# Supplementary material for: The Network of Interactions between the Porcine Epidemic Diarrhea Virus Nucleocapsid and Host Cellular Proteins
Source: Viruses. 2022 Oct 16;14(10):2269. doi: 10.3390/v14102269 (PMC9611260; doi:10.3390/v14102269)
Supplement: Supplementary file 1 [file viruses-14-02269-s001.zip]

Archive with 5 entries (5 files):
- Supplementary Table S1-The PEDV nucleocapsid protein-interacting cellular proteins in the PEDV infected (743) and mock infected (500) PK-15 cells, respectively..xlsx
- Supplementary Table S2-The unique PEDV infected-interacting host proteins (426)..xlsx
- Supplementary Table S3-The GO annotation analyses of PEDV N-interacting host proteins..xlsx
- Supplementary Table S4-The KEGG enrichment analyses of PEDV N-interacting host proteins..xls
- Supplementary Table S5-The interactions network of the confirmed host protein-PEDV N interaction and the cellular binding partners of PEDV N-interacting host proteins..xlsx
