# Supplementary material for: The Network of Interactions between the Porcine Epidemic Diarrhea Virus Nucleocapsid and Host Cellular Proteins
Source: Viruses. 2022 Oct 16;14(10):2269. doi: 10.3390/v14102269 (PMC9611260; doi:10.3390/v14102269)
Supplement: Supplementary file 1 [file viruses-14-02269-s001.zip › Supplementary Table S1-The PEDV nucleocapsid protein-interacting cellular proteins in the PEDV infected (743) and mock infected (500) PK-15 cells, respectively..xlsx]

## Sheet: Mock-infected
Accession	Description	Coverage [%]	# Peptides	# PSMs	# Unique Peptides	# AAs	MW [kDa]	calc. pI	Abundances (Grouped): Mock-infected interacting host proteins (500)
A0A0U4BW16	Non-muscle myosin heavy chain 9 OS=Homo sapiens OX=9606 GN=MYH9 PE=2 SV=1	48	92	153	57	1963	226.4	5.52	5.11261e+09		MYH9
P35580	Myosin-10 OS=Homo sapiens OX=9606 GN=MYH10 PE=1 SV=3	48	88	121	68	1976	228.9	5.54	1.9538e+09		MYH10
P35527	Keratin, type I cytoskeletal 9 OS=Homo sapiens OX=9606 GN=KRT9 PE=1 SV=3	80	32	76	32	623	62	5.24	4.1106e+09		KRT9
H6VRF8	Cytokeratin-1 OS=Homo sapiens OX=9606 GN=KRT1 PE=3 SV=1	60	44	100	39	644	66	8.12	1.838e+10		KRT1
P35908	Keratin, type II cytoskeletal 2 epidermal OS=Homo sapiens OX=9606 GN=KRT2 PE=1 SV=2	79	44	73	32	639	65.4	8	7.24074e+09		KRT2
P13645	Keratin, type I cytoskeletal 10 OS=Homo sapiens OX=9606 GN=KRT10 PE=1 SV=6	64	33	63	29	584	58.8	5.21	1.07876e+10		KRT10
P63261	Actin, cytoplasmic 2 OS=Homo sapiens OX=9606 GN=ACTG1 PE=1 SV=1	70	21	56	5	375	41.8	5.48	1.49955e+10		ACTG1
B4E3S1	cDNA FLJ57040, highly similar to Myosin-9 OS=Homo sapiens OX=9606 PE=2 SV=1	46	40	64	12	964	110.8	8.25	4.55182e+08		HRNR
Q86YZ3	Hornerin OS=Homo sapiens OX=9606 GN=HRNR PE=1 SV=2	34	26	38	26	2850	282.2	10.04	3.15537e+08		FLNA
P21333	Filamin-A OS=Homo sapiens OX=9606 GN=FLNA PE=1 SV=4	23	49	55	47	2647	280.6	6.06	4.19173e+08		DBN1
A0A384P5S9	Epididymis secretory sperm binding protein OS=Homo sapiens OX=9606 PE=2 SV=1	20	40	44	40	2452	282.1	5.34	1.83823e+08		KRT16
Q16643	Drebrin OS=Homo sapiens OX=9606 GN=DBN1 PE=1 SV=4	43	19	35	19	649	71.4	4.45	8.77712e+08		LIMA1
B2RDD7	Protein arginine N-methyltransferase 5 OS=Homo sapiens OX=9606 PE=2 SV=1	50	22	38	22	637	72.7	6.29	2.38925e+09		MYO1D
P08779	Keratin, type I cytoskeletal 16 OS=Homo sapiens OX=9606 GN=KRT16 PE=1 SV=4	63	28	36	16	473	51.2	5.05	889208814		KRT14
Q9UHB6	LIM domain and actin-binding protein 1 OS=Homo sapiens OX=9606 GN=LIMA1 PE=1 SV=1	44	29	46	29	759	85.2	6.84	7.0789e+08		KRT6A
O94832	Unconventional myosin-Id OS=Homo sapiens OX=9606 GN=MYO1D PE=1 SV=2	40	35	40	35	1006	116.1	9.39	6.90214e+08		KRT6C
P02533	Keratin, type I cytoskeletal 14 OS=Homo sapiens OX=9606 GN=KRT14 PE=1 SV=4	58	26	36	9	472	51.5	5.16	3.55395e+08		KRT6B
P02538	Keratin, type II cytoskeletal 6A OS=Homo sapiens OX=9606 GN=KRT6A PE=1 SV=3	49	30	41	2	564	60	8	2.53532e+08		PARP1
P48668	Keratin, type II cytoskeletal 6C OS=Homo sapiens OX=9606 GN=KRT6C PE=1 SV=3	48	29	40	1	564	60	8	19115974		MYO1C
P04259	Keratin, type II cytoskeletal 6B OS=Homo sapiens OX=9606 GN=KRT6B PE=1 SV=5	46	27	38	1	564	60	8	4484900		KRT5
P09874	Poly [ADP-ribose] polymerase 1 OS=Homo sapiens OX=9606 GN=PARP1 PE=1 SV=4	27	22	28	22	1014	113	8.88	2.07079e+08		AMOT
O00159	Unconventional myosin-Ic OS=Homo sapiens OX=9606 GN=MYO1C PE=1 SV=4	29	26	29	4	1063	121.6	9.41	2.29824e+08		CAPZA1
P13647	Keratin, type II cytoskeletal 5 OS=Homo sapiens OX=9606 GN=KRT5 PE=1 SV=3	42	30	39	9	590	62.3	7.74	1.09978e+09		SCYL2
Q4VCS5	Angiomotin OS=Homo sapiens OX=9606 GN=AMOT PE=1 SV=1	24	22	30	22	1084	118	7.64	276113484		DSP
P52907	F-actin-capping protein subunit alpha-1 OS=Homo sapiens OX=9606 GN=CAPZA1 PE=1 SV=3	48	10	17	8	286	32.9	5.69	1.87299e+08		MYH11
B4DUQ1	Heterogeneous nuclear ribonucleoprotein K OS=Homo sapiens OX=9606 PE=2 SV=1	44	17	23	17	439	48.5	5.92	3.6079e+08		POTEE
D3DTH7	Myosin IC, isoform CRA_a OS=Homo sapiens OX=9606 GN=MYO1C PE=3 SV=1	31	23	26	1	862	98.9	9.42	6327881		SPTBN1
Q6P3W7	SCY1-like protein 2 OS=Homo sapiens OX=9606 GN=SCYL2 PE=1 SV=1	27	21	26	21	929	103.6	8.22	3.77058e+08		MYH14
P15924	Desmoplakin OS=Homo sapiens OX=9606 GN=DSP PE=1 SV=3	11	31	32	31	2871	331.6	6.81	1.2507e+08		ACTN4
B7Z6P1	cDNA FLJ53662, highly similar to Actin, alpha skeletal muscle OS=Homo sapiens OX=9606 PE=2 SV=1	34	13	35	1	343	38.6	5.38	684538772		PABPC1
A0A024QZJ6	Myosin, heavy polypeptide 11, smooth muscle, isoform CRA_b OS=Homo sapiens OX=9606 GN=MYH11 PE=3 SV=1	8	16	25	0	1938	223.4	5.53			YBX1
Q6S8J3	POTE ankyrin domain family member E OS=Homo sapiens OX=9606 GN=POTEE PE=2 SV=3	9	7	18	1	1075	121.3	6.2	15297642		MYO1B
D6W5C0	Spectrin beta chain OS=Homo sapiens OX=9606 GN=SPTBN1 PE=3 SV=1	11	23	24	23	2278	264.3	5.58	1.02844e+08		WDR77
Q7Z406	Myosin-14 OS=Homo sapiens OX=9606 GN=MYH14 PE=1 SV=2	10	21	28	11	1995	227.7	5.6	6.70719e+07		KRT17
O43707	Alpha-actinin-4 OS=Homo sapiens OX=9606 GN=ACTN4 PE=1 SV=2	24	17	18	10	911	104.8	5.44	8.4592e+07		HNRNPA2B1
A0A087WTT1	Polyadenylate-binding protein OS=Homo sapiens OX=9606 GN=PABPC1 PE=1 SV=1	30	15	19	12	522	58.5	9.26	3.11238e+08		ACT
P67809	Y-box-binding protein 1 OS=Homo sapiens OX=9606 GN=YBX1 PE=1 SV=3	38	11	14	3	324	35.9	9.88	2.117e+08		VIM
E9PDF6	Unconventional myosin-Ib OS=Homo sapiens OX=9606 GN=MYO1B PE=1 SV=1	21	20	20	20	1107	128.4	9.31	1.64619e+08		IGF2BP1
B3KP90	Protein-serine/threonine phosphatase OS=Homo sapiens OX=9606 PE=2 SV=1	37	13	16	13	479	52.7	5.05	2.06212e+08		NCL
Q9BQA1	Methylosome protein 50 OS=Homo sapiens OX=9606 GN=WDR77 PE=1 SV=1	46	9	14	9	342	36.7	5.17	8.21965e+08		GNAI3
B3KN06	Coronin OS=Homo sapiens OX=9606 PE=2 SV=1	31	17	19	17	474	53.2	6.93	4.04616e+08		HNRNPU
Q04695	Keratin, type I cytoskeletal 17 OS=Homo sapiens OX=9606 GN=KRT17 PE=1 SV=2	35	17	22	7	432	48.1	5.02	5.13334e+07		HSPA8
P22626	Heterogeneous nuclear ribonucleoproteins A2/B1 OS=Homo sapiens OX=9606 GN=HNRNPA2B1 PE=1 SV=2	36	13	21	11	353	37.4	8.95	3.72343e+08		KRT77
Q562L9	Actin-like protein (Fragment) OS=Homo sapiens OX=9606 GN=ACT PE=4 SV=1	53	3	8	1	103	11.5	6.52	44920600		FLG2
P08670	Vimentin OS=Homo sapiens OX=9606 GN=VIM PE=1 SV=4	37	16	18	15	466	53.6	5.12	1.21972e+08		ALB
Q9NZI8	Insulin-like growth factor 2 mRNA-binding protein 1 OS=Homo sapiens OX=9606 GN=IGF2BP1 PE=1 SV=2	29	14	16	12	577	63.4	9.2	1.06274e+08		HSPA5
P19338	Nucleolin OS=Homo sapiens OX=9606 GN=NCL PE=1 SV=3	23	16	22	16	710	76.6	4.7	2.57793e+08		EIF4B
P08754	Guanine nucleotide-binding protein G(i) subunit alpha OS=Homo sapiens OX=9606 GN=GNAI3 PE=1 SV=3	37	11	14	5	354	40.5	5.69	1.50853e+08		JUP
Q00839	Heterogeneous nuclear ribonucleoprotein U OS=Homo sapiens OX=9606 GN=HNRNPU PE=1 SV=6	17	10	15	10	825	90.5	6	1.96074e+08		MYO18A
E9PKE3	Heat shock cognate 71 kDa protein OS=Homo sapiens OX=9606 GN=HSPA8 PE=1 SV=1	18	9	12	7	627	68.8	5.52	8.7118e+07		GNAI1
Q562M3	Actin-like protein (Fragment) OS=Homo sapiens OX=9606 GN=ACT PE=4 SV=1	57	3	8	1	103	11.5	6.68	2286024960		HNRNPA1
B2RDE1	cDNA, FLJ96568, highly similar to Homo sapiens tropomyosin 3 (TPM3), mRNA OS=Homo sapiens OX=9606 PE=2 SV=1	37	11	13	3	248	29	4.75	1.56576e+08		HSPA1B
Q7Z794	Keratin, type II cytoskeletal 1b OS=Homo sapiens OX=9606 GN=KRT77 PE=1 SV=3	20	12	16	7	578	61.9	5.99	4.64348e+07		GNAI2
Q5D862	Filaggrin-2 OS=Homo sapiens OX=9606 GN=FLG2 PE=1 SV=1	8	7	8	7	2391	247.9	8.31	36545037		Mprip-Ntrk1 fusion gene
P02768	Albumin OS=Homo sapiens OX=9606 GN=ALB PE=1 SV=2	23	15	17	15	609	69.3	6.28	5.56008e+08		DDX3X
P11021	Endoplasmic reticulum chaperone BiP OS=Homo sapiens OX=9606 GN=HSPA5 PE=1 SV=2	21	12	13	10	654	72.3	5.16	52822366		HSP90AB1
E7EX17	Eukaryotic translation initiation factor 4B OS=Homo sapiens OX=9606 GN=EIF4B PE=1 SV=1	18	10	12	10	616	69.7	5.67	1.74227e+08		DHX9
H0YI76	Keratin, type II cytoskeletal 5 (Fragment) OS=Homo sapiens OX=9606 GN=KRT5 PE=1 SV=1	55	11	16	1	201	23.1	4.97	2.57387e+06		DDX21
P14923	Junction plakoglobin OS=Homo sapiens OX=9606 GN=JUP PE=1 SV=3	23	14	15	9	745	81.7	6.14	7.64316e+07		TUFM
Q92614	Unconventional myosin-XVIIIa OS=Homo sapiens OX=9606 GN=MYO18A PE=1 SV=3	6	9	9	9	2054	233	6.3	1.92219e+07		DSG2
P63096	Guanine nucleotide-binding protein G(i) subunit alpha-1 OS=Homo sapiens OX=9606 GN=GNAI1 PE=1 SV=2	31	9	11	3	354	40.3	5.97	5.38473e+06		HSPD1
F8W6I7	Helix-destabilizing protein OS=Homo sapiens OX=9606 GN=HNRNPA1 PE=1 SV=2	40	10	14	8	307	33.1	9.13	256647462		TPM1
A0A0G2JIW1	Heat shock 70 kDa protein 1B OS=Homo sapiens OX=9606 GN=HSPA1B PE=1 SV=1	20	12	14	11	642	70.1	5.66	159466214		KRT3
P04899	Guanine nucleotide-binding protein G(i) subunit alpha-2 OS=Homo sapiens OX=9606 GN=GNAI2 PE=1 SV=3	27	8	10	2	355	40.4	5.54	7828525		H1-2
U6FSN9	Tyrosine-protein kinase receptor OS=Homo sapiens OX=9606 GN=Mprip-Ntrk1 fusion gene PE=2 SV=1	10	10	11	10	1331	150.4	6.29	1.92681e+07		RPS2
O00571	ATP-dependent RNA helicase DDX3X OS=Homo sapiens OX=9606 GN=DDX3X PE=1 SV=3	17	10	11	10	662	73.2	7.18	6.30355e+07		HSP90AA1
P08238	Heat shock protein HSP 90-beta OS=Homo sapiens OX=9606 GN=HSP90AB1 PE=1 SV=4	19	11	12	7	724	83.2	5.03	107856752		TUBB2C
Q08211	ATP-dependent RNA helicase A OS=Homo sapiens OX=9606 GN=DHX9 PE=1 SV=4	11	11	11	11	1270	140.9	6.84	2.86865e+07		ARPC2
A0A384NYT8	Tubulin beta chain (Fragment) OS=Homo sapiens OX=9606 PE=2 SV=1	21	7	10	2	442	49.4	4.89	3.0574e+07		SF3B1
Q9NR30	Nucleolar RNA helicase 2 OS=Homo sapiens OX=9606 GN=DDX21 PE=1 SV=5	18	13	14	13	783	87.3	9.28	1.28546e+08		RPS4X
A0A384ME17	Elongation factor Tu OS=Homo sapiens OX=9606 GN=TUFM PE=1 SV=1	25	10	11	10	455	49.8	7.61	81697465		TPM3
Q14126	Desmoglein-2 OS=Homo sapiens OX=9606 GN=DSG2 PE=1 SV=2	10	10	11	10	1118	122.2	5.24	5.42447e+07		ANXA2
B3GQS7	60 kDa chaperonin OS=Homo sapiens OX=9606 GN=HSPD1 PE=2 SV=1	15	7	8	7	569	60.6	6.04	71597223		RBM10
Q2VIK8	RcNSEP1 (Fragment) OS=Homo sapiens OX=9606 PE=4 SV=1	35	7	8	1	319	35.4	10.01			H1-3
B2R7T8	F-actin-capping protein subunit beta OS=Homo sapiens OX=9606 PE=2 SV=1	28	8	11	8	272	30.6	6	1.29819e+08		SVIL
B7Z4V2	75 kDa glucose-regulated protein OS=Homo sapiens OX=9606 PE=2 SV=1	18	9	9	9	665	72.4	5.94	3.03326e+07		DSG1
H7BYY1	Tropomyosin 1 (Alpha), isoform CRA_m OS=Homo sapiens OX=9606 GN=TPM1 PE=1 SV=1	41	12	14	9	248	28.7	4.82	3.9392e+08		EFHD2
P12035	Keratin, type II cytoskeletal 3 OS=Homo sapiens OX=9606 GN=KRT3 PE=1 SV=3	12	12	17	1	628	64.4	6.48	11293461		HNRNPA3
P16403	Histone H1.2 OS=Homo sapiens OX=9606 GN=H1-2 PE=1 SV=2	28	8	11	1	213	21.4	10.93	8885315		KRT78
A0A1W2PNV4	Uncharacterized protein OS=Homo sapiens OX=9606 PE=3 SV=1	17	9	11	9	684	75.8	8.59	7.05135e+07		TPM4
P15880	40S ribosomal protein S2 OS=Homo sapiens OX=9606 GN=RPS2 PE=1 SV=2	42	10	11	10	293	31.3	10.24	2.60669e+08		ACTB
P07900	Heat shock protein HSP 90-alpha OS=Homo sapiens OX=9606 GN=HSP90AA1 PE=1 SV=5	14	9	9	5	732	84.6	5.02	2.80986e+07		RPL6
Q53HQ7	Elongation factor 1-alpha (Fragment) OS=Homo sapiens OX=9606 PE=2 SV=1	26	9	11	9	462	50.2	8.94	2.95942e+08		CLTC
Q8N6N5	Tubulin beta chain OS=Homo sapiens OX=9606 GN=TUBB2C PE=2 SV=1	18	6	9	1	445	49.8	4.86	2888572		RPL7
O15144	Actin-related protein 2/3 complex subunit 2 OS=Homo sapiens OX=9606 GN=ARPC2 PE=1 SV=1	34	8	12	8	300	34.3	7.36	1.02139e+08		DDX17
O75533	Splicing factor 3B subunit 1 OS=Homo sapiens OX=9606 GN=SF3B1 PE=1 SV=3	10	9	10	9	1304	145.7	7.09	15646952		ACTN1
Q562Z4	Actin-like protein (Fragment) OS=Homo sapiens OX=9606 GN=ACT PE=4 SV=1	47	2	8	1	103	11.5	7.58	296660538		RPL3
Q96IR1	RPS4X protein (Fragment) OS=Homo sapiens OX=9606 GN=RPS4X PE=2 SV=2	32	9	12	9	243	27.2	9.94	1.78018e+08		RPS8
J3KN67	Tropomyosin alpha-3 chain OS=Homo sapiens OX=9606 GN=TPM3 PE=1 SV=1	31	10	12	1	285	33.2	4.77	59153222		ILF3
H0YMD0	Annexin (Fragment) OS=Homo sapiens OX=9606 GN=ANXA2 PE=1 SV=1	38	8	9	8	227	25.3	5.97	4.2584e+07		HNRNPM
A0A0S2Z4X1	Epididymis secretory sperm binding protein (Fragment) OS=Homo sapiens OX=9606 GN=RBM10 PE=2 SV=1	13	9	9	9	852	94.3	6.73	5.22054e+07		DKFZp686E1899
P16402	Histone H1.3 OS=Homo sapiens OX=9606 GN=H1-3 PE=1 SV=2	23	8	11	1	221	22.3	11.02	623068102		EEF2
A0A6I8PIX7	Supervillin OS=Homo sapiens OX=9606 GN=SVIL PE=1 SV=1	5	7	7	7	1904	213.5	7.28	6.99403e+06		Myo6-008
B4DE59	Junction plakoglobin OS=Homo sapiens OX=9606 PE=2 SV=1	19	10	10	1	563	62.6	5.17	2422350		PRPF31
Q02413	Desmoglein-1 OS=Homo sapiens OX=9606 GN=DSG1 PE=1 SV=2	12	10	10	10	1049	113.7	5.03	6.60959e+07		TRIM21
Q96C19	EF-hand domain-containing protein D2 OS=Homo sapiens OX=9606 GN=EFHD2 PE=1 SV=1	40	9	10	7	240	26.7	5.2	6.18469e+07		KRT13
P51991	Heterogeneous nuclear ribonucleoprotein A3 OS=Homo sapiens OX=9606 GN=HNRNPA3 PE=1 SV=2	27	7	9	7	378	39.6	9.01	118599985		NEFM
Q8N1N4	Keratin, type II cytoskeletal 78 OS=Homo sapiens OX=9606 GN=KRT78 PE=1 SV=2	17	10	11	8	520	56.8	6.02	5.64123e+07		TUBA1C
A0A2R8Y5V9	Tropomyosin alpha-4 chain OS=Homo sapiens OX=9606 GN=TPM4 PE=1 SV=1	30	8	9	5	248	28.6	4.7	4.76497e+07		DKFZp686A13234
A0A2R8YFE2	Actin, cytoplasmic 1 (Fragment) OS=Homo sapiens OX=9606 GN=ACTB PE=1 SV=1	63	5	9	1	79	8.8	9.2	44604140		YWHAZ
Q02878	60S ribosomal protein L6 OS=Homo sapiens OX=9606 GN=RPL6 PE=1 SV=3	34	9	10	9	288	32.7	10.58	160879866		YBX3
A0A087WVQ6	Clathrin heavy chain OS=Homo sapiens OX=9606 GN=CLTC PE=1 SV=1	6	10	10	10	1679	191.9	5.69	22266564		PKM
P18124	60S ribosomal protein L7 OS=Homo sapiens OX=9606 GN=RPL7 PE=1 SV=1	32	9	11	9	248	29.2	10.65	1.47547e+08		RPLP0
Q92841	Probable ATP-dependent RNA helicase DDX17 OS=Homo sapiens OX=9606 GN=DDX17 PE=1 SV=2	14	9	9	7	729	80.2	8.27	6.03863e+07		RPS3A
A0A384N6C7	Epididymis secretory sperm binding protein OS=Homo sapiens OX=9606 PE=2 SV=1	19	8	8	8	589	64	8.27	4.56127e+07		TPM2
H9KV75	Alpha-actinin cytoskeletal isoform OS=Homo sapiens OX=9606 GN=ACTN1 PE=1 SV=1	13	9	9	2	822	94.8	5.69	7779718		HNRNPC
P39023	60S ribosomal protein L3 OS=Homo sapiens OX=9606 GN=RPL3 PE=1 SV=2	18	8	10	8	403	46.1	10.18	2.3598e+08		GAPDH
P62241	40S ribosomal protein S8 OS=Homo sapiens OX=9606 GN=RPS8 PE=1 SV=2	37	7	8	7	208	24.2	10.32	1.01617e+08		ATAD3A
Q12906	Interleukin enhancer-binding factor 3 OS=Homo sapiens OX=9606 GN=ILF3 PE=1 SV=3	11	10	10	10	894	95.3	8.76	7.89102e+07		PABPC4
A0A087X0X3	Heterogeneous nuclear ribonucleoprotein M OS=Homo sapiens OX=9606 GN=HNRNPM PE=1 SV=1	13	9	10	9	730	77.5	8.78	5.66745e+07		RPS3
Q5HYL6	Uncharacterized protein DKFZp686E1899 OS=Homo sapiens OX=9606 GN=DKFZp686E1899 PE=2 SV=1	22	6	8	6	352	39.5	5.19	1.07553e+08		HNRNPH1
P13639	Elongation factor 2 OS=Homo sapiens OX=9606 GN=EEF2 PE=1 SV=4	10	9	10	9	858	95.3	6.83	5.12306e+07		FLNB
Q0KKI6	Immunoblobulin light chain (Fragment) OS=Homo sapiens OX=9606 PE=1 SV=1	16	3	8	1	219	24	8.06	4583299561		ACTR2
A0A1Y0BRN0	Unconventional myosin-6 OS=Homo sapiens OX=9606 GN=Myo6-008 PE=2 SV=1	6	7	8	7	1272	146.9	8.56	9833308		TWF1
Q8WWY3	U4/U6 small nuclear ribonucleoprotein Prp31 OS=Homo sapiens OX=9606 GN=PRPF31 PE=1 SV=2	17	8	9	8	499	55.4	5.78	39462091		PPP1R9B
P19474	E3 ubiquitin-protein ligase TRIM21 OS=Homo sapiens OX=9606 GN=TRIM21 PE=1 SV=1	13	6	6	6	475	54.1	6.38	6.91371e+07		SLC25A5
A1A4E9	Keratin 13 OS=Homo sapiens OX=9606 GN=KRT13 PE=1 SV=1	13	8	12	3	458	49.6	4.96	5.83127e+06		RPL4
E7ESP9	160 kDa neurofilament protein OS=Homo sapiens OX=9606 GN=NEFM PE=1 SV=1	12	10	11	10	877	98.3	4.86	3.10891e+07		GNAS
F5H5D3	Tubulin alpha chain OS=Homo sapiens OX=9606 GN=TUBA1C PE=1 SV=1	18	7	8	7	519	57.7	5.07	58385929		IRS4
Q6MZS5	Uncharacterized protein DKFZp686A13234 (Fragment) OS=Homo sapiens OX=9606 GN=DKFZp686A13234 PE=2 SV=1	12	8	8	3	613	68.3	8.91	3.69253e+07		PPP1CC
P63104	14-3-3 protein zeta/delta OS=Homo sapiens OX=9606 GN=YWHAZ PE=1 SV=1	31	7	8	5	245	27.7	4.79	1.82826e+07		RIF1
A0A0D9SEI8	Y-box-binding protein 3 (Fragment) OS=Homo sapiens OX=9606 GN=YBX3 PE=1 SV=1	57	4	5	2	92	10.5	9.8	6.64051e+06		EEF1G
P14618	Pyruvate kinase PKM OS=Homo sapiens OX=9606 GN=PKM PE=1 SV=4	16	6	7	6	531	57.9	7.84	4.27878e+07		ITPRID2
P05388	60S acidic ribosomal protein P0 OS=Homo sapiens OX=9606 GN=RPLP0 PE=1 SV=1	23	6	7	6	317	34.3	5.97	70408050		DSC1
A8K4W0	40S ribosomal protein S3a OS=Homo sapiens OX=9606 GN=RPS3A PE=2 SV=1	38	9	10	9	264	29.9	9.73	2.65663e+08		PPP1CA
Q5TCU3	Tropomyosin beta chain OS=Homo sapiens OX=9606 GN=TPM2 PE=1 SV=1	18	6	7	2	284	32.8	4.68	2.70285e+07		PGAM5
Q96T67	TOB3 OS=Homo sapiens OX=9606 PE=2 SV=1	16	9	10	2	578	65.1	9.33	6.12586e+06		FMNL2
B4DY08	Heterogeneous nuclear ribonucleoproteins C1/C2 OS=Homo sapiens OX=9606 GN=HNRNPC PE=1 SV=1	23	8	8	8	288	32	8.72	6.39492e+07		WDR1
P04406	Glyceraldehyde-3-phosphate dehydrogenase OS=Homo sapiens OX=9606 GN=GAPDH PE=1 SV=3	27	7	7	7	335	36	8.46	8.67768e+07		RPL7A
Q9NVI7	ATPase family AAA domain-containing protein 3A OS=Homo sapiens OX=9606 GN=ATAD3A PE=1 SV=2	13	9	10	2	634	71.3	8.98	6.16441e+07		STOML2
Q6IQ30	Polyadenylate-binding protein OS=Homo sapiens OX=9606 GN=PABPC4 PE=2 SV=1	13	7	7	4	660	72.3	9.35	4884573		GNB2
H0YF32	40S ribosomal protein S3 (Fragment) OS=Homo sapiens OX=9606 GN=RPS3 PE=1 SV=1	66	8	9	5	123	13.5	8	155860908		FBL
E9PCY7	Heterogeneous nuclear ribonucleoprotein H OS=Homo sapiens OX=9606 GN=HNRNPH1 PE=1 SV=1	16	5	6	3	429	47.1	6.34	40280803		HNRNPF
A0A024R321	Filamin B, beta (Actin binding protein 278), isoform CRA_a OS=Homo sapiens OX=9606 GN=FLNB PE=3 SV=1	4	9	10	7	2622	280.3	5.94	1.91614e+07		FASN
P61160	Actin-related protein 2 OS=Homo sapiens OX=9606 GN=ACTR2 PE=1 SV=1	18	6	7	6	394	44.7	6.74	79178968		SNRNP70
A8K7N0	60S ribosomal protein L14 OS=Homo sapiens OX=9606 PE=2 SV=1	23	4	5	4	218	23.6	10.84	4.29111e+07		EIF4A3
Q12792	Twinfilin-1 OS=Homo sapiens OX=9606 GN=TWF1 PE=1 SV=3	19	6	6	6	350	40.3	6.96	5.59396e+07		RIOK1
Q96SB3	Neurabin-2 OS=Homo sapiens OX=9606 GN=PPP1R9B PE=1 SV=3	9	6	7	6	817	89.3	4.97	3.01772e+07		KRT80
P05141	ADP/ATP translocase 2 OS=Homo sapiens OX=9606 GN=SLC25A5 PE=1 SV=7	29	9	10	4	298	32.8	9.69	3.68454e+08		HNRNPA0
P36578	60S ribosomal protein L4 OS=Homo sapiens OX=9606 GN=RPL4 PE=1 SV=5	24	8	8	8	427	47.7	11.06	39062964		JAK1
A0A0S2Z3S5	GNAS complex locus isoform 2 (Fragment) OS=Homo sapiens OX=9606 GN=GNAS PE=2 SV=1	18	6	6	5	380	44.2	6.29	3.53016e+07		TGM3
O14654	Insulin receptor substrate 4 OS=Homo sapiens OX=9606 GN=IRS4 PE=1 SV=1	6	8	9	8	1257	133.7	8.44	5.35686e+07		RACK1
Q59FV6	ARP3 actin-related protein 3 homolog variant (Fragment) OS=Homo sapiens OX=9606 PE=2 SV=1	22	8	8	8	369	42.2	5.87	7.05649e+07		DDX1
P36873	Serine/threonine-protein phosphatase PP1-gamma catalytic subunit OS=Homo sapiens OX=9606 GN=PPP1CC PE=1 SV=1	18	5	6	1	323	37	6.54	6539068		RPL10A
Q5UIP0	Telomere-associated protein RIF1 OS=Homo sapiens OX=9606 GN=RIF1 PE=1 SV=2	3	7	7	7	2472	274.3	5.52	1.01265e+07		SLC25A11
B4E0S6	RNA helicase OS=Homo sapiens OX=9606 PE=2 SV=1	12	7	7	7	784	89.5	7.46	1.48148e+07		CTTN
P26641	Elongation factor 1-gamma OS=Homo sapiens OX=9606 GN=EEF1G PE=1 SV=3	15	7	8	7	437	50.1	6.67	2.5541e+07		LMNB1
E9PHV5	Protein ITPRID2 OS=Homo sapiens OX=9606 GN=ITPRID2 PE=1 SV=1	5	5	5	5	1237	136.1	5.2	2513776		SERBP1
B4DZT5	cDNA FLJ53116, highly similar to T-complex protein 1 subunit epsilon OS=Homo sapiens OX=9606 PE=2 SV=1	19	10	10	10	507	56	5.94	3.51323e+07		PLEC
Q9HB00	Desmocollin 1, isoform CRA_b OS=Homo sapiens OX=9606 GN=DSC1 PE=4 SV=1	7	4	6	4	840	93.8	5.53	3.92677e+07		EPB41L3
P62136	Serine/threonine-protein phosphatase PP1-alpha catalytic subunit OS=Homo sapiens OX=9606 GN=PPP1CA PE=1 SV=1	18	5	6	1	330	37.5	6.33	2.80693e+07		CAPZA2
Q96HS1	Serine/threonine-protein phosphatase PGAM5, mitochondrial OS=Homo sapiens OX=9606 GN=PGAM5 PE=1 SV=2	24	8	8	8	289	32	8.68	125019462		LRCH2
A0A5C2GKP9	IG c350_light_IGKV2D-29_IGKJ4 (Fragment) OS=Homo sapiens OX=9606 PE=2 SV=1	38	3	9	1	112	12.2	7.12	110856152		RPSA
H0YEU2	40S ribosomal protein S3 (Fragment) OS=Homo sapiens OX=9606 GN=RPS3 PE=1 SV=1	45	8	9	5	171	18.7	8.41	1.32926e+08		KRT74
Q96PY5	Formin-like protein 2 OS=Homo sapiens OX=9606 GN=FMNL2 PE=1 SV=3	9	9	9	9	1086	123.2	7.4	1.6703e+07		DKFZp686J01190
A0A5C2FW56	IGL c874_light_IGKV2D-28_IGKJ4 (Fragment) OS=Homo sapiens OX=9606 PE=2 SV=1	38	3	9	1	112	12	7.12	19793536		PPP1R12A
Q53GN4	WD repeat domain 1, isoform CRA_a (Fragment) OS=Homo sapiens OX=9606 GN=WDR1 PE=2 SV=1	10	4	4	4	606	66.1	6.65	8.62442e+06		HSP90B1
Q5T8U3	60S ribosomal protein L7a (Fragment) OS=Homo sapiens OX=9606 GN=RPL7A PE=1 SV=1	35	7	7	7	191	21.5	11.02	95405761		RAI14
Q9UJZ1	Stomatin-like protein 2, mitochondrial OS=Homo sapiens OX=9606 GN=STOML2 PE=1 SV=1	16	4	4	4	356	38.5	7.39	3698664		YWHAQ
C9JXA5	Guanine nucleotide-binding protein G(I)/G(S)/G(T) subunit beta-2 (Fragment) OS=Homo sapiens OX=9606 GN=GNB2 PE=1 SV=1	21	5	6	3	251	27.5	6.76	1.21377e+08		ENO1
Q96BS4	FBL protein (Fragment) OS=Homo sapiens OX=9606 GN=FBL PE=2 SV=2	26	6	6	6	260	28.4	9.42	15750742		EFHD1
P52597	Heterogeneous nuclear ribonucleoprotein F OS=Homo sapiens OX=9606 GN=HNRNPF PE=1 SV=3	14	4	4	2	415	45.6	5.58	1.82954e+06		SBSN
P49327	Fatty acid synthase OS=Homo sapiens OX=9606 GN=FASN PE=1 SV=3	3	5	5	5	2511	273.3	6.44	4.22722e+06		NEXN
B7ZB67	Serine/threonine-protein phosphatase OS=Homo sapiens OX=9606 PE=2 SV=1	16	4	5	1	299	34.1	6.16	2.62806e+06		SERPINB12
P08621	U1 small nuclear ribonucleoprotein 70 kDa OS=Homo sapiens OX=9606 GN=SNRNP70 PE=1 SV=2	16	6	6	6	437	51.5	9.94	3.00692e+07		H1-10
I3L3H2	RNA helicase OS=Homo sapiens OX=9606 GN=EIF4A3 PE=1 SV=2	15	5	6	3	390	44.5	6.47	3.47782e+07		SFPQ
B2R7B5	cDNA, FLJ93365, highly similar to Homo sapiens KH domain containing, RNA binding, signal transduction associated 1 (KHDRBS1), mRNA OS=Homo sapiens OX=9606 PE=2 SV=1	15	5	6	5	443	48.2	8.66	1.89627e+07		IGF2BP3
Q9BRS2	Serine/threonine-protein kinase RIO1 OS=Homo sapiens OX=9606 GN=RIOK1 PE=1 SV=2	10	5	5	5	568	65.5	6.19	3.23414e+07		FLG
B2R8Z8	cDNA, FLJ94136, highly similar to Homo sapiens synaptotagmin binding, cytoplasmic RNA interacting protein (SYNCRIP), mRNA OS=Homo sapiens OX=9606 PE=2 SV=1	8	6	7	2	623	69.6	8.76	1.01925e+07		RBM14
Q6KB66	Keratin, type II cytoskeletal 80 OS=Homo sapiens OX=9606 GN=KRT80 PE=1 SV=2	13	5	5	5	452	50.5	5.67	1.16987e+07		HNRNPAB
Q13151	Heterogeneous nuclear ribonucleoprotein A0 OS=Homo sapiens OX=9606 GN=HNRNPA0 PE=1 SV=1	21	4	6	4	305	30.8	9.29	25217122		MYL6B
A0A5F9ZH07	Tyrosine-protein kinase (Fragment) OS=Homo sapiens OX=9606 GN=JAK1 PE=1 SV=1	5	6	6	6	993	114.1	7.12	1.45865e+07		CSTA
Q08188	Protein-glutamine gamma-glutamyltransferase E OS=Homo sapiens OX=9606 GN=TGM3 PE=1 SV=4	9	5	5	5	693	76.6	5.86	2.34701e+07		MYL6
H0YAF8	Receptor of-activated protein C kinase 1 (Fragment) OS=Homo sapiens OX=9606 GN=RACK1 PE=1 SV=1	32	7	7	7	198	22	6.33	6.08152e+07		EEF1D
Q8TAS0	ATP synthase subunit gamma (Fragment) OS=Homo sapiens OX=9606 PE=2 SV=1	23	6	6	6	291	32.2	9.11	4.19225e+07		S100A7
Q92499	ATP-dependent RNA helicase DDX1 OS=Homo sapiens OX=9606 GN=DDX1 PE=1 SV=2	11	6	6	6	740	82.4	7.23	1.94678e+07		SLC25A6
P62906	60S ribosomal protein L10a OS=Homo sapiens OX=9606 GN=RPL10A PE=1 SV=2	12	3	5	3	217	24.8	9.94	1.41466e+07		ILF2
Q8IWR8	60S ribosomal protein L19 (Fragment) OS=Homo sapiens OX=9606 PE=2 SV=1	25	4	5	4	173	20.8	11.44	3.87326e+07		CMSS1
Q02978	Mitochondrial 2-oxoglutarate/malate carrier protein OS=Homo sapiens OX=9606 GN=SLC25A11 PE=1 SV=3	16	4	4	4	314	34	9.91	18634758		PAG1
Q14247	Src substrate cortactin OS=Homo sapiens OX=9606 GN=CTTN PE=1 SV=2	10	6	6	6	550	61.5	5.4	2.41514e+07		RPL8
P20700	Lamin-B1 OS=Homo sapiens OX=9606 GN=LMNB1 PE=1 SV=2	11	5	5	4	586	66.4	5.16	1.27543e+07		DOCK7
D3DQ69	SERPINE1 mRNA binding protein 1, isoform CRA_c OS=Homo sapiens OX=9606 GN=SERBP1 PE=4 SV=1	8	3	4	3	450	49.1	9.33	30897554		LDHB
Q15149	Plectin OS=Homo sapiens OX=9606 GN=PLEC PE=1 SV=3	2	6	6	6	4684	531.5	5.96	9.57697e+06		DCD
B4DPW5	cDNA FLJ59374, highly similar to Homo sapiens caldesmon 1 (CALD1), transcript variant 2, mRNA OS=Homo sapiens OX=9606 PE=2 SV=1	9	4	5	4	497	57.4	8.22	1.90689e+07		EPRS1
A0A0A0MSA4	Band 4.1-like protein 3 OS=Homo sapiens OX=9606 GN=EPB41L3 PE=1 SV=1	6	6	6	4	1046	116.1	5.22	1.63138e+07		GNL3
P47755	F-actin-capping protein subunit alpha-2 OS=Homo sapiens OX=9606 GN=CAPZA2 PE=1 SV=3	14	3	4	1	286	32.9	5.85			NPM1
Q5VUJ6	Leucine-rich repeat and calponin homology domain-containing protein 2 OS=Homo sapiens OX=9606 GN=LRCH2 PE=1 SV=2	7	5	5	5	765	84.5	6.55	12447495		TOP1
A0A5C2GK16	IG c1122_light_IGKV2-28_IGKJ2 (Fragment) OS=Homo sapiens OX=9606 PE=2 SV=1	34	2	8	1	111	12.1	7.12	40337518		SF3B2
Q59F68	RNA helicase (Fragment) OS=Homo sapiens OX=9606 PE=2 SV=1	12	4	5	2	375	42.4	5.64	10738271		MATR3
P08865	40S ribosomal protein SA OS=Homo sapiens OX=9606 GN=RPSA PE=1 SV=4	15	4	4	4	295	32.8	4.87	8.52599e+06		RPS27A
F8W1S1	Keratin, type II cytoskeletal 74 OS=Homo sapiens OX=9606 GN=KRT74 PE=1 SV=1	7	5	9	1	543	59.4	7.44	1.61717e+07		LSM14A
Q7Z2V5	RNA helicase (Fragment) OS=Homo sapiens OX=9606 GN=DKFZp686J01190 PE=2 SV=1	11	5	5	3	406	46	8.34	9.6619e+06		RPS9
O14974	Protein phosphatase 1 regulatory subunit 12A OS=Homo sapiens OX=9606 GN=PPP1R12A PE=1 SV=1	5	4	4	4	1030	115.2	5.4	2.18889e+06		SDHA
P14625	Endoplasmin OS=Homo sapiens OX=9606 GN=HSP90B1 PE=1 SV=1	6	5	5	5	803	92.4	4.84	1.19096e+07		MCM3
Q9P0K7	Ankycorbin OS=Homo sapiens OX=9606 GN=RAI14 PE=1 SV=2	6	5	5	5	980	110	6.21	1.9804e+07		EPB41L2
P27348	14-3-3 protein theta OS=Homo sapiens OX=9606 GN=YWHAQ PE=1 SV=1	21	4	4	2	245	27.7	4.78	6.71808e+06		OTUD4
P06733	Alpha-enolase OS=Homo sapiens OX=9606 GN=ENO1 PE=1 SV=2	13	6	6	6	434	47.1	7.39	3.88504e+07		ALDOA
A0A024R493	EF-hand domain family, member D1, isoform CRA_a OS=Homo sapiens OX=9606 GN=EFHD1 PE=4 SV=1	19	4	4	2	239	26.9	5.39	5.80611e+06		YWHAE/FAM22B fusion
Q6UWP8	Suprabasin OS=Homo sapiens OX=9606 GN=SBSN PE=1 SV=2	12	2	3	2	590	60.5	7.01	1.0637e+07		YWHAB
H7BXY5	Nexilin (Fragment) OS=Homo sapiens OX=9606 GN=NEXN PE=1 SV=1	12	7	7	7	576	68.9	5.06	4.5583e+07		CTNNB1
Q96P63	Serpin B12 OS=Homo sapiens OX=9606 GN=SERPINB12 PE=1 SV=1	11	3	3	3	405	46.2	5.53	3.17129e+06		PHB2
Q92522	Histone H1.10 OS=Homo sapiens OX=9606 GN=H1-10 PE=1 SV=1	17	3	3	3	213	22.5	10.76	1.64166e+07		DHX30
Q9BSV4	SFPQ protein (Fragment) OS=Homo sapiens OX=9606 GN=SFPQ PE=2 SV=2	6	3	3	3	634	68.6	8.82	1.85589e+07		ELAVL1
O00425	Insulin-like growth factor 2 mRNA-binding protein 3 OS=Homo sapiens OX=9606 GN=IGF2BP3 PE=1 SV=2	8	4	5	2	579	63.7	8.87	6.31497e+06		RPL17
I0B0K8	Truncated profilaggrin OS=Homo sapiens OX=9606 GN=FLG PE=4 SV=1	5	4	4	4	4021	430.2	9.29	7.78751e+06		LDHA
Q96PK6	RNA-binding protein 14 OS=Homo sapiens OX=9606 GN=RBM14 PE=1 SV=2	6	3	3	3	669	69.4	9.67	1.68457e+06		TMOD1
D6RD18	Heterogeneous nuclear ribonucleoprotein A/B OS=Homo sapiens OX=9606 GN=HNRNPAB PE=1 SV=1	22	6	6	6	283	30.5	7.91	1.9811e+07		ATP5F1A
F8W1I5	Myosin light chain 6B OS=Homo sapiens OX=9606 GN=MYL6B PE=1 SV=1	27	5	5	3	175	19	6.06	2.81721e+07		RBMX
P01040	Cystatin-A OS=Homo sapiens OX=9606 GN=CSTA PE=1 SV=1	47	3	3	3	98	11	5.5	1.89411e+07		PCBP3
B7Z6Z4	Myosin light polypeptide 6 OS=Homo sapiens OX=9606 GN=MYL6 PE=1 SV=1	17	4	4	2	238	26.7	5.08	5.89101e+06		S100A8
P29692	Elongation factor 1-delta OS=Homo sapiens OX=9606 GN=EEF1D PE=1 SV=5	13	2	2	2	281	31.1	5.01	4.60852e+06		LYAR
P31151	Protein S100-A7 OS=Homo sapiens OX=9606 GN=S100A7 PE=1 SV=4	35	3	5	3	101	11.5	6.77	4.37638e+06		SPIN1
P12236	ADP/ATP translocase 3 OS=Homo sapiens OX=9606 GN=SLC25A6 PE=1 SV=4	19	6	6	1	298	32.8	9.74	3.74088e+06		PGK1
B4DY09	Interleukin enhancer-binding factor 2 OS=Homo sapiens OX=9606 GN=ILF2 PE=1 SV=1	13	4	4	4	352	38.9	4.94	2.82015e+07		TMOD2
C9J384	Protein CMSS1 (Fragment) OS=Homo sapiens OX=9606 GN=CMSS1 PE=1 SV=1	24	5	5	5	225	26.2	9.88	20063061		S100A9
Q9NWQ8	Phosphoprotein associated with glycosphingolipid-enriched microdomains 1 OS=Homo sapiens OX=9606 GN=PAG1 PE=1 SV=2	8	2	2	2	432	47	4.65	3.31831e+06		IGF2BP2
E9PKZ0	60S ribosomal protein L8 (Fragment) OS=Homo sapiens OX=9606 GN=RPL8 PE=1 SV=1	17	3	4	3	205	22.4	10.76	78840411		ACAT1
Q96N67	Dedicator of cytokinesis protein 7 OS=Homo sapiens OX=9606 GN=DOCK7 PE=1 SV=4	3	7	7	7	2140	242.4	6.8	2.29763e+07		STK38L
A0A5F9ZHM4	L-lactate dehydrogenase OS=Homo sapiens OX=9606 GN=LDHB PE=1 SV=1	11	3	3	3	341	37.4	6.25	6.24581e+06		RPL15
P81605	Dermcidin OS=Homo sapiens OX=9606 GN=DCD PE=1 SV=2	43	5	5	5	110	11.3	6.54	1.57022e+08		SLC25A1
P07814	Bifunctional glutamate/proline--tRNA ligase OS=Homo sapiens OX=9606 GN=EPRS1 PE=1 SV=5	4	4	4	4	1512	170.5	7.33	4.75425e+06		NOP2
Q9BVP2	Guanine nucleotide-binding protein-like 3 OS=Homo sapiens OX=9606 GN=GNL3 PE=1 SV=2	3	1	2	1	549	62	9.16			CANX
A4ZU86	Nucleophosmin OS=Homo sapiens OX=9606 GN=NPM1 PE=2 SV=1	7	2	3	2	274	30	4.75	96146365		PCBP1
B2R9K8	cDNA, FLJ94440, highly similar to Homo sapiens chaperonin containing TCP1, subunit 6A (zeta 1)(CCT6A), mRNA OS=Homo sapiens OX=9606 PE=2 SV=1	7	3	3	3	531	57.9	6.8	7.65131e+06		PSMA7
B9EG90	DNA topoisomerase I OS=Homo sapiens OX=9606 GN=TOP1 PE=2 SV=1	6	5	5	5	765	90.6	9.31	15953047		KHSRP
H0YCG1	Splicing factor 3B subunit 2 (Fragment) OS=Homo sapiens OX=9606 GN=SF3B2 PE=1 SV=1	9	3	3	3	387	42.4	5.59	14699417		CKB
A8MXP9	Matrin-3 OS=Homo sapiens OX=9606 GN=MATR3 PE=1 SV=1	5	4	4	4	895	99.9	6.04	7.74461e+06		MOB2
J3QTR3	Ubiquitin-40S ribosomal protein S27a (Fragment) OS=Homo sapiens OX=9606 GN=RPS27A PE=1 SV=1	43	4	4	4	106	12.2	10.14	87330457		KPRP
Q8ND56	Protein LSM14 homolog A OS=Homo sapiens OX=9606 GN=LSM14A PE=1 SV=3	11	5	5	5	463	50.5	9.52	1.16671e+07		PSMD4
P46781	40S ribosomal protein S9 OS=Homo sapiens OX=9606 GN=RPS9 PE=1 SV=3	26	5	5	5	194	22.6	10.65	2.10718e+07		MRPL37
P31040	Succinate dehydrogenase [ubiquinone] flavoprotein subunit, mitochondrial OS=Homo sapiens OX=9606 GN=SDHA PE=1 SV=2	6	3	3	3	664	72.6	7.39	7.72172e+06		PSMD2
P25205	DNA replication licensing factor MCM3 OS=Homo sapiens OX=9606 GN=MCM3 PE=1 SV=3	6	5	5	5	808	90.9	5.77	2.00803e+07		PKP1
E9PK52	Band 4.1-like protein 2 OS=Homo sapiens OX=9606 GN=EPB41L2 PE=1 SV=1	7	5	5	3	811	90.9	5.86	2909277		RPL11
Q01804	OTU domain-containing protein 4 OS=Homo sapiens OX=9606 GN=OTUD4 PE=1 SV=4	4	3	3	3	1114	124	6.71	7.61817e+06		PKP2
P04075	Fructose-bisphosphate aldolase A OS=Homo sapiens OX=9606 GN=ALDOA PE=1 SV=2	12	4	4	4	364	39.4	8.09	18156750		FAM120A
G9K389	YWHAE/FAM22B fusion protein (Fragment) OS=Homo sapiens OX=9606 GN=YWHAE/FAM22B fusion PE=2 SV=1	11	4	4	3	384	41.3	4.97	22201506		SPINDOC
P31946	14-3-3 protein beta/alpha OS=Homo sapiens OX=9606 GN=YWHAB PE=1 SV=3	13	3	3	1	246	28.1	4.83			RPL23A
B4DQY2	MICOS complex subunit MIC60 OS=Homo sapiens OX=9606 PE=2 SV=1	6	4	4	4	711	78.9	7.06	6.98261e+06		H2AC20
A8K651	Complement component 1 Q subcomponent-binding protein, mitochondrial OS=Homo sapiens OX=9606 PE=2 SV=1	10	2	2	2	282	31.4	4.84	11152604		RPL28
A0A2R8Y7Z0	Catenin beta-1 OS=Homo sapiens OX=9606 GN=CTNNB1 PE=1 SV=1	5	4	4	3	780	85.3	5.92	2.65815e+06		FLOT1
Q99623	Prohibitin-2 OS=Homo sapiens OX=9606 GN=PHB2 PE=1 SV=2	15	4	4	4	299	33.3	9.83	8.55625e+06		RPS6
H7BXY3	RNA helicase OS=Homo sapiens OX=9606 GN=DHX30 PE=1 SV=1	4	4	4	4	1166	130.5	8.56	1.05364e+07		PDIA6
B4DIX0	cDNA FLJ50778, highly similar to Protein flightless-1 homolog OS=Homo sapiens OX=9606 PE=2 SV=1	3	3	3	3	1238	141.4	6.1	4.77055e+06		EMD
B4DTA2	cDNA FLJ60148, highly similar to Homo sapiens heterogeneous nuclear ribonucleoprotein D-like (HNRPDL), transcript variant 2, mRNA OS=Homo sapiens OX=9606 PE=2 SV=1	14	3	3	3	271	30.2	8.72	3.40459e+06		RTRAF
Q15717	ELAV-like protein 1 OS=Homo sapiens OX=9606 GN=ELAVL1 PE=1 SV=2	8	2	3	2	326	36.1	9.17	1.13411e+07		DDX41
J3KRX5	60S ribosomal protein L17 (Fragment) OS=Homo sapiens OX=9606 GN=RPL17 PE=1 SV=1	13	2	3	2	174	20.2	10.1	1.37424e+07		TAB1
F5GXY2	L-lactate dehydrogenase A chain (Fragment) OS=Homo sapiens OX=9606 GN=LDHA PE=1 SV=8	21	3	3	3	156	17.2	8.72	6.33033e+06		MRPS9
B2R6K4	cDNA, FLJ92996, highly similar to Homo sapiens guanine nucleotide binding protein (G protein), beta polypeptide 1 (GNB1), mRNA OS=Homo sapiens OX=9606 PE=2 SV=1	12	4	4	2	340	37.3	6.18	11520753		OGT
P28289	Tropomodulin-1 OS=Homo sapiens OX=9606 GN=TMOD1 PE=1 SV=1	12	2	2	2	359	40.5	5.1	3.11886e+06		RPS13
P25705	ATP synthase subunit alpha, mitochondrial OS=Homo sapiens OX=9606 GN=ATP5F1A PE=1 SV=1	7	4	4	4	553	59.7	9.13	1.24396e+07		PTBP1
H3BT71	RNA-binding motif protein, X chromosome OS=Homo sapiens OX=9606 GN=RBMX PE=1 SV=1	15	5	6	5	296	32.2	9.91	2.63697e+07		CAT
A8K525	cDNA FLJ76817, highly similar to Homo sapiens non-POU domain containing, octamer-binding (NONO), mRNA OS=Homo sapiens OX=9606 PE=2 SV=1	11	5	5	5	471	54.3	9.2	2.10701e+07		ERLIN2
E9PFP8	Poly(rC)-binding protein 3 OS=Homo sapiens OX=9606 GN=PCBP3 PE=1 SV=1	9	3	3	1	361	38.2	8.06	3.21345e+06		RPL13
P05109	Protein S100-A8 OS=Homo sapiens OX=9606 GN=S100A8 PE=1 SV=1	24	2	3	2	93	10.8	7.03	3.08377e+07		RPL5
B4DKI9	cDNA FLJ54799, highly similar to Mitochondrial 28S ribosomal protein S27 OS=Homo sapiens OX=9606 PE=2 SV=1	16	3	3	3	195	22	5.03	8996591		DNAJA1
Q9NX58	Cell growth-regulating nucleolar protein OS=Homo sapiens OX=9606 GN=LYAR PE=1 SV=2	12	3	3	3	379	43.6	9.54	1.16222e+07		MRPS22
Q9Y657	Spindlin-1 OS=Homo sapiens OX=9606 GN=SPIN1 PE=1 SV=3	13	3	3	3	262	29.6	6.96	21159882		RPL29
B3KSR8	cDNA FLJ36832 fis, clone ASTRO2010799, highly similar to ALPHA-1 CATENIN OS=Homo sapiens OX=9606 PE=2 SV=1	6	3	3	3	588	65.2	5.5	5545944		H4C1
P00558	Phosphoglycerate kinase 1 OS=Homo sapiens OX=9606 GN=PGK1 PE=1 SV=3	8	2	2	2	417	44.6	8.1	4068005		L27a
Q9NZR1	Tropomodulin-2 OS=Homo sapiens OX=9606 GN=TMOD2 PE=1 SV=1	8	2	2	2	351	39.6	5.27	4.63808e+06		LMNA
B7Z3V1	Sodium/potassium-transporting ATPase subunit alpha (Fragment) OS=Homo sapiens OX=9606 PE=2 SV=1	3	2	2	2	1020	112.4	5.35	4.62286e+06		RPL18
B2R6F9	cDNA, FLJ92932, highly similar to Homo sapiens serine/threonine kinase 38 (STK38), mRNA OS=Homo sapiens OX=9606 PE=2 SV=1	7	3	3	2	465	54.2	7.15	2144953		LUC7L2
P06702	Protein S100-A9 OS=Homo sapiens OX=9606 GN=S100A9 PE=1 SV=1	18	2	3	2	114	13.2	6.13	3.73475e+07		PRDX6
Q9Y6M1	Insulin-like growth factor 2 mRNA-binding protein 2 OS=Homo sapiens OX=9606 GN=IGF2BP2 PE=1 SV=2	7	3	3	2	599	66.1	8.46	1.70561e+06		NEFL
Q9H4N8	Homo sapiens clone CDABP0046 mRNA sequence OS=Homo sapiens OX=9606 PE=2 SV=1	18	3	3	2	176	20.2	4.67	5282920		RPS7
A0A5F9ZHH9	Acetyl-CoA acetyltransferase, mitochondrial OS=Homo sapiens OX=9606 GN=ACAT1 PE=1 SV=1	12	2	2	2	197	20.9	9.39	25711670		EWSR1
Q9Y2H1	Serine/threonine-protein kinase 38-like OS=Homo sapiens OX=9606 GN=STK38L PE=1 SV=3	7	3	3	2	464	54	6.81	4.63101e+06		ALDH18A1
E7EQV9	Ribosomal protein L15 (Fragment) OS=Homo sapiens OX=9606 GN=RPL15 PE=1 SV=1	15	2	2	2	174	20.5	11.28			EIF2S1
D9HTE9	Plasma membrane citrate carrier OS=Homo sapiens OX=9606 GN=SLC25A1 PE=2 SV=1	11	3	3	3	318	35	9.99	7.27356e+06		MCM7
P46087	Probable 28S rRNA (cytosine(4447)-C(5))-methyltransferase OS=Homo sapiens OX=9606 GN=NOP2 PE=1 SV=2	3	2	2	2	812	89.2	9.23	2.59109e+06		CCAR1
P27824	Calnexin OS=Homo sapiens OX=9606 GN=CANX PE=1 SV=2	6	3	3	3	592	67.5	4.6	8.68836e+06		CCT8
Q15365	Poly(rC)-binding protein 1 OS=Homo sapiens OX=9606 GN=PCBP1 PE=1 SV=2	8	3	3	1	356	37.5	7.09	22658796		SMCHD1
Q05DH1	Proteasome subunit alpha type (Fragment) OS=Homo sapiens OX=9606 GN=PSMA7 PE=2 SV=1	11	2	2	2	238	26.7	8.87			RPL26
Q53FG5	DNA helicase (Fragment) OS=Homo sapiens OX=9606 PE=2 SV=1	5	3	3	3	734	82.2	8.28	9227886		EPB41L5
B4DIR9	cDNA FLJ57993, highly similar to Mitogen-activated protein kinase kinase kinase7-interacting protein 2 OS=Homo sapiens OX=9606 PE=2 SV=1	3	2	2	2	661	72.8	8.7	2.05571e+06		SPECC1L
Q92945	Far upstream element-binding protein 2 OS=Homo sapiens OX=9606 GN=KHSRP PE=1 SV=4	6	4	4	4	711	73.1	7.3	1.73691e+07		ABCF1
A0A0S2Z471	Creatine kinase (Fragment) OS=Homo sapiens OX=9606 GN=CKB PE=2 SV=1	7	2	2	2	405	44.9	6.11	1.2519e+07		PTCD3
A0A087WVS8	MOB kinase activator 2 OS=Homo sapiens OX=9606 GN=MOB2 PE=1 SV=2	15	4	4	4	234	26.6	7.12	15360030		AZGP1
Q5T749	Keratinocyte proline-rich protein OS=Homo sapiens OX=9606 GN=KPRP PE=1 SV=1	5	3	3	3	579	64.1	8.27	14391876		PIP
P55036	26S proteasome non-ATPase regulatory subunit 4 OS=Homo sapiens OX=9606 GN=PSMD4 PE=1 SV=1	7	1	1	1	377	40.7	4.79			RSL1D1
Q6TGK8	Mitochondrial ribosomal protein L37 variant 2 OS=Homo sapiens OX=9606 GN=MRPL37 PE=2 SV=1	8	2	2	2	292	32.5	9.45	2.1325e+06		OBI1
Q13200	26S proteasome non-ATPase regulatory subunit 2 OS=Homo sapiens OX=9606 GN=PSMD2 PE=1 SV=3	3	2	2	2	908	100.1	5.2	4.1108e+06		XRCC5
Q13835	Plakophilin-1 OS=Homo sapiens OX=9606 GN=PKP1 PE=1 SV=2	3	2	2	2	747	82.8	9.13	2.6575e+06		UQCRC2
Q5VVC8	60S ribosomal protein L11 OS=Homo sapiens OX=9606 GN=RPL11 PE=1 SV=2	14	2	2	2	167	19	9.8	2.92692e+06		RPS18
A0A5C2GKS1	IG c122_heavy_IGHV1-18_IGHD1-7_IGHJ4 (Fragment) OS=Homo sapiens OX=9606 PE=2 SV=1	26	2	7	1	120	13.2	8.79			KPNB1
B2RDN9	ATP-dependent DNA helicase 2 subunit 1 OS=Homo sapiens OX=9606 PE=2 SV=1	6	4	4	4	609	69.7	6.7	1.71605e+07		EIF3B
Q99959	Plakophilin-2 OS=Homo sapiens OX=9606 GN=PKP2 PE=1 SV=2	3	2	2	2	881	97.4	9.33	2.17396e+06		AIFM1
A0A5C2GSB1	IG c1813_heavy_IGHV1-18_IGHD3-3_IGHJ5 (Fragment) OS=Homo sapiens OX=9606 PE=2 SV=1	25	2	10	1	125	13.8	6.58	1534828059		H2BC21
Q9NZB2	Constitutive coactivator of PPAR-gamma-like protein 1 OS=Homo sapiens OX=9606 GN=FAM120A PE=1 SV=2	2	1	1	1	1118	121.8	8.88			CAPRIN1
Q9BUA3	Spindlin interactor and repressor of chromatin-binding protein OS=Homo sapiens OX=9606 GN=SPINDOC PE=1 SV=3	5	1	1	1	381	41	5.01			FLOT2
K7EJV9	60S ribosomal protein L23a (Fragment) OS=Homo sapiens OX=9606 GN=RPL23A PE=1 SV=1	19	3	3	3	170	19.4	10.48	1.11259e+07		RPL24
Q16777	Histone H2A type 2-C OS=Homo sapiens OX=9606 GN=H2AC20 PE=1 SV=4	27	3	3	3	129	14	10.9	24070945		ADD1
H0YKD8	60S ribosomal protein L28 OS=Homo sapiens OX=9606 GN=RPL28 PE=1 SV=1	13	2	2	2	170	19.1	11.46	4329304		PSMC5
Q59H77	T-complex protein 1 subunit gamma (Fragment) OS=Homo sapiens OX=9606 PE=2 SV=1	4	2	2	2	577	63.5	6.43	2.10592e+06		SRSF9
A0A140T907	Flotillin (Fragment) OS=Homo sapiens OX=9606 GN=FLOT1 PE=1 SV=1	47	3	3	3	60	7.1	6.76	7.98268e+06		MRPL4
B4DDI8	cDNA FLJ53704, moderately similar to Nascent polypeptide-associated complex subunit alpha OS=Homo sapiens OX=9606 PE=2 SV=1	9	1	1	1	169	18.3	3.92	2936139		SLC16A1
P62753	40S ribosomal protein S6 OS=Homo sapiens OX=9606 GN=RPS6 PE=1 SV=1	12	3	3	3	249	28.7	10.84	72073952		UPF3B
Q15084	Protein disulfide-isomerase A6 OS=Homo sapiens OX=9606 GN=PDIA6 PE=1 SV=1	5	1	1	1	440	48.1	5.08			PSMC2
P50402	Emerin OS=Homo sapiens OX=9606 GN=EMD PE=1 SV=1	15	3	3	3	254	29	5.5	18189055		SNRPA
Q9Y224	RNA transcription, translation and transport factor protein OS=Homo sapiens OX=9606 GN=RTRAF PE=1 SV=1	17	4	4	4	244	28.1	6.65	13003145		MTCH2
Q9UJV9	Probable ATP-dependent RNA helicase DDX41 OS=Homo sapiens OX=9606 GN=DDX41 PE=1 SV=2	5	3	3	3	622	69.8	6.84	7.26255e+06		RPS14
Q15750	TGF-beta-activated kinase 1 and MAP3K7-binding protein 1 OS=Homo sapiens OX=9606 GN=TAB1 PE=1 SV=1	6	3	3	3	504	54.6	5.52	4303687		VCP
B2RE88	cDNA, FLJ96465, highly similar to Homo sapiens solute carrier family 25 (mitochondrial carrier;phosphate carrier), member 3 (SLC25A3), nuclear gene encodingmitochondrial protein, transcript variant... OS=Homo sapiens OX=9606 PE=2 SV=1	7	3	3	3	361	39.9	9.36	26574958		KIF5B-RET(NM_020630)_K22;R12
P82933	28S ribosomal protein S9, mitochondrial OS=Homo sapiens OX=9606 GN=MRPS9 PE=1 SV=2	4	1	1	1	396	45.8	9.51	1.14122e+06		NOLC1
O15294	UDP-N-acetylglucosamine--peptide N-acetylglucosaminyltransferase 110 kDa subunit OS=Homo sapiens OX=9606 GN=OGT PE=1 SV=3	2	2	2	2	1046	116.9	6.7	1444630		RPL35
P62277	40S ribosomal protein S13 OS=Homo sapiens OX=9606 GN=RPS13 PE=1 SV=2	18	2	2	2	151	17.2	10.54			U2AF1L4
A6NLN1	Polypyrimidine tract-binding protein 1 OS=Homo sapiens OX=9606 GN=PTBP1 PE=1 SV=4	6	3	3	3	527	56.5	9.38	12729813		RPS19
P04040	Catalase OS=Homo sapiens OX=9606 GN=CAT PE=1 SV=3	6	3	3	3	527	59.7	7.39	31106292		ACIN1
O94905	Erlin-2 OS=Homo sapiens OX=9606 GN=ERLIN2 PE=1 SV=1	7	2	2	2	339	37.8	5.62	1.02371e+06		BUB3
P26373	60S ribosomal protein L13 OS=Homo sapiens OX=9606 GN=RPL13 PE=1 SV=4	11	2	2	2	211	24.2	11.65	15626703		ROCK1
A0A2R8Y6J3	60S ribosomal protein L5 (Fragment) OS=Homo sapiens OX=9606 GN=RPL5 PE=1 SV=1	11	3	4	3	238	27	9.13	2.72321e+07		SRRT
P31689	DnaJ homolog subfamily A member 1 OS=Homo sapiens OX=9606 GN=DNAJA1 PE=1 SV=2	9	2	3	2	397	44.8	7.08	5.9191e+06		ALYREF
P82650	28S ribosomal protein S22, mitochondrial OS=Homo sapiens OX=9606 GN=MRPS22 PE=1 SV=1	12	4	4	4	360	41.3	7.9	8028341		CLNS1A
Q5U0A0	Proteasome subunit alpha type OS=Homo sapiens OX=9606 PE=2 SV=1	8	1	1	1	241	26.4	4.79			GNA11
A0A024R326	60S ribosomal protein L29 OS=Homo sapiens OX=9606 GN=RPL29 PE=1 SV=1	15	2	3	2	157	17.5	11.66	3.45138e+07		ITPR3
Q59G12	Lamina-associated polypeptide 2, isoforms beta/gamma variant (Fragment) OS=Homo sapiens OX=9606 PE=2 SV=1	8	2	2	2	378	41.8	9.23	4.9306e+06		HNRNPR
A8K3C5	cDNA FLJ77715, highly similar to Homo sapiens cisplatin resistance-associated overexpressed protein(LUC7A), mRNA OS=Homo sapiens OX=9606 PE=2 SV=1	4	1	1	1	432	51.4	9.79			RPS17
P62805	Histone H4 OS=Homo sapiens OX=9606 GN=H4C1 PE=1 SV=2	29	3	3	3	103	11.4	11.36	1.12417e+07		IMPDH2
Q9BQQ5	Ribosomal protein L27a OS=Homo sapiens OX=9606 GN=L27a PE=4 SV=1	20	2	2	2	106	12	11.46	9749402		PCNA
A0A5C2FT34	IGL c88_light_IGKV2D-29_IGKJ2 (Fragment) OS=Homo sapiens OX=9606 PE=2 SV=1	21	3	4	2	112	12.3	8.5	6533935838		NSUN2
A0A6Q8PFJ0	Prelamin-A/C OS=Homo sapiens OX=9606 GN=LMNA PE=4 SV=1	4	3	3	2	729	80.9	8.27	7.68501e+06		CHTOP
H0YHA7	60S ribosomal protein L18 (Fragment) OS=Homo sapiens OX=9606 GN=RPL18 PE=1 SV=1	13	2	2	2	167	19	11.78	7.9013e+06		MRPL1
Q9Y383	Putative RNA-binding protein Luc7-like 2 OS=Homo sapiens OX=9606 GN=LUC7L2 PE=1 SV=2	4	1	1	1	392	46.5	10.01			NOP56
P30041	Peroxiredoxin-6 OS=Homo sapiens OX=9606 GN=PRDX6 PE=1 SV=3	14	4	4	4	224	25	6.38	1.55684e+07		PSMD1
A0A0S2Z4B1	Neurofilament light polypeptide isoform 2 (Fragment) OS=Homo sapiens OX=9606 GN=NEFL PE=2 SV=1	5	2	2	2	377	43.1	5.21	6468592		RPL22
P62081	40S ribosomal protein S7 OS=Homo sapiens OX=9606 GN=RPS7 PE=1 SV=1	16	3	3	3	194	22.1	10.1	6.99038e+06		FYN
B0QYK0	RNA-binding protein EWS OS=Homo sapiens OX=9606 GN=EWSR1 PE=1 SV=1	4	2	2	2	618	64.9	9.38	5.53672e+06		SERPINB3
P54886	Delta-1-pyrroline-5-carboxylate synthase OS=Homo sapiens OX=9606 GN=ALDH18A1 PE=1 SV=2	3	2	2	2	795	87.2	7.12	5.05427e+06		PCMT1
Q53HK8	Replication factor C 3 isoform 1 variant (Fragment) OS=Homo sapiens OX=9606 PE=2 SV=1	4	1	1	1	356	40.5	8.43	790874		GFAP
P05198	Eukaryotic translation initiation factor 2 subunit 1 OS=Homo sapiens OX=9606 GN=EIF2S1 PE=1 SV=3	7	2	2	2	315	36.1	5.08	2.26962e+06		IBA57
P33993	DNA replication licensing factor MCM7 OS=Homo sapiens OX=9606 GN=MCM7 PE=1 SV=4	3	2	2	2	719	81.3	6.46	3.638e+06		KRT33A
A0A0C4DGG8	Cell division cycle and apoptosis regulator protein 1 (Fragment) OS=Homo sapiens OX=9606 GN=CCAR1 PE=1 SV=1	3	3	3	3	1043	120.4	5.92	4.19923e+06		CASP14
H7C4C8	T-complex protein 1 subunit theta (Fragment) OS=Homo sapiens OX=9606 GN=CCT8 PE=1 SV=1	5	1	1	1	323	35.5	5.96	3.26438e+06		NCBP1
A0A1U9X819	28S ribosomal protein S18-2, mitochondrial OS=Homo sapiens OX=9606 PE=3 SV=1	8	2	2	2	258	29.4	9.38	4.23068e+06		PSMA6
J3KTL8	Structural maintenance of chromosomes flexible hinge domain-containing protein 1 (Fragment) OS=Homo sapiens OX=9606 GN=SMCHD1 PE=1 SV=1	2	2	2	2	1388	155.5	8.02			AHCY
A4UCR9	Mitochondrial 28S ribosomal protein S34 OS=Homo sapiens OX=9606 PE=2 SV=1	16	3	3	3	176	20.8	10.93	6.11928e+06		G3BP2
A0A5C2GEZ9	IGH + IGL c587_heavy_IGHV1-69_IGHD3-9_IGHJ3 (Fragment) OS=Homo sapiens OX=9606 PE=2 SV=1	11	1	2	1	122	13	9.1	1.69301e+07		IDH3B
H0Y858	Toll-like receptor 9 (Fragment) OS=Homo sapiens OX=9606 PE=3 SV=1	2	1	1	1	1186	133.5	8.09	3.68148e+06		RPS16
P61254	60S ribosomal protein L26 OS=Homo sapiens OX=9606 GN=RPL26 PE=1 SV=1	18	3	3	3	145	17.2	10.55	1.68102e+07		VDAC2
Q9HCM4	Band 4.1-like protein 5 OS=Homo sapiens OX=9606 GN=EPB41L5 PE=1 SV=3	3	2	2	2	733	81.8	6.58	2.36369e+06		HSD17B4
B4DTS5	cDNA FLJ58882, highly similar to 26S proteasome non-ATPase regulatory subunit 11 OS=Homo sapiens OX=9606 PE=2 SV=1	8	2	2	2	314	35.1	6.92	515397		PI4KA
A0A494C1J1	Cytospin-A OS=Homo sapiens OX=9606 GN=SPECC1L PE=1 SV=1	2	2	2	2	1136	126.2	5.57	2.71662e+06		ACAP2
Q2L6I2	ABC50 protein OS=Homo sapiens OX=9606 GN=ABCF1 PE=4 SV=1	2	1	1	1	807	91.6	7.68			FHL1
Q96EY7	Pentatricopeptide repeat domain-containing protein 3, mitochondrial OS=Homo sapiens OX=9606 GN=PTCD3 PE=1 SV=3	4	2	2	2	689	78.5	6.42	2.64591e+06		SF3B3
P25311	Zinc-alpha-2-glycoprotein OS=Homo sapiens OX=9606 GN=AZGP1 PE=1 SV=2	7	2	2	2	298	34.2	6.05	1.73446e+07		OLA1
Q59FS7	RNA helicase (Fragment) OS=Homo sapiens OX=9606 PE=2 SV=1	4	2	2	2	676	75	8.46			C3
P12273	Prolactin-inducible protein OS=Homo sapiens OX=9606 GN=PIP PE=1 SV=1	14	2	2	2	146	16.6	8.05	6863017		E2F7
I3L3C4	Ribosomal L1 domain-containing protein 1 (Fragment) OS=Homo sapiens OX=9606 GN=RSL1D1 PE=1 SV=1	13	2	2	2	158	18.5	10.07	6.62149e+06		PLG
A0A5C2G9S0	IGH c13_heavy__IGHV1-8_IGHD3-16_IGHJ4 (Fragment) OS=Homo sapiens OX=9606 PE=2 SV=1	26	1	7	1	119	13.1	7.97			LYZ
Q5W0B1	ORC ubiquitin ligase 1 OS=Homo sapiens OX=9606 GN=OBI1 PE=1 SV=1	3	2	2	2	726	81.1	5.72	8.18674e+06		CHERP
P13010	X-ray repair cross-complementing protein 5 OS=Homo sapiens OX=9606 GN=XRCC5 PE=1 SV=3	5	3	3	3	732	82.7	5.81	9.14966e+06		DKFZp686M19106
H3BRG4	Cytochrome b-c1 complex subunit 2, mitochondrial OS=Homo sapiens OX=9606 GN=UQCRC2 PE=1 SV=1	4	1	1	1	412	44.6	9			U2SURP
P62269	40S ribosomal protein S18 OS=Homo sapiens OX=9606 GN=RPS18 PE=1 SV=3	14	2	2	2	152	17.7	10.99	7.26572e+06		MRPS35
Q14974	Importin subunit beta-1 OS=Homo sapiens OX=9606 GN=KPNB1 PE=1 SV=2	3	2	2	2	876	97.1	4.78	2.59001e+06		GOLGA3
B4DV79	Eukaryotic translation initiation factor 3 subunit B OS=Homo sapiens OX=9606 GN=EIF3B PE=2 SV=1	3	2	2	2	738	85.1	5.26	1.8884e+06		PFKFB3
B2RDG0	Proteasome subunit alpha type OS=Homo sapiens OX=9606 PE=2 SV=1	9	3	3	3	261	29.4	7.72	28449885		GSN
A0A6Q8PF87	Apoptosis-inducing factor 1, mitochondrial OS=Homo sapiens OX=9606 GN=AIFM1 PE=4 SV=1	6	1	1	1	248	27.2	9.6	1278486		FIP1L1
Q53GY0	Plastin 3 variant (Fragment) OS=Homo sapiens OX=9606 PE=2 SV=1	4	3	3	3	630	70.7	5.68	6.90823e+06		YA61
B4E268	cDNA FLJ61542, highly similar to Myosin-5C OS=Homo sapiens OX=9606 PE=2 SV=1	4	1	1	1	373	41.7	7.8			POU4F3
Q16778	Histone H2B type 2-E OS=Homo sapiens OX=9606 GN=H2BC21 PE=1 SV=3	16	2	2	2	126	13.9	10.32	1.53387e+07		LMNB2
Q14444	Caprin-1 OS=Homo sapiens OX=9606 GN=CAPRIN1 PE=1 SV=2	7	2	2	2	709	78.3	5.25	1.75196e+06		LRRFIP2
B0AZN7	cDNA, FLJ79477, highly similar to Protein-glutamine gamma-glutamyltransferase K OS=Homo sapiens OX=9606 PE=2 SV=1	2	2	2	2	817	89.7	6.04	3.73855e+06		HSPB1
Q6FG43	Flotillin OS=Homo sapiens OX=9606 GN=FLOT2 PE=2 SV=1	5	2	2	2	379	41.7	5.29	6.5314e+06		NOP58
P83731	60S ribosomal protein L24 OS=Homo sapiens OX=9606 GN=RPL24 PE=1 SV=1	13	2	2	2	157	17.8	11.25	10372618		PDIA4
E7ENY0	Alpha-adducin OS=Homo sapiens OX=9606 GN=ADD1 PE=1 SV=1	4	2	2	2	663	73.4	6.55	1593160		MTHFD1L
J3QQM1	26S proteasome regulatory subunit 8 (Fragment) OS=Homo sapiens OX=9606 GN=PSMC5 PE=1 SV=1	5	1	1	1	263	29.3	6.18	2410688		PRPF19
Q13242	Serine/arginine-rich splicing factor 9 OS=Homo sapiens OX=9606 GN=SRSF9 PE=1 SV=1	10	2	2	2	221	25.5	8.65	1.78673e+06		DAP3
K7ELF1	39S ribosomal protein L4, mitochondrial (Fragment) OS=Homo sapiens OX=9606 GN=MRPL4 PE=1 SV=1	10	1	1	1	163	18	11.21	2.94441e+06		PURB
Q5T8R3	Monocarboxylate transporter 1 (Fragment) OS=Homo sapiens OX=9606 GN=SLC16A1 PE=1 SV=1	4	1	2	1	296	31.7	9.44	8.84694e+06		LMO7
Q9BZI7	Regulator of nonsense transcripts 3B OS=Homo sapiens OX=9606 GN=UPF3B PE=1 SV=1	3	1	1	1	483	57.7	9.48			IGHV1-45
P35998	26S proteasome regulatory subunit 7 OS=Homo sapiens OX=9606 GN=PSMC2 PE=1 SV=3	6	2	2	2	433	48.6	5.95	1.48612e+06		CBS
P09012	U1 small nuclear ribonucleoprotein A OS=Homo sapiens OX=9606 GN=SNRPA PE=1 SV=3	9	3	3	2	282	31.3	9.83	32570820		MDH2
A0A5C2GTZ2	IG c1163_light_IGKV2D-28_IGKJ3 (Fragment) OS=Homo sapiens OX=9606 PE=2 SV=1	23	1	3	1	112	12.1	7.12	7.83949e+07		EEF1B2
B4DWS6	cDNA FLJ61181, highly similar to Homo sapiens hydroxysteroid (17-beta) dehydrogenase 12 (HSD17B12), mRNA OS=Homo sapiens OX=9606 PE=2 SV=1	7	2	2	2	304	33.5	9.39	5949317		SLC25A10
E9PIE4	Mitochondrial carrier homolog 2 (Fragment) OS=Homo sapiens OX=9606 GN=MTCH2 PE=1 SV=8	9	1	1	1	262	28.5	7.61			PSMD6
A0A2R8Y811	40S ribosomal protein S14 (Fragment) OS=Homo sapiens OX=9606 GN=RPS14 PE=1 SV=1	15	2	2	2	150	16.1	10.05	3.59337e+06		MRPS5
Q0IIN5	VCP protein OS=Homo sapiens OX=9606 GN=VCP PE=2 SV=1	5	2	2	2	475	52.4	5.02	4355420		MYBBP1A
A0A1U9X8X5	Corneodesmosin OS=Homo sapiens OX=9606 PE=4 SV=1	5	2	2	2	528	51.5	8.35	6.4023e+06		VAPB
M1V490	KIF5B-RET(NM_020630)_K22R12 fusion protein OS=Homo sapiens OX=9606 GN=KIF5B-RET(NM_020630)_K22;R12 PE=2 SV=1	1	1	1	1	1173	134.1	6.04			GSTM3
A0A0A0MRM9	Nucleolar and coiled-body phosphoprotein 1 (Fragment) OS=Homo sapiens OX=9606 GN=NOLC1 PE=1 SV=1	2	1	1	1	708	74.6	9.47			SFXN1
P42766	60S ribosomal protein L35 OS=Homo sapiens OX=9606 GN=RPL35 PE=1 SV=2	15	2	2	2	123	14.5	11.05	20939370		PRDX4
A0A5C2G7I4	IGH c572_heavy__IGHV3-21_IGHD5-18_IGHJ5 (Fragment) OS=Homo sapiens OX=9606 PE=2 SV=1	16	1	1	1	118	12.7	5.4	4343909		SNRPB2
B3KMV8	cDNA FLJ12766 fis, clone NT2RP2001520, highly similar to Calcium-binding mitochondrial carrier protein Aralar1 OS=Homo sapiens OX=9606 PE=2 SV=1	4	3	3	3	678	74.7	8.38	5.75199e+06		RPS25
M0QYK5	Splicing factor U2AF 26 kDa subunit OS=Homo sapiens OX=9606 GN=U2AF1L4 PE=4 SV=1	18	1	1	1	66	7.5	8.7			TOP2A
P39019	40S ribosomal protein S19 OS=Homo sapiens OX=9606 GN=RPS19 PE=1 SV=2	13	2	2	2	145	16.1	10.32	4.72353e+06		WDR26
Q9UKV3	Apoptotic chromatin condensation inducer in the nucleus OS=Homo sapiens OX=9606 GN=ACIN1 PE=1 SV=2	1	1	1	1	1341	151.8	6.43			PDHA1/LOC79064
O43684	Mitotic checkpoint protein BUB3 OS=Homo sapiens OX=9606 GN=BUB3 PE=1 SV=1	4	1	1	1	328	37.1	6.84			SET
Q5U0C9	Mitogen-activated protein kinase kinase kinase 7 OS=Homo sapiens OX=9606 PE=2 SV=1	3	2	2	2	606	67.2	7.11	2.51437e+06		LYN
A0A0U1RQV4	Non-specific serine/threonine protein kinase OS=Homo sapiens OX=9606 GN=ROCK1 PE=1 SV=1	2	2	2	2	1137	133	5.35	3.10596e+06		UTP3
H7C3A1	Arsenite-resistance protein 2 (Fragment) OS=Homo sapiens OX=9606 GN=SRRT PE=1 SV=1	5	3	3	3	499	56.7	6.3	5.77807e+06		SF3A1
E9PB61	THO complex subunit 4 OS=Homo sapiens OX=9606 GN=ALYREF PE=1 SV=1	7	2	2	2	264	27.5	11.05	13008051		IGKV2D-24
E9PMI6	Chloride channel, nucleotide sensitive 1A OS=Homo sapiens OX=9606 GN=CLNS1A PE=1 SV=1	8	1	1	1	167	18.2	4.41	9467294		DKFZp434M0813
K7EL62	Guanine nucleotide-binding protein subunit alpha-11 (Fragment) OS=Homo sapiens OX=9606 GN=GNA11 PE=1 SV=1	7	1	1	1	236	27.4	5.35			CNP
Q53H37	Calmodulin-like skin protein variant (Fragment) OS=Homo sapiens OX=9606 PE=2 SV=1	10	1	1	1	146	15.9	4.44	7822460		FAM184B
Q14573	Inositol 1,4,5-trisphosphate receptor type 3 OS=Homo sapiens OX=9606 GN=ITPR3 PE=1 SV=2	1	2	2	2	2671	303.9	6.48	4.29714e+06		FLJ11806
A0A286YEZ8	Heterogeneous nuclear ribonucleoprotein R (Fragment) OS=Homo sapiens OX=9606 GN=HNRNPR PE=1 SV=1	9	2	2	1	141	16.2	6.81	2.73358e+06		CPNE3
H0YN88	40S ribosomal protein S17 OS=Homo sapiens OX=9606 GN=RPS17 PE=1 SV=1	14	2	2	2	136	15.9	9.91	5410834		C1orf27
H0Y4R1	Inosine-5'-monophosphate dehydrogenase 2 (Fragment) OS=Homo sapiens OX=9606 GN=IMPDH2 PE=1 SV=1	3	1	1	1	470	51	8.18	2.71154e+06		NUFIP2
Q6FHF5	Proliferating cell nuclear antigen (Fragment) OS=Homo sapiens OX=9606 GN=PCNA PE=2 SV=1	8	2	2	2	261	28.7	4.69	5362968		DRIP4
Q08J23	RNA cytosine C(5)-methyltransferase NSUN2 OS=Homo sapiens OX=9606 GN=NSUN2 PE=1 SV=2	2	1	1	1	767	86.4	6.77	1120212		KIF2A
A0A5C2G6S6	IGL c2133_light_IGKV2-30_IGKJ3 (Fragment) OS=Homo sapiens OX=9606 PE=2 SV=1	12	1	1	1	112	12.2	8.51	6012532		USP7
X6R700	Chromatin target of PRMT1 protein OS=Homo sapiens OX=9606 GN=CHTOP PE=1 SV=1	6	1	1	1	223	23.6	12.26	901313		TARS2
A0A590UK80	Uncharacterized protein (Fragment) OS=Homo sapiens OX=9606 PE=3 SV=1	2	2	2	2	1090	121	6.84	12156216		TRMT10C
Q9BYD6	39S ribosomal protein L1, mitochondrial OS=Homo sapiens OX=9606 GN=MRPL1 PE=1 SV=2	4	1	1	1	325	36.9	8.78	3.08447e+06		CORO2A
A0A5C2GCT5	IG c203_heavy_IGHV1-18_IGHD2-15_IGHJ6 (Fragment) OS=Homo sapiens OX=9606 PE=2 SV=1	20	1	2	1	123	13.6	7.94	1.37478e+08		CSNK1G1
Q5JXT2	Nucleolar protein 56 (Fragment) OS=Homo sapiens OX=9606 GN=NOP56 PE=1 SV=1	6	2	2	2	281	31.2	7.77	6.44318e+06		U2AF2
Q99460	26S proteasome non-ATPase regulatory subunit 1 OS=Homo sapiens OX=9606 GN=PSMD1 PE=1 SV=2	1	1	1	1	953	105.8	5.39			C4B
K7EMH1	60S ribosomal protein L22 (Fragment) OS=Homo sapiens OX=9606 GN=RPL22 PE=1 SV=1	15	1	1	1	89	10.4	9.66	13229621		MARCKS
Q53FV0	Prohibitin (Fragment) OS=Homo sapiens OX=9606 PE=2 SV=1	7	2	2	2	272	29.8	6.39	7.44971e+06		GM2A
P06241	Tyrosine-protein kinase Fyn OS=Homo sapiens OX=9606 GN=FYN PE=1 SV=3	5	3	3	3	537	60.7	6.67	8.96363e+06		RPS12
P29508	Serpin B3 OS=Homo sapiens OX=9606 GN=SERPINB3 PE=1 SV=2	5	2	2	2	390	44.5	6.81	7.48297e+06		GTPBP4
F8WAV5	Protein-L-isoaspartate(D-aspartate) O-methyltransferase OS=Homo sapiens OX=9606 GN=PCMT1 PE=1 SV=2	21	1	1	1	66	7.3	8.84	5339237		CRKL
K7EPT8	Glial fibrillary acidic protein (Fragment) OS=Homo sapiens OX=9606 GN=GFAP PE=1 SV=2	15	1	1	1	75	8.4	9.86	65488628		DNAJC10
Q5T440	Putative transferase CAF17, mitochondrial OS=Homo sapiens OX=9606 GN=IBA57 PE=1 SV=1	5	2	2	2	356	38.1	9.83	4.61708e+06		UCHL1
O76009	Keratin, type I cuticular Ha3-I OS=Homo sapiens OX=9606 GN=KRT33A PE=2 SV=2	4	2	2	2	404	45.9	4.82	3144612		REST
P31944	Caspase-14 OS=Homo sapiens OX=9606 GN=CASP14 PE=1 SV=2	7	2	2	2	242	27.7	5.58	18067667		WDR6
Q09161	Nuclear cap-binding protein subunit 1 OS=Homo sapiens OX=9606 GN=NCBP1 PE=1 SV=1	2	1	1	1	790	91.8	6.43			PABPC1L
Q59FA2	Serine/arginine-rich splicing factor 1 (Fragment) OS=Homo sapiens OX=9606 PE=2 SV=1	5	1	1	1	233	25.6	9.01			MTX2
B4DE78	cDNA FLJ52141, highly similar to 14-3-3 protein gamma OS=Homo sapiens OX=9606 PE=2 SV=1	10	2	2	1	207	23.5	4.82	1.37764e+06		FABP5
Q9BZ93	Prosomal P27K protein (Fragment) OS=Homo sapiens OX=9606 GN=PSMA6 PE=4 SV=1	21	1	1	1	58	6.2	8.97			RBM25
Q1RMG2	Adenosylhomocysteinase OS=Homo sapiens OX=9606 GN=AHCY PE=2 SV=1	4	1	1	1	306	33.8	6.61	2.08127e+06		SRSF3
A0A024RDB2	Ras-GTPase activating protein SH3 domain-binding protein 2, isoform CRA_b OS=Homo sapiens OX=9606 GN=G3BP2 PE=4 SV=1	3	1	1	1	449	50.8	5.38	4243013		CTNND1
O43837	Isocitrate dehydrogenase [NAD] subunit beta, mitochondrial OS=Homo sapiens OX=9606 GN=IDH3B PE=1 SV=2	5	2	2	2	385	42.2	8.46	1.98137e+06		TXN
M0QX76	40S ribosomal protein S16 (Fragment) OS=Homo sapiens OX=9606 GN=RPS16 PE=1 SV=1	20	1	1	1	50	5.6	9.63			TARDBP
A0A0A0MR02	Outer mitochondrial membrane protein porin 2 (Fragment) OS=Homo sapiens OX=9606 GN=VDAC2 PE=1 SV=1	6	2	2	2	282	30.3	7.81	13418409		RPS10
B4DZC3	5'-3' exoribonuclease OS=Homo sapiens OX=9606 PE=2 SV=1	1	1	1	1	896	102.4	7.64	1.50083e+06		ANXA5
A0A2R8YF45	Peroxisomal multifunctional enzyme type 2 OS=Homo sapiens OX=9606 GN=HSD17B4 PE=1 SV=1	8	1	1	1	172	18.7	9.45			METTL17
P42356	Phosphatidylinositol 4-kinase alpha OS=Homo sapiens OX=9606 GN=PI4KA PE=1 SV=4	1	2	2	2	2102	236.7	7.06	921088		AFDN
A0A0U1RQT1	Arf-GAP with coiled-coil, ANK repeat and PH domain-containing protein 2 (Fragment) OS=Homo sapiens OX=9606 GN=ACAP2 PE=1 SV=1	4	2	2	2	547	62.8	8.32	3203096		FMR1
Q5JXI8	Four and a half LIM domains protein 1 (Fragment) OS=Homo sapiens OX=9606 GN=FHL1 PE=1 SV=1	5	1	1	1	257	29.1	8.27	2.40061e+06		MRPL38
Q15393	Splicing factor 3B subunit 3 OS=Homo sapiens OX=9606 GN=SF3B3 PE=1 SV=4	2	2	2	2	1217	135.5	5.26	7.99882e+06		MCM6
Q9NTK5	Obg-like ATPase 1 OS=Homo sapiens OX=9606 GN=OLA1 PE=1 SV=2	4	1	1	1	396	44.7	7.81			CHCHD3
P01024	Complement C3 OS=Homo sapiens OX=9606 GN=C3 PE=1 SV=2	1	1	1	1	1663	187	6.4	2.27349e+06		PRKDC
Q9UMH5	XRRM domain-containing protein (Fragment) OS=Homo sapiens OX=9606 PE=2 SV=1	17	1	1	1	64	7.2	9.64			SCRIB
A0A5C2GE26	IG c1327_heavy_IGHV3-21_IGHD3-3_IGHJ6 (Fragment) OS=Homo sapiens OX=9606 PE=2 SV=1	18	1	3	1	123	13.6	8.81	2.49021e+07		RBM15
H0YIF4	Transcription factor E2F7 (Fragment) OS=Homo sapiens OX=9606 GN=E2F7 PE=1 SV=1	6	1	1	1	219	25.2	8.34	803157		PUF60
B3KX19	116 kDa U5 small nuclear ribonucleoprotein component OS=Homo sapiens OX=9606 PE=2 SV=1	3	2	2	2	962	108.1	5	2.52754e+06		COL1A2
A0A0F7G8J1	Plasminogen OS=Homo sapiens OX=9606 GN=PLG PE=2 SV=1	2	2	2	2	809	90.6	7.36	12349230		UPF1
A0A5C2GTV5	IG c931_heavy_IGHV1-69_IGHD3-3_IGHJ5 (Fragment) OS=Homo sapiens OX=9606 PE=2 SV=1	9	1	1	1	124	13.6	6.04	9793129		CCT2
A0A0B4J259	1,4-beta-N-acetylmuramidase C OS=Homo sapiens OX=9606 GN=LYZ PE=1 SV=1	12	2	2	2	137	15.3	8.69	8.28723e+06		SYF2
Q53FS6	TNF receptor-associated protein 1 variant (Fragment) OS=Homo sapiens OX=9606 PE=2 SV=1	2	1	1	1	704	80	8.03			LTF
Q8IWX8	Calcium homeostasis endoplasmic reticulum protein OS=Homo sapiens OX=9606 GN=CHERP PE=1 SV=3	2	3	3	3	916	103.6	9.04	6752675		FUS
Q5H9P4	Uncharacterized protein DKFZp686M19106 (Fragment) OS=Homo sapiens OX=9606 GN=DKFZp686M19106 PE=4 SV=1	2	1	1	1	924	99.8	6.32			MOV10
E7ET15	U2 snRNP-associated SURP motif-containing protein OS=Homo sapiens OX=9606 GN=U2SURP PE=1 SV=1	3	3	3	3	1028	118.2	8.54	5.80824e+06		MRPL44
P82673	28S ribosomal protein S35, mitochondrial OS=Homo sapiens OX=9606 GN=MRPS35 PE=1 SV=1	6	2	2	2	323	36.8	8.24	4.21287e+06		EIF3D
T2DN57	DNAJA2/NETO2 fusion protein 2 OS=Homo sapiens OX=9606 PE=2 SV=1	10	1	1	1	128	14.3	9.11	1.53019e+06		PPP2CA
Q08378	Golgin subfamily A member 3 OS=Homo sapiens OX=9606 GN=GOLGA3 PE=1 SV=2	1	1	1	1	1498	167.3	5.44	1.55278e+06		THRAP3
A0A1W2PR17	6-phosphofructo-2-kinase OS=Homo sapiens OX=9606 GN=PFKFB3 PE=1 SV=1	3	2	2	2	568	64.3	7.74	6629586		MAEA
A0A0A0MT01	Actin-depolymerizing factor OS=Homo sapiens OX=9606 GN=GSN PE=1 SV=1	2	2	2	2	767	84.7	5.83	5.83788e+06		LTV1
Q59GK9	60S ribosomal protein L21 (Fragment) OS=Homo sapiens OX=9606 PE=2 SV=1	14	2	2	2	163	18.9	10.54	7.56927e+06		GOLGA2
Q6UN15	Pre-mRNA 3'-end-processing factor FIP1 OS=Homo sapiens OX=9606 GN=FIP1L1 PE=1 SV=1	2	1	1	1	594	66.5	5.59			LSM11
Q8TBT6	Uncharacterized protein (Fragment) OS=Homo sapiens OX=9606 PE=2 SV=1	4	1	1	1	315	34.5	8.87	1.80909e+06		SRSF7
B4DW97	RNA helicase OS=Homo sapiens OX=9606 PE=2 SV=1	3	2	2	2	711	80	8.85	2.97595e+06		GSDMA
Q53EP4	Dolichyl-diphosphooligosaccharide--protein glycosyltransferase subunit 1 (Fragment) OS=Homo sapiens OX=9606 PE=2 SV=1	2	1	1	1	607	68.5	6.38	1.94449e+06		ABCA13
Q9NZ23	Drug-sensitive protein 1 OS=Homo sapiens OX=9606 GN=YA61 PE=2 SV=1	11	1	1	1	136	14.9	7.5	3.43905e+06		TCP1
B3KUZ8	Aspartate aminotransferase OS=Homo sapiens OX=9606 PE=2 SV=1	4	1	1	1	371	41.3	8.84			CMAS
A8K5C5	MAGUK p55 subfamily member 5 OS=Homo sapiens OX=9606 PE=2 SV=1	2	1	1	1	675	77.3	6.07	3.84945e+06		H1-0
D3DQF6	POU domain, class 4, transcription factor 3, isoform CRA_a OS=Homo sapiens OX=9606 GN=POU4F3 PE=4 SV=1	1	1	1	1	771	84.1	9.83	1.38473e+06		HDHD5
A0A0A7M1X5	Lamin B2, isoform CRA_b OS=Homo sapiens OX=9606 GN=LMNB2 PE=2 SV=1	4	2	2	1	483	53.5	7.12	1.31921e+06		BAG2
B3KTN5	cDNA FLJ38538 fis, clone HCHON2001407, highly similar to LanC-like protein 2 OS=Homo sapiens OX=9606 PE=2 SV=1	3	1	1	1	450	50.8	7.59			RUVBL1
A0A024R2K4	Leucine rich repeat (In FLII) interacting protein 2, isoform CRA_b OS=Homo sapiens OX=9606 GN=LRRFIP2 PE=3 SV=1	2	1	1	1	742	84.1	6.98	3.28193e+06		MRPS2
A0A6Q8PF43	Heat shock protein beta-1 OS=Homo sapiens OX=9606 GN=HSPB1 PE=4 SV=1	11	1	1	1	141	15.9	8.54			RPL31
Q9Y2X3	Nucleolar protein 58 OS=Homo sapiens OX=9606 GN=NOP58 PE=1 SV=1	4	2	2	2	529	59.5	8.92	3.24128e+06		AGK
P13667	Protein disulfide-isomerase A4 OS=Homo sapiens OX=9606 GN=PDIA4 PE=1 SV=2	2	1	1	1	645	72.9	5.07	1.4941e+06		XP32
A0A087WVM4	Formyltetrahydrofolate synthetase OS=Homo sapiens OX=9606 GN=MTHFD1L PE=1 SV=1	2	2	2	2	913	99.2	7.27	5.69759e+06		DDX18
H0YGF3	Pre-mRNA-processing factor 19 (Fragment) OS=Homo sapiens OX=9606 GN=PRPF19 PE=1 SV=1	31	1	1	1	45	5.3	9.55	1.24025e+06		TRIP13
A0A5C2FUL3	IGL c691_light_IGKV2-24_IGKJ1 (Fragment) OS=Homo sapiens OX=9606 PE=2 SV=1	28	2	7	1	112	12.3	8.5	951544		RAD50
A0A5C2GJ36	IG c844_light_IGKV2D-29_IGKJ4 (Fragment) OS=Homo sapiens OX=9606 PE=2 SV=1	18	2	3	1	112	12.2	7.12	1.48892e+06		IARS1
B2R8R5	cDNA, FLJ94025, highly similar to Homo sapiens tripartite motif-containing 28 (TRIM28), mRNA OS=Homo sapiens OX=9606 PE=2 SV=1	1	1	1	1	835	88.5	5.77	1.93916e+06		SSR1
B4DRA0	cDNA FLJ58459, highly similar to RNA-binding region-containing protein 2 OS=Homo sapiens OX=9606 PE=2 SV=1	2	1	1	1	502	56.4	10.02	4.40888e+06		RPL10
V9GZ03	28S ribosomal protein S29, mitochondrial (Fragment) OS=Homo sapiens OX=9606 GN=DAP3 PE=1 SV=1	5	1	1	1	242	27.6	9.51			NKRF
Q96QR8	Transcriptional activator protein Pur-beta OS=Homo sapiens OX=9606 GN=PURB PE=1 SV=3	4	1	1	1	312	33.2	5.43	1.42142e+06		RPL27
E9PMT2	LIM domain only protein 7 OS=Homo sapiens OX=9606 GN=LMO7 PE=1 SV=1	1	1	1	1	1398	159.9	7.78			SNW1
A0A0A0MS14	Immunoglobulin heavy variable 1-45 OS=Homo sapiens OX=9606 GN=IGHV1-45 PE=3 SV=1	9	1	1	1	117	13.5	9.1	2.85161e+06		LRRC59
P35520	Cystathionine beta-synthase OS=Homo sapiens OX=9606 GN=CBS PE=1 SV=2	2	1	1	1	551	60.5	6.65	2123755		MTHFD1
Q6FHZ0	Malate dehydrogenase OS=Homo sapiens OX=9606 GN=MDH2 PE=2 SV=1	5	2	2	2	338	35.5	8.68	1.17066e+07		SEPTIN2
P24534	Elongation factor 1-beta OS=Homo sapiens OX=9606 GN=EEF1B2 PE=1 SV=3	7	2	2	2	225	24.7	4.67	10533960		LSM4
B3KMY8	cDNA FLJ12958 fis, clone NT2RP2005539, highly similar to Homo sapiens influenza virus NS1A binding protein (IVNS1ABP), transcript variant 1, mRNA OS=Homo sapiens OX=9606 PE=2 SV=1	3	1	1	1	424	46.7	6.09	2.64016e+06		TF
A0A0S2Z3I3	Solute carrier family 25 member 10 isoform 3 (Fragment) OS=Homo sapiens OX=9606 GN=SLC25A10 PE=2 SV=1	4	1	1	1	259	28.2	9.58	1.86776e+06		HP1BP3
B3KT66	26S proteasome non-ATPase regulatory subunit 6 OS=Homo sapiens OX=9606 GN=PSMD6 PE=2 SV=1	5	2	2	2	343	40.3	5.85	3.16884e+06		NUDT21
P82675	28S ribosomal protein S5, mitochondrial OS=Homo sapiens OX=9606 GN=MRPS5 PE=1 SV=2	3	1	1	1	430	48	9.92	1.21691e+06		RP2
I3L1L3	Myb-binding protein 1A (Fragment) OS=Homo sapiens OX=9606 GN=MYBBP1A PE=1 SV=1	1	1	1	1	1252	140.2	9.26			KRR1
O95292	Vesicle-associated membrane protein-associated protein B/C OS=Homo sapiens OX=9606 GN=VAPB PE=1 SV=3	6	1	1	1	243	27.2	7.3	1.47897e+06		INADL
A4UJ43	Glutathione S-transferase OS=Homo sapiens OX=9606 GN=GSTM3 PE=2 SV=1	7	1	1	1	210	24.8	5.24	1.75074e+06		RABL3
Q9H9B4	Sideroflexin-1 OS=Homo sapiens OX=9606 GN=SFXN1 PE=1 SV=4	3	1	1	1	322	35.6	9.07	2230557		MRPL28
H7C3T4	Peroxiredoxin-4 (Fragment) OS=Homo sapiens OX=9606 GN=PRDX4 PE=1 SV=1	7	1	1	1	161	18.3	6.19	3.8253e+06		PAICS
B5BTZ8	Small nuclear ribonucleoprotein polypeptide B'' OS=Homo sapiens OX=9606 GN=SNRPB2 PE=2 SV=1	7	2	2	1	225	25.4	9.72	4824731		LARP1
P62851	40S ribosomal protein S25 OS=Homo sapiens OX=9606 GN=RPS25 PE=1 SV=1	7	1	1	1	125	13.7	10.11	8702647		IgH
P11388	DNA topoisomerase 2-alpha OS=Homo sapiens OX=9606 GN=TOP2A PE=1 SV=3	1	2	2	2	1531	174.3	8.72	1.3513e+06		ACADM
H0Y917	WD repeat-containing protein 26 (Fragment) OS=Homo sapiens OX=9606 GN=WDR26 PE=1 SV=1	5	1	1	1	208	20.6	6.18	1914327		TP53
A5PHJ9	PDHA1/LOC79064 protein (Fragment) OS=Homo sapiens OX=9606 GN=PDHA1/LOC79064 PE=2 SV=1	3	1	1	1	302	33.7	6.55	1.77141e+06		EPB41
Q01105	Protein SET OS=Homo sapiens OX=9606 GN=SET PE=1 SV=3	3	1	1	1	290	33.5	4.32	2.11006e+06		GAR1
P07948	Tyrosine-protein kinase Lyn OS=Homo sapiens OX=9606 GN=LYN PE=1 SV=3	2	1	1	1	512	58.5	7.11			MRPL45
A0A5C2GNG6	IG c403_heavy_IGHV1-2_IGHD3-16_IGHJ3 (Fragment) OS=Homo sapiens OX=9606 PE=2 SV=1	26	1	7	1	119	12.9	8.85			TIMM44
B2R923	cDNA, FLJ94174 OS=Homo sapiens OX=9606 PE=2 SV=1	3	1	1	1	345	37.3	6.1	1.52214e+06		SMARCA5
M0QZK8	Gamma-glutamylcyclotransferase OS=Homo sapiens OX=9606 PE=4 SV=1	10	1	1	1	103	11.6	4.92	5229378		PRPS1
Q9NQZ2	Something about silencing protein 10 OS=Homo sapiens OX=9606 GN=UTP3 PE=1 SV=1	2	1	1	1	479	54.5	5.62			CACYBP
B7Z9T7	Creatine kinase OS=Homo sapiens OX=9606 PE=2 SV=1	7	1	1	1	146	16.7	7.9	2.14181e+06		UTP4
Q15459	Splicing factor 3A subunit 1 OS=Homo sapiens OX=9606 GN=SF3A1 PE=1 SV=1	2	2	2	2	793	88.8	5.22	2.98825e+06		PHGDH
A8K6K2	cDNA FLJ75877, highly similar to Homo sapiens 5'-nucleotidase, cytosolic II (NT5C2), mRNA OS=Homo sapiens OX=9606 PE=2 SV=1	2	2	2	2	561	64.9	6.14	17944375		NUDC
A0A075B6R9	Probable non-functional immunoglobulin kappa variable 2D-24 OS=Homo sapiens OX=9606 GN=IGKV2D-24 PE=1 SV=1	13	2	3	1	120	13.1	8.87
B7Z6I3	DNA ligase OS=Homo sapiens OX=9606 PE=2 SV=1	2	2	2	2	738	82.3	8.57	1.64441e+06
Q9NSP3	cDNA FLJ35555 fis, clone SPLEN2004773, highly similar to GLUTAMINE SYNTHETASE OS=Homo sapiens OX=9606 GN=DKFZp434M0813 PE=2 SV=1	9	1	1	1	112	12.6	7.09
A0A024R1T5	2',3'-cyclic-nucleotide 3'-phosphodiesterase OS=Homo sapiens OX=9606 GN=CNP PE=3 SV=1	4	2	2	2	401	45.1	8.53	3.59411e+06
B4DM74	60S ribosomal protein L18a OS=Homo sapiens OX=9606 PE=2 SV=1	6	1	1	1	154	18.1	10.48	4.90181e+06
Q9ULE4	Protein FAM184B OS=Homo sapiens OX=9606 GN=FAM184B PE=2 SV=3	1	1	1	1	1060	121	6.18	1.5366e+06
A0A024R6F2	Zinc finger CCCH domain-containing protein 14 OS=Homo sapiens OX=9606 GN=FLJ11806 PE=3 SV=1	3	1	1	1	424	48.1	7.94	2.25205e+06
Q05DL8	CPNE3 protein (Fragment) OS=Homo sapiens OX=9606 GN=CPNE3 PE=2 SV=1	3	1	1	1	262	30	8.18	1.73579e+06
A0A024R973	Protein odr-4 homolog OS=Homo sapiens OX=9606 GN=C1orf27 PE=3 SV=1	3	1	1	1	354	39.8	8.05	1.95098e+06
Q7Z417	Nuclear fragile X mental retardation-interacting protein 2 OS=Homo sapiens OX=9606 GN=NUFIP2 PE=1 SV=1	2	1	1	1	695	76.1	8.7	585706
Q4W4Y1	Dopamine receptor interacting protein 4 OS=Homo sapiens OX=9606 GN=DRIP4 PE=2 SV=1	1	1	1	1	868	96	6.52	1.15551e+06
A0A6Q8PGG1	Kinesin-like protein KIF2A OS=Homo sapiens OX=9606 GN=KIF2A PE=4 SV=1	2	1	1	1	590	67.1	5.81	1.40303e+06
H3BND8	Ubiquitin carboxyl-terminal hydrolase (Fragment) OS=Homo sapiens OX=9606 GN=USP7 PE=1 SV=1	1	1	1	1	909	105.5	5.58	906080
F6S7Q7	Threonyl-tRNA synthetase OS=Homo sapiens OX=9606 GN=TARS2 PE=1 SV=1	2	1	1	1	443	49.8	6.67	1.06613e+06
A8K1E9	Beta-MPP OS=Homo sapiens OX=9606 PE=2 SV=1	2	1	1	1	489	54.2	7.11	2.95368e+06
Q7L0Y3	tRNA methyltransferase 10 homolog C OS=Homo sapiens OX=9606 GN=TRMT10C PE=1 SV=2	2	1	1	1	403	47.3	9.36
Q92828	Coronin-2A OS=Homo sapiens OX=9606 GN=CORO2A PE=1 SV=2	2	1	1	1	525	59.7	8.05	1.08992e+06
Q562T9	Actin-like protein (Fragment) OS=Homo sapiens OX=9606 GN=ACT PE=4 SV=1	12	1	2	1	103	11.6	5.03	9.31544e+06
A0A0U1RR14	Casein kinase I isoform gamma-1 (Fragment) OS=Homo sapiens OX=9606 GN=CSNK1G1 PE=1 SV=1	5	1	1	1	183	20.7	9.38	2.55408e+06
B5BU25	U2 snRNP auxiliary factor large subunit OS=Homo sapiens OX=9606 GN=U2AF2 PE=2 SV=1	2	1	1	1	471	53.1	9.09
F5GXS0	C4a anaphylatoxin OS=Homo sapiens OX=9606 GN=C4B PE=1 SV=1	1	1	1	1	1698	187.6	7.33	8.12795e+06
A8K9K8	rRNA adenine N(6)-methyltransferase OS=Homo sapiens OX=9606 PE=2 SV=1	4	1	1	1	313	35.2	9.91	1.0247e+06
P29966	Myristoylated alanine-rich C-kinase substrate OS=Homo sapiens OX=9606 GN=MARCKS PE=1 SV=4	5	1	1	1	332	31.5	4.45
P17900	Ganglioside GM2 activator OS=Homo sapiens OX=9606 GN=GM2A PE=1 SV=4	5	1	1	1	193	20.8	5.31	2.12706e+06
P25398	40S ribosomal protein S12 OS=Homo sapiens OX=9606 GN=RPS12 PE=1 SV=3	7	1	1	1	132	14.5	7.21	1.59864e+06
B3KY60	cDNA FLJ16777 fis, clone BRHIP2029567, highly similar to Cell division cycle 5-like protein OS=Homo sapiens OX=9606 PE=2 SV=1	1	1	1	1	802	92.2	8.18
Q9BZE4	Nucleolar GTP-binding protein 1 OS=Homo sapiens OX=9606 GN=GTPBP4 PE=1 SV=3	2	1	1	1	634	73.9	9.5	2.55247e+06
P46109	Crk-like protein OS=Homo sapiens OX=9606 GN=CRKL PE=1 SV=1	5	1	1	1	303	33.8	6.74	2.05421e+06
Q8N4C5	DNAJC10 protein OS=Homo sapiens OX=9606 GN=DNAJC10 PE=2 SV=1	13	1	1	1	78	9	9.72	937145
A0A5C2H075	IG c1480_light_IGKV3-11_IGKJ4 (Fragment) OS=Homo sapiens OX=9606 PE=2 SV=1	8	1	2	1	103	11	8	6.2597e+07
B4DRH6	Enoyl-CoA hydratase OS=Homo sapiens OX=9606 PE=2 SV=1	1	1	1	1	717	78.3	8.92	2.54232e+06
P09936	Ubiquitin carboxyl-terminal hydrolase isozyme L1 OS=Homo sapiens OX=9606 GN=UCHL1 PE=1 SV=2	4	1	1	1	223	24.8	5.48	2.01941e+06
L0B3M6	RE1-silencing transcription factor OS=Homo sapiens OX=9606 GN=REST PE=1 SV=1	5	1	1	1	307	34.4	6.3	510437
A0A087X295	WD repeat-containing protein 6 OS=Homo sapiens OX=9606 GN=WDR6 PE=1 SV=1	1	1	1	1	1151	124.9	6.92	2.86678e+06
B4DF70	cDNA FLJ60461, highly similar to Peroxiredoxin-2 OS=Homo sapiens OX=9606 PE=2 SV=1	6	1	1	1	183	20.1	8.78	4102044
A0A5C2GSJ0	IG c1913_heavy_IGHV4-4_IGHD2-15_IGHJ6 (Fragment) OS=Homo sapiens OX=9606 PE=2 SV=1	18	1	2	1	124	13.4	9.22
A0A6I8PIK9	Polyadenylate-binding protein 1-like (Fragment) OS=Homo sapiens OX=9606 GN=PABPC1L PE=1 SV=1	14	1	1	1	73	8.4	10.51	2.16966e+06
F8WE26	Metaxin-2 OS=Homo sapiens OX=9606 GN=MTX2 PE=1 SV=1	62	1	1	1	45	4.8	3.95
Q01469	Fatty acid-binding protein 5 OS=Homo sapiens OX=9606 GN=FABP5 PE=1 SV=3	7	1	1	1	135	15.2	7.01	6040075
P49756	RNA-binding protein 25 OS=Homo sapiens OX=9606 GN=RBM25 PE=1 SV=3	2	1	1	1	843	100.1	6.32	2.44576e+06
A0A5C2GI59	IGH + IGL c435_heavy_IGHV1-2_IGHD5-12_IGHJ4 (Fragment) OS=Homo sapiens OX=9606 PE=2 SV=1	11	1	1	1	121	13.2	8.46	8.06279e+06
A0A087X2D0	Serine/arginine-rich-splicing factor 3 OS=Homo sapiens OX=9606 GN=SRSF3 PE=1 SV=1	9	1	1	1	95	10.3	5.14	1.77382e+06
C9JZR2	Catenin delta-1 OS=Homo sapiens OX=9606 GN=CTNND1 PE=1 SV=2	1	1	1	1	938	104.8	6.87	1.59368e+06
B7Z2B0	Calcium/calmodulin-dependent protein kinase OS=Homo sapiens OX=9606 PE=2 SV=1	2	1	1	1	533	60	7.27
P10599	Thioredoxin OS=Homo sapiens OX=9606 GN=TXN PE=1 SV=3	9	1	1	1	105	11.7	4.92	15532632
A0A5C2GEZ4	IG c1324_heavy_IGHV1-18_IGHD3-3_IGHJ5 (Fragment) OS=Homo sapiens OX=9606 PE=2 SV=1	25	1	1	1	125	14	8
A0A087X260	TAR DNA-binding protein 43 OS=Homo sapiens OX=9606 GN=TARDBP PE=1 SV=1	3	1	1	1	301	34.2	6.44	4390517
Q59HE2	Ornithine--oxo-acid aminotransferase (Fragment) OS=Homo sapiens OX=9606 PE=2 SV=1	4	1	1	1	281	30.7	4.84	2803759
P46783	40S ribosomal protein S10 OS=Homo sapiens OX=9606 GN=RPS10 PE=1 SV=1	5	1	1	1	165	18.9	10.15	513422
D6RBE9	Annexin OS=Homo sapiens OX=9606 GN=ANXA5 PE=1 SV=1	5	1	1	1	220	24.7	4.89
A0A0S2Z5V5	Methyltransferase like 17 isoform 1 (Fragment) OS=Homo sapiens OX=9606 GN=METTL17 PE=2 SV=1	2	1	1	1	447	49.6	9.25	7402933
A8MQ02	Afadin OS=Homo sapiens OX=9606 GN=AFDN PE=1 SV=2	1	1	1	1	1781	201.7	6.51	694482
R9WQY1	Synaptic functional regulator FMR1 OS=Homo sapiens OX=9606 GN=FMR1 PE=2 SV=1	2	1	1	1	566	63.9	8.4	1.91856e+06
Q96DV4	39S ribosomal protein L38, mitochondrial OS=Homo sapiens OX=9606 GN=MRPL38 PE=1 SV=2	3	1	1	1	380	44.6	7.53	3966267
Q4ZG57	DNA helicase (Fragment) OS=Homo sapiens OX=9606 GN=MCM6 PE=3 SV=1	2	1	1	1	785	88.9	5.6	1.59541e+06
C9JRZ6	MICOS complex subunit MIC19 OS=Homo sapiens OX=9606 GN=CHCHD3 PE=1 SV=2	4	1	1	1	232	26.7	7.75	3.67906e+06
Q9UL73	Myosin-reactive immunoglobulin heavy chain variable region (Fragment) OS=Homo sapiens OX=9606 PE=2 SV=1	22	1	1	1	119	13.2	8.59
B3KM27	cDNA FLJ10093 fis, clone HEMBA1002363, highly similar to Structural maintenance of chromosome 2-like 1 protein (Fragment) OS=Homo sapiens OX=9606 PE=2 SV=1	2	1	1	1	489	55.9	6.52
P78527	DNA-dependent protein kinase catalytic subunit OS=Homo sapiens OX=9606 GN=PRKDC PE=1 SV=3	0	1	1	1	4128	468.8	7.12	2.2414e+06
A0A669KB89	Protein scribble homolog OS=Homo sapiens OX=9606 GN=SCRIB PE=1 SV=1	0	1	1	1	1658	177.7	5.14	2.23107e+06
B4DWC4	Chloride intracellular channel protein OS=Homo sapiens OX=9606 PE=2 SV=1	5	1	1	1	245	27.8	6.38
A0A499FJY3	RNA-binding protein 15 OS=Homo sapiens OX=9606 GN=RBM15 PE=1 SV=1	2	1	1	1	925	101.3	9.96
A0A0J9YYL3	60 kDa poly(U)-binding-splicing factor (Fragment) OS=Homo sapiens OX=9606 GN=PUF60 PE=1 SV=1	2	1	1	1	505	54.6	5.34	921807
A8K690	cDNA FLJ76863, highly similar to Homo sapiens stress-induced-phosphoprotein 1 (Hsp70/Hsp90-organizing protein) (STIP1), mRNA OS=Homo sapiens OX=9606 PE=2 SV=1	2	1	1	1	543	62.6	6.8
A0A1U9X8Y4	Chloride intracellular channel protein OS=Homo sapiens OX=9606 PE=3 SV=1	5	1	1	1	240	26.8	5.26	1.58795e+06
A0A5C2GLG1	IG c899_heavy_IGHV4-39_IGHD7-27_IGHJ3 (Fragment) OS=Homo sapiens OX=9606 PE=2 SV=1	18	1	1	1	124	13.5	8.47
A0A384MDU2	Collagen, type I, alpha 2, isoform CRA_c OS=Homo sapiens OX=9606 GN=COL1A2 PE=2 SV=1	1	1	1	1	1366	129.2	8.95	2.6421e+06
A0A024R7L5	UPF1 OS=Homo sapiens OX=9606 GN=UPF1 PE=2 SV=1	1	1	1	1	1118	123	6.68
P78371	T-complex protein 1 subunit beta OS=Homo sapiens OX=9606 GN=CCT2 PE=1 SV=4	3	1	1	1	535	57.5	6.46	2.12935e+06
O95926	Pre-mRNA-splicing factor SYF2 OS=Homo sapiens OX=9606 GN=SYF2 PE=1 SV=1	12	1	1	1	243	28.7	8.4
A0A161I202	Lactotransferrin OS=Homo sapiens OX=9606 GN=LTF PE=2 SV=1	1	1	1	1	711	78.3	8.18	1.57326e+06
A0A5C2GTE7	IG c1109_heavy_IGHV5-51_IGHD4-23_IGHJ4 (Fragment) OS=Homo sapiens OX=9606 PE=2 SV=1	19	1	1	1	125	13.9	7.11	9272196
Q8TBR3	Fusion (Involved in t(1216) in malignant liposarcoma) OS=Homo sapiens OX=9606 GN=FUS PE=2 SV=1	2	1	1	1	526	53.4	9.38
A0A5C2G657	IGH c456_heavy__IGHV1-69_IGHD3-10_IGHJ2 (Fragment) OS=Homo sapiens OX=9606 PE=2 SV=1	19	1	4	1	125	13.5	9.1	2.4141e+06
B3KUJ2	cDNA FLJ40024 fis, clone STOMA2007745, highly similar to UBIQUITIN-ACTIVATING ENZYME E1 OS=Homo sapiens OX=9606 PE=2 SV=1	2	1	1	1	506	56.9	6.38	2.15045e+06
A0A5C2GLE4	IG c156_heavy_IGHV2-70_IGHD2-2_IGHJ6 (Fragment) OS=Homo sapiens OX=9606 PE=2 SV=1	20	1	1	1	131	14.4	8.85
Q5JR04	RNA helicase OS=Homo sapiens OX=9606 GN=MOV10 PE=1 SV=1	1	1	1	1	947	107.1	8.79
Q9H9J2	39S ribosomal protein L44, mitochondrial OS=Homo sapiens OX=9606 GN=MRPL44 PE=1 SV=1	2	1	1	1	332	37.5	8.4	2.59077e+06
O15371	Eukaryotic translation initiation factor 3 subunit D OS=Homo sapiens OX=9606 GN=EIF3D PE=1 SV=1	1	1	1	1	548	63.9	6.05	1.29024e+06
A0A5C2GA21	IGH + IGL c126_heavy_IGHV1-8_IGHD3-10_IGHJ5 (Fragment) OS=Homo sapiens OX=9606 PE=2 SV=1	28	1	1	1	124	13.7	9.13	161601760
Q6I9T8	Serine/threonine-protein phosphatase OS=Homo sapiens OX=9606 GN=PPP2CA PE=2 SV=1	3	1	1	1	309	35.5	5.54	2105805
A0A5C2GB72	IGH + IGL c4_light_IGKV3-15_IGKJ4 (Fragment) OS=Homo sapiens OX=9606 PE=2 SV=1	11	1	1	1	108	11.6	8.94
Q5QTS3	60S ribosomal protein L13a OS=Homo sapiens OX=9606 PE=2 SV=1	4	1	1	1	203	23.6	11.02
Q9Y2W1	Thyroid hormone receptor-associated protein 3 OS=Homo sapiens OX=9606 GN=THRAP3 PE=1 SV=2	1	1	1	1	955	108.6	10.15	1.97082e+06
D6REW7	E3 ubiquitin-protein transferase MAEA (Fragment) OS=Homo sapiens OX=9606 GN=MAEA PE=1 SV=1	3	1	1	1	274	30.4	8.97	1.27743e+06
A0A5C2GAX9	IGH c385_heavy__IGHV3-11_IGHD1-26_IGHJ4 (Fragment) OS=Homo sapiens OX=9606 PE=2 SV=1	19	1	2	1	118	13.1	6.58	2929098
Q96GA3	Protein LTV1 homolog OS=Homo sapiens OX=9606 GN=LTV1 PE=1 SV=1	2	1	1	1	475	54.8	4.91	1.03792e+06
A0A6Q8KRG2	Golgin subfamily A member 2 OS=Homo sapiens OX=9606 GN=GOLGA2 PE=4 SV=1	1	1	1	1	990	111.6	5
P83369	U7 snRNA-associated Sm-like protein LSm11 OS=Homo sapiens OX=9606 GN=LSM11 PE=1 SV=2	3	1	1	1	360	39.5	10.99
A0A1L2BU42	Anti-staphylococcal enterotoxin A heavy chain variable region (Fragment) OS=Homo sapiens OX=9606 PE=2 SV=1	26	1	1	1	120	12.9	7.28
Q16629	Serine/arginine-rich splicing factor 7 OS=Homo sapiens OX=9606 GN=SRSF7 PE=1 SV=1	4	1	1	1	238	27.4	11.82	4812951
Q96QA5	Gasdermin-A OS=Homo sapiens OX=9606 GN=GSDMA PE=1 SV=4	2	1	1	1	445	49.3	5.29	6179991
A0A0A0MT16	ATP-binding cassette sub-family A member 13 OS=Homo sapiens OX=9606 GN=ABCA13 PE=1 SV=1	0	1	1	1	5058	575.8	6.43	5.03966e+06
A0A5C2GEC2	IGH + IGL c397_heavy_IGHV4-34_IGHD3-10_IGHJ6 (Fragment) OS=Homo sapiens OX=9606 PE=2 SV=1	11	1	1	1	131	14.4	9.33	24914494
E7ERF2	CCT-alpha OS=Homo sapiens OX=9606 GN=TCP1 PE=1 SV=1	2	1	1	1	433	46.9	5.59	2.64668e+06
Q8NFW8	N-acylneuraminate cytidylyltransferase OS=Homo sapiens OX=9606 GN=CMAS PE=1 SV=2	2	1	1	1	434	48.3	7.93
P07305	Histone H1.0 OS=Homo sapiens OX=9606 GN=H1-0 PE=1 SV=3	5	1	1	1	194	20.9	10.84	8421061
A0A5C2GIB7	IG c57_heavy_IGHV4-61_IGHD3-10_IGHJ3 (Fragment) OS=Homo sapiens OX=9606 PE=2 SV=1	18	1	1	1	125	13.7	9.36
H3BN98	40S ribosomal protein S15a (Fragment) OS=Homo sapiens OX=9606 PE=3 SV=2	3	1	1	1	237	27.2	9.55	8572789
A0A5C2GQY9	IG c1134_heavy_IGHV3-64_IGHD3-3_IGHJ4 (Fragment) OS=Homo sapiens OX=9606 PE=2 SV=1	18	1	1	1	124	13.6	7.8
Q9BXW7	Haloacid dehalogenase-like hydrolase domain-containing 5 OS=Homo sapiens OX=9606 GN=HDHD5 PE=1 SV=1	4	1	1	1	423	46.3	8.13	1.09276e+06
B2RE59	CCR4-NOT transcription complex subunit 9 OS=Homo sapiens OX=9606 PE=2 SV=1	3	1	1	1	299	33.6	8.03
A0A5C2GDT6	IGH + IGL c79_heavy_IGHV2-5_IGHD4-17_IGHJ2 (Fragment) OS=Homo sapiens OX=9606 PE=2 SV=1	20	1	1	1	128	14.4	8.44	23182974
O95816	BAG family molecular chaperone regulator 2 OS=Homo sapiens OX=9606 GN=BAG2 PE=1 SV=1	4	1	1	1	211	23.8	6.7
B5BUB1	RuvB-like helicase (Fragment) OS=Homo sapiens OX=9606 GN=RUVBL1 PE=2 SV=1	3	1	1	1	456	50.2	6.42	1.8824e+06
A0A024R8D4	Mitochondrial ribosomal protein S2, isoform CRA_a OS=Homo sapiens OX=9606 GN=MRPS2 PE=3 SV=1	3	1	1	1	319	35.5	8.94	2.19473e+06
H7C2W9	60S ribosomal protein L31 (Fragment) OS=Homo sapiens OX=9606 GN=RPL31 PE=1 SV=1	7	1	1	1	108	12.8	11	5.68521e+06
E9PC15	Acylglycerol kinase, mitochondrial OS=Homo sapiens OX=9606 GN=AGK PE=1 SV=1	2	1	1	1	394	43.8	6.34	2.49592e+06
A0A5C2GUL0	IG c197_heavy_IGHV4-34_IGHD3-3_IGHJ6 (Fragment) OS=Homo sapiens OX=9606 PE=2 SV=1	18	1	1	1	122	13.5	7.96
Q5T750	Skin-specific protein 32 OS=Homo sapiens OX=9606 GN=XP32 PE=1 SV=1	3	1	1	1	250	26.2	7.97	12728323
Q9NVP1	ATP-dependent RNA helicase DDX18 OS=Homo sapiens OX=9606 GN=DDX18 PE=1 SV=2	1	1	1	1	670	75.4	9.5	2.46812e+06
Q15645	Pachytene checkpoint protein 2 homolog OS=Homo sapiens OX=9606 GN=TRIP13 PE=1 SV=2	2	1	1	1	432	48.5	6.09
B3KX15	cDNA FLJ44468 fis, clone UTERU2026025, moderately similar to SPLICING FACTOR, ARGININE/SERINE-RICH 2 OS=Homo sapiens OX=9606 PE=2 SV=1	7	1	1	1	122	13.8	10.45	3.07345e+06
Q32P42	RAD50 protein (Fragment) OS=Homo sapiens OX=9606 GN=RAD50 PE=2 SV=1	1	1	1	1	723	84	7.93	3.91571e+06
A0A1B0GU92	Peptidase A1 domain-containing protein OS=Homo sapiens OX=9606 PE=1 SV=1	1	1	1	1	557	59.8	6.62	5148018
B7Z629	cDNA FLJ61371, highly similar to Phosphatidylinositol 3-kinase regulatory subunit alpha OS=Homo sapiens OX=9606 PE=2 SV=1	2	1	1	1	549	64.3	7.39	1.15457e+06
J3KR24	Isoleucyl-tRNA synthetase OS=Homo sapiens OX=9606 GN=IARS1 PE=1 SV=2	1	1	1	1	1121	129.5	6.4	1.87917e+06
C9J3L8	Signal sequence receptor subunit alpha OS=Homo sapiens OX=9606 GN=SSR1 PE=1 SV=1	3	1	1	1	265	29.6	4.3	1.82157e+06
B4DX93	cDNA FLJ55471, highly similar to Cytoplasmic dynein 1 intermediate chain 2 OS=Homo sapiens OX=9606 PE=2 SV=1	3	1	1	1	361	39.7	5.67
A0A5C2GQ18	IG c29_heavy_IGHV3-23_IGHD5-12_IGHJ4 (Fragment) OS=Homo sapiens OX=9606 PE=2 SV=1	18	1	4	1	121	13.2	7.94
H7C123	60S ribosomal protein L10 (Fragment) OS=Homo sapiens OX=9606 GN=RPL10 PE=1 SV=1	9	1	1	1	91	10	11.81	5185554
O15226	NF-kappa-B-repressing factor OS=Homo sapiens OX=9606 GN=NKRF PE=1 SV=2	1	1	1	1	690	77.6	8.79	3.59803e+06
Q53GL5	IDP (Fragment) OS=Homo sapiens OX=9606 PE=2 SV=1	2	1	1	1	452	50.9	8.48	1.59224e+06
A0A5C2G3E4	IGL c2465_light_IGKV2D-29_IGKJ2 (Fragment) OS=Homo sapiens OX=9606 PE=2 SV=1	12	1	1	1	112	12.3	7.97	6.28082e+06
E4W6B6	60S ribosomal protein L27 (Fragment) OS=Homo sapiens OX=9606 GN=RPL27 PE=2 SV=1	6	1	1	1	126	14.2	10.46	2.33658e+06
Q6P151	SNW1 protein (Fragment) OS=Homo sapiens OX=9606 GN=SNW1 PE=2 SV=1	3	1	1	1	319	36	9.86	1.66185e+06
Q96AG4	Leucine-rich repeat-containing protein 59 OS=Homo sapiens OX=9606 GN=LRRC59 PE=1 SV=1	3	1	1	1	307	34.9	9.57	3.08422e+06
B7Z792	Complex I-49kD OS=Homo sapiens OX=9606 PE=2 SV=1	2	1	1	1	406	46.4	7.34	1.08154e+06
P11586	C-1-tetrahydrofolate synthase, cytoplasmic OS=Homo sapiens OX=9606 GN=MTHFD1 PE=1 SV=3	1	1	1	1	935	101.5	7.3	3.03432e+06
C9J2Q4	Septin-2 (Fragment) OS=Homo sapiens OX=9606 GN=SEPTIN2 PE=1 SV=1	5	1	1	1	184	21.1	5.47	1.77502e+06
A0A5C2GRR1	IG c1394_heavy_IGHV4-39_IGHD6-13_IGHJ4 (Fragment) OS=Homo sapiens OX=9606 PE=2 SV=1	18	1	2	1	122	13.3	8.48	3.59607e+06
B7ZB41	cDNA, FLJ79405, highly similar to Homo sapiens solute carrier family 25, member 24, transcript variant 1, mRNA OS=Homo sapiens OX=9606 PE=2 SV=1	3	1	1	1	477	53.3	6.61
Q5J8M4	Rae1 protein homolog OS=Homo sapiens OX=9606 PE=2 SV=1	3	1	1	1	352	39.5	7.83
V9GZ56	U6 snRNA-associated Sm-like protein LSm4 (Fragment) OS=Homo sapiens OX=9606 GN=LSM4 PE=1 SV=1	3	1	1	1	238	25.7	10.15
A0A5C2GPA3	IG c650_heavy_IGHV4-34_IGHD6-13_IGHJ4 (Fragment) OS=Homo sapiens OX=9606 PE=2 SV=1	18	1	2	1	121	13.3	7.96	5586195
H7C5E8	Serotransferrin (Fragment) OS=Homo sapiens OX=9606 GN=TF PE=1 SV=1	5	1	1	1	143	15.8	9.33	8826226
Q59EM6	Internexin neuronal intermediate filament protein, alpha variant (Fragment) OS=Homo sapiens OX=9606 PE=2 SV=1	3	1	1	1	332	37.3	5	3.00849e+06
A0A5C2GNA0	IG c796_heavy_IGHV3-33_IGHD4-17_IGHJ4 (Fragment) OS=Homo sapiens OX=9606 PE=2 SV=1	19	1	1	1	118	13.2	8.46
A0A5C2GBX8	IGH + IGL c572_heavy_IGHV1-69_IGHD6-13_IGHJ6 (Fragment) OS=Homo sapiens OX=9606 PE=2 SV=1	19	1	2	1	127	14	9.63	7.31808e+07
B0QZK4	Heterochromatin protein 1-binding protein 3 (Fragment) OS=Homo sapiens OX=9606 GN=HP1BP3 PE=1 SV=1	4	1	1	1	253	28.5	9.88	2.0989e+06
H3BND3	Cleavage and polyadenylation specificity factor subunit 5 (Fragment) OS=Homo sapiens OX=9606 GN=NUDT21 PE=1 SV=8	5	1	1	1	149	17.1	6.38	3046177
O75695	Protein XRP2 OS=Homo sapiens OX=9606 GN=RP2 PE=1 SV=4	2	1	1	1	350	39.6	5.12	2.24605e+06
A0A5C2GWE2	IG c1911_heavy_IGHV1-18_IGHD3-9_IGHJ4 (Fragment) OS=Homo sapiens OX=9606 PE=2 SV=1	25	1	1	1	124	13.9	7.99
Q13601	KRR1 small subunit processome component homolog OS=Homo sapiens OX=9606 GN=KRR1 PE=1 SV=4	2	1	1	1	381	43.6	9.77	3.37593e+06
A5PKX9	INADL protein OS=Homo sapiens OX=9606 GN=INADL PE=1 SV=1	1	1	1	1	1181	129.7	4.83	1.71328e+06
C9JXM3	Rab-like protein 3 OS=Homo sapiens OX=9606 GN=RABL3 PE=1 SV=1	3	1	1	1	212	23.8	6.54	9984889
A2IDC7	39S ribosomal protein L28, mitochondrial (Fragment) OS=Homo sapiens OX=9606 GN=MRPL28 PE=1 SV=1	5	1	1	1	194	23.1	9.36
E9PBS1	AIR carboxylase (Fragment) OS=Homo sapiens OX=9606 GN=PAICS PE=1 SV=1	2	1	1	1	413	45.6	6.68	5575440
Q6PKG0	La-related protein 1 OS=Homo sapiens OX=9606 GN=LARP1 PE=1 SV=2	1	1	1	1	1096	123.4	8.82	1.08874e+06
A0A2U8J8X1	Ig heavy chain variable region (Fragment) OS=Homo sapiens OX=9606 GN=IgH PE=2 SV=1	27	1	1	1	98	11.1	5.34	3.62601e+06
Q5T4U5	Medium-chain specific acyl-CoA dehydrogenase, mitochondrial OS=Homo sapiens OX=9606 GN=ACADM PE=1 SV=1	2	1	1	1	454	50.2	7.8	3.38309e+06
H7C2Y5	DnaJ_C domain-containing protein (Fragment) OS=Homo sapiens OX=9606 PE=1 SV=8	5	1	1	1	167	19.2	5.24	1259665
A8K6Y1	cDNA FLJ75526, highly similar to Homo sapiens proliferation-associated 2G4, 38kDa (PA2G4), mRNA (Fragment) OS=Homo sapiens OX=9606 PE=2 SV=1	3	1	1	1	367	40.9	6.4
A0A386NG45	Cellular tumor antigen p53 OS=Homo sapiens OX=9606 GN=TP53 PE=2 SV=1	2	1	1	1	393	43.6	6.65	1.85331e+06
B4DT23	cDNA FLJ52744, highly similar to Protein FAM98A OS=Homo sapiens OX=9606 PE=2 SV=1	2	1	1	1	323	34.1	10.01	2.71095e+06
Q01991	Dihydrolipoamide S-acetyltransferase (Fragment) OS=Homo sapiens OX=9606 PE=2 SV=1	4	1	1	1	220	23.4	9.77	2.1379e+06
Q29RX4	Band 4.1 (Fragment) OS=Homo sapiens OX=9606 GN=EPB41 PE=2 SV=1	1	1	1	1	678	75.9	5.6	1.31682e+06
Q9NY12	H/ACA ribonucleoprotein complex subunit 1 OS=Homo sapiens OX=9606 GN=GAR1 PE=1 SV=1	3	1	1	1	217	22.3	10.92	3.18813e+06
A0A5C2GWE0	IG c1547_light_IGLV1-40_IGLJ3 (Fragment) OS=Homo sapiens OX=9606 PE=2 SV=1	11	1	1	1	112	11.7	7.12	2.25165e+06
A0A087X2D5	39S ribosomal protein L45, mitochondrial OS=Homo sapiens OX=9606 GN=MRPL45 PE=1 SV=1	3	1	1	1	306	35.3	9.03	2.50792e+06
O43615	Mitochondrial import inner membrane translocase subunit TIM44 OS=Homo sapiens OX=9606 GN=TIMM44 PE=1 SV=2	2	1	1	1	452	51.3	8.32	2.1143e+06
O60264	SWI/SNF-related matrix-associated actin-dependent regulator of chromatin subfamily A member 5 OS=Homo sapiens OX=9606 GN=SMARCA5 PE=1 SV=1	1	1	1	1	1052	121.8	8.09
A0A6Q8PHK9	Ribose-phosphate pyrophosphokinase 1 OS=Homo sapiens OX=9606 GN=PRPS1 PE=4 SV=1	6	1	1	1	121	13.1	7.77	5101583
Q9HB71	Calcyclin-binding protein OS=Homo sapiens OX=9606 GN=CACYBP PE=1 SV=2	3	1	1	1	228	26.2	8.25	1142012
A0A5C2GQX1	IG c289_heavy_IGHV4-34_IGHD3-3_IGHJ4 (Fragment) OS=Homo sapiens OX=9606 PE=2 SV=1	11	1	1	1	127	14.2	9.07	3.06561e+06
A0A0J9YWK2	U3 small nucleolar RNA-associated protein 4 homolog (Fragment) OS=Homo sapiens OX=9606 GN=UTP4 PE=1 SV=1	2	1	1	1	450	50	8.91	2261250
A0A286YFA2	D-3-phosphoglycerate dehydrogenase OS=Homo sapiens OX=9606 GN=PHGDH PE=1 SV=1	2	1	1	1	445	47.6	5.9	1.5261e+06
Q9Y266	Nuclear migration protein nudC OS=Homo sapiens OX=9606 GN=NUDC PE=1 SV=1	3	1	1	1	331	38.2	5.38

## Sheet: PEDV-infected
Accession	Description	Coverage [%]	# Peptides	# PSMs	# Unique Peptides	# AAs	MW [kDa]	calc. pI	Abundances (Grouped): PEDV-infected interacting host proteins (743)
A0A0U4BW16	Non-muscle myosin heavy chain 9 OS=Homo sapiens OX=9606 GN=MYH9 PE=2 SV=1	47	85	127	52	1963	226.4	5.52	6.87851e+09		MYH9
P35580	Myosin-10 OS=Homo sapiens OX=9606 GN=MYH10 PE=1 SV=3	36	65	90	47	1976	228.9	5.54	1.70682e+09		MYH10
H6VRF8	Cytokeratin-1 OS=Homo sapiens OX=9606 GN=KRT1 PE=3 SV=1	58	38	69	32	644	66	8.12	1.37768e+10		KRT1
Q53G99	Beta actin variant (Fragment) OS=Homo sapiens OX=9606 PE=2 SV=1	68	21	50	5	375	41.7	5.59	2.13657e+10		DDX21
Q9NR30	Nucleolar RNA helicase 2 OS=Homo sapiens OX=9606 GN=DDX21 PE=1 SV=5	49	35	58	33	783	87.3	9.28	6.41326e+09		KRT9
P35527	Keratin, type I cytoskeletal 9 OS=Homo sapiens OX=9606 GN=KRT9 PE=1 SV=3	56	26	44	26	623	62	5.24	2797674608		KRT10
B4E3S1	cDNA FLJ57040, highly similar to Myosin-9 OS=Homo sapiens OX=9606 PE=2 SV=1	48	39	62	10	964	110.8	8.25	4.95537e+08		DHX9
P13645	Keratin, type I cytoskeletal 10 OS=Homo sapiens OX=9606 GN=KRT10 PE=1 SV=6	57	26	44	24	584	58.8	5.21	6.90251e+09		RPL3
Q08211	ATP-dependent RNA helicase A OS=Homo sapiens OX=9606 GN=DHX9 PE=1 SV=4	35	40	54	40	1270	140.9	6.84	2.58659e+09		KRT2
P39023	60S ribosomal protein L3 OS=Homo sapiens OX=9606 GN=RPL3 PE=1 SV=2	52	19	41	2	403	46.1	10.18	4.66677e+09		HNRNPU
B3KS36	cDNA FLJ35376 fis, clone SKMUS2004044, highly similar to Homo sapiens ribosomal protein L3 (RPL3), transcript variant 2, mRNA OS=Homo sapiens OX=9606 PE=2 SV=1	56	18	41	1	354	40.1	10.3	210320962		HNRNPA2B1
P35908	Keratin, type II cytoskeletal 2 epidermal OS=Homo sapiens OX=9606 GN=KRT2 PE=1 SV=2	66	33	41	24	639	65.4	8	3.88629e+09		ILF3
Q00839	Heterogeneous nuclear ribonucleoprotein U OS=Homo sapiens OX=9606 GN=HNRNPU PE=1 SV=6	36	26	40	26	825	90.5	6	1.06536e+10		PABPC1
P22626	Heterogeneous nuclear ribonucleoproteins A2/B1 OS=Homo sapiens OX=9606 GN=HNRNPA2B1 PE=1 SV=2	60	20	54	17	353	37.4	8.95	8.01036e+09		YBX1
Q12906	Interleukin enhancer-binding factor 3 OS=Homo sapiens OX=9606 GN=ILF3 PE=1 SV=3	38	27	42	1	894	95.3	8.76	129496184		MYO1D
P11940	Polyadenylate-binding protein 1 OS=Homo sapiens OX=9606 GN=PABPC1 PE=1 SV=2	47	27	44	19	636	70.6	9.5	4.91707e+09		HNRPA1
F4ZW66	NF110b OS=Homo sapiens OX=9606 PE=2 SV=1	37	27	40	1	898	95.7	8.81	3.39683e+09		HNRNPH1
P67809	Y-box-binding protein 1 OS=Homo sapiens OX=9606 GN=YBX1 PE=1 SV=3	66	14	34	10	324	35.9	9.88	6.52903e+09		NCL
O94832	Unconventional myosin-Id OS=Homo sapiens OX=9606 GN=MYO1D PE=1 SV=2	38	34	39	34	1006	116.1	9.39	9.35554e+08		DBN1
A0A024RB53	Helix-destabilizing protein OS=Homo sapiens OX=9606 GN=HNRPA1 PE=2 SV=1	68	18	46	7	320	34.2	9.23	6.00282e+09		DHX30
P31943	Heterogeneous nuclear ribonucleoprotein H OS=Homo sapiens OX=9606 GN=HNRNPH1 PE=1 SV=4	49	14	27	8	449	49.2	6.3	1.10399e+09		SYNCRIP
P19338	Nucleolin OS=Homo sapiens OX=9606 GN=NCL PE=1 SV=3	30	26	36	26	710	76.6	4.7	7.24954e+09		HNRNPR
A0A2Z6ATB6	Drebrin A OS=Homo sapiens OX=9606 GN=DBN1 PE=2 SV=1	31	18	29	18	695	76.3	4.51	1.18523e+09		IGF2BP1
H7BXY3	RNA helicase OS=Homo sapiens OX=9606 GN=DHX30 PE=1 SV=1	29	30	34	30	1166	130.5	8.56	5.64712e+08		DKFZp686A13234
O60506	Heterogeneous nuclear ribonucleoprotein Q OS=Homo sapiens OX=9606 GN=SYNCRIP PE=1 SV=2	37	23	36	16	623	69.6	8.59	1.04062e+09		HSPA8
O43390	Heterogeneous nuclear ribonucleoprotein R OS=Homo sapiens OX=9606 GN=HNRNPR PE=1 SV=1	44	25	38	2	633	70.9	8.13	2.51976e+09		LIMA1
Q9NZI8	Insulin-like growth factor 2 mRNA-binding protein 1 OS=Homo sapiens OX=9606 GN=IGF2BP1 PE=1 SV=2	46	22	39	20	577	63.4	9.2	2.80816e+09		LARP1
Q6MZS5	Uncharacterized protein DKFZp686A13234 (Fragment) OS=Homo sapiens OX=9606 GN=DKFZp686A13234 PE=2 SV=1	45	24	36	1	613	68.3	8.91			PABPC4
P11142	Heat shock cognate 71 kDa protein OS=Homo sapiens OX=9606 GN=HSPA8 PE=1 SV=1	38	21	29	16	646	70.9	5.52	1467780201		ILF2
Q9UHB6	LIM domain and actin-binding protein 1 OS=Homo sapiens OX=9606 GN=LIMA1 PE=1 SV=1	35	23	32	23	759	85.2	6.84	8.33336e+08		DDX1
Q6PKG0	La-related protein 1 OS=Homo sapiens OX=9606 GN=LARP1 PE=1 SV=2	31	25	30	24	1096	123.4	8.82	966679934		HNRNPM
Q6IQ30	Polyadenylate-binding protein OS=Homo sapiens OX=9606 GN=PABPC4 PE=2 SV=1	34	22	30	11	660	72.3	9.35	875345564		PTBP1
B4DY09	Interleukin enhancer-binding factor 2 OS=Homo sapiens OX=9606 GN=ILF2 PE=1 SV=1	59	15	20	15	352	38.9	4.94	1314207064		RPS3A
H3BNC9	40S ribosomal protein S17 OS=Homo sapiens OX=9606 PE=3 SV=2	13	9	21	9	584	64.5	8.78	4.57426e+09		KRT5
Q92499	ATP-dependent RNA helicase DDX1 OS=Homo sapiens OX=9606 GN=DDX1 PE=1 SV=2	30	16	20	16	740	82.4	7.23	3.3505e+08		GNL3
A0A087X0X3	Heterogeneous nuclear ribonucleoprotein M OS=Homo sapiens OX=9606 GN=HNRNPM PE=1 SV=1	30	20	24	20	730	77.5	8.78	7.22258e+08		HNRNPA3
B4DUQ1	Heterogeneous nuclear ribonucleoprotein K OS=Homo sapiens OX=9606 PE=2 SV=1	41	15	26	15	439	48.5	5.92	1.03281e+09		RSL1D1
A6NLN1	Polypyrimidine tract-binding protein 1 OS=Homo sapiens OX=9606 GN=PTBP1 PE=1 SV=4	41	15	19	15	527	56.5	9.38	4.04503e+08		RACK1
P61247	40S ribosomal protein S3a OS=Homo sapiens OX=9606 GN=RPS3A PE=1 SV=2	56	18	32	18	264	29.9	9.73	8.45233e+09		KRT14
P13647	Keratin, type II cytoskeletal 5 OS=Homo sapiens OX=9606 GN=KRT5 PE=1 SV=3	37	25	30	5	590	62.3	7.74	6.80207e+08		DDX17
B4E0E1	Poly [ADP-ribose] polymerase OS=Homo sapiens OX=9606 PE=2 SV=1	27	21	24	21	993	111.1	8.87	2.87487e+08		HNRPA3
A0A024R2Z6	Guanine nucleotide-binding protein-like 3 OS=Homo sapiens OX=9606 GN=GNL3 PE=4 SV=1	35	16	22	16	537	60.5	8.79	664111527		KRT6B
P51991	Heterogeneous nuclear ribonucleoprotein A3 OS=Homo sapiens OX=9606 GN=HNRNPA3 PE=1 SV=2	40	13	25	2	378	39.6	9.01	3.72656e+09		SF3B1
O76021	Ribosomal L1 domain-containing protein 1 OS=Homo sapiens OX=9606 GN=RSL1D1 PE=1 SV=3	36	18	24	18	490	54.9	10.13	8.92993e+08		RPS4X
P63244	Receptor of activated protein C kinase 1 OS=Homo sapiens OX=9606 GN=RACK1 PE=1 SV=3	66	17	20	17	317	35.1	7.69	1.58334e+09		RPL17
P02533	Keratin, type I cytoskeletal 14 OS=Homo sapiens OX=9606 GN=KRT14 PE=1 SV=4	39	18	22	8	472	51.5	5.16	5.12194e+08		HNRNPA1P48
Q92841	Probable ATP-dependent RNA helicase DDX17 OS=Homo sapiens OX=9606 GN=DDX17 PE=1 SV=2	34	20	24	16	729	80.2	8.27	891737787		RPS12
B4DDB6	Heterogeneous nuclear ribonucleoprotein A3, isoform CRA_a OS=Homo sapiens OX=9606 GN=HNRPA3 PE=2 SV=1	38	12	21	1	356	37	8.31	21371038		KRT6A
P04259	Keratin, type II cytoskeletal 6B OS=Homo sapiens OX=9606 GN=KRT6B PE=1 SV=5	35	21	24	1	564	60	8	5.47573e+06		RPS15
O75533	Splicing factor 3B subunit 1 OS=Homo sapiens OX=9606 GN=SF3B1 PE=1 SV=3	19	18	19	18	1304	145.7	7.09	1.29494e+08		RPL4
Q96IR1	RPS4X protein (Fragment) OS=Homo sapiens OX=9606 GN=RPS4X PE=2 SV=2	52	14	24	14	243	27.2	9.94	5027916926		RPS3
J3KRX5	60S ribosomal protein L17 (Fragment) OS=Homo sapiens OX=9606 GN=RPL17 PE=1 SV=1	58	11	31	11	174	20.2	10.1	3.2254e+09		MYBBP1A
A0A2R8Y4L2	Heterogeneous nuclear ribonucleoprotein A1 pseudogene 48 OS=Homo sapiens OX=9606 GN=HNRNPA1P48 PE=1 SV=1	55	12	34	1	275	29.2	9.48	5948956		IGF2BP3
P25398	40S ribosomal protein S12 OS=Homo sapiens OX=9606 GN=RPS12 PE=1 SV=3	70	7	14	7	132	14.5	7.21	1.16647e+09		SNRNP70
P02538	Keratin, type II cytoskeletal 6A OS=Homo sapiens OX=9606 GN=KRT6A PE=1 SV=3	35	21	24	1	564	60	8	146841781		SSB
P62841	40S ribosomal protein S15 OS=Homo sapiens OX=9606 GN=RPS15 PE=1 SV=2	56	5	16	5	145	17	10.39	8.2078e+08		IRS4
P36578	60S ribosomal protein L4 OS=Homo sapiens OX=9606 GN=RPL4 PE=1 SV=5	38	13	18	13	427	47.7	11.06	2.45212e+09		H1-2
P23396	40S ribosomal protein S3 OS=Homo sapiens OX=9606 GN=RPS3 PE=1 SV=2	80	20	32	8	243	26.7	9.66	7.74281e+09		RPL7A
Q9BQG0	Myb-binding protein 1A OS=Homo sapiens OX=9606 GN=MYBBP1A PE=1 SV=2	20	23	24	23	1328	148.8	9.28	510073038		HSPA5
O00425	Insulin-like growth factor 2 mRNA-binding protein 3 OS=Homo sapiens OX=9606 GN=IGF2BP3 PE=1 SV=2	28	13	20	10	579	63.7	8.87	5.77978e+08		POTEE
P08621	U1 small nuclear ribonucleoprotein 70 kDa OS=Homo sapiens OX=9606 GN=SNRNP70 PE=1 SV=2	30	14	21	14	437	51.5	9.94	2.16179e+09		YBX3
B5BUB5	Autoantigen La (Fragment) OS=Homo sapiens OX=9606 GN=SSB PE=2 SV=1	36	17	21	17	408	46.8	7.12	3.78468e+08		CSDA
O14654	Insulin receptor substrate 4 OS=Homo sapiens OX=9606 GN=IRS4 PE=1 SV=1	19	13	15	13	1257	133.7	8.44	136327739		MYO1C
A8K3K1	cDNA FLJ78096, highly similar to Homo sapiens actin, alpha, cardiac muscle (ACTC), mRNA OS=Homo sapiens OX=9606 PE=2 SV=1	38	13	29	2	377	42	5.39	4.88408e+08		MRPS22
P16403	Histone H1.2 OS=Homo sapiens OX=9606 GN=H1-2 PE=1 SV=2	38	12	40	2	213	21.4	10.93	1.31794e+10		DDX24
P62424	60S ribosomal protein L7a OS=Homo sapiens OX=9606 GN=RPL7A PE=1 SV=2	42	14	20	14	266	30	10.61	2598032527		POLRMT
P11021	Endoplasmic reticulum chaperone BiP OS=Homo sapiens OX=9606 GN=HSPA5 PE=1 SV=2	34	20	22	18	654	72.3	5.16	395008784		AMOT
Q6S8J3	POTE ankyrin domain family member E OS=Homo sapiens OX=9606 GN=POTEE PE=2 SV=3	10	8	18	1	1075	121.3	6.2	31500798		HIST1H1E
P16989	Y-box-binding protein 3 OS=Homo sapiens OX=9606 GN=YBX3 PE=1 SV=4	35	11	23	3	372	40.1	9.77	3.46215e+08		RPS2
A0A024RAV4	Cold shock domain protein A, isoform CRA_b OS=Homo sapiens OX=9606 GN=CSDA PE=4 SV=1	39	10	22	2	303	31.9	9.66	16835294		MOV10
O00159	Unconventional myosin-Ic OS=Homo sapiens OX=9606 GN=MYO1C PE=1 SV=4	24	21	21	3	1063	121.6	9.41	3.19267e+08		MRPS27
P82650	28S ribosomal protein S22, mitochondrial OS=Homo sapiens OX=9606 GN=MRPS22 PE=1 SV=1	40	13	19	13	360	41.3	7.9	672058396		RTCB
Q9GZR7	ATP-dependent RNA helicase DDX24 OS=Homo sapiens OX=9606 GN=DDX24 PE=1 SV=1	25	15	18	15	859	96.3	9.06	219498393		H1-3
O00411	DNA-directed RNA polymerase, mitochondrial OS=Homo sapiens OX=9606 GN=POLRMT PE=1 SV=2	17	16	18	16	1230	138.5	8.98	3.2379e+08		DDX50
Q4VCS5	Angiomotin OS=Homo sapiens OX=9606 GN=AMOT PE=1 SV=1	18	17	19	17	1084	118	7.64	3.86316e+08		VIM
Q4VB24	Histone cluster 1, H1e OS=Homo sapiens OX=9606 GN=HIST1H1E PE=2 SV=1	35	11	37	1	219	21.9	11.03	8.26734e+06		HNRPD
P15880	40S ribosomal protein S2 OS=Homo sapiens OX=9606 GN=RPS2 PE=1 SV=2	43	11	16	7	293	31.3	10.24	4487412388		NCBP1
Q5JR04	RNA helicase OS=Homo sapiens OX=9606 GN=MOV10 PE=1 SV=1	24	19	22	19	947	107.1	8.79	385690903		DDX3X
G5EA06	28S ribosomal protein S27, mitochondrial OS=Homo sapiens OX=9606 GN=MRPS27 PE=1 SV=1	42	16	20	16	358	41.3	5.52	7.72069e+08		HNRNPH2
Q9Y3I0	RNA-splicing ligase RtcB homolog OS=Homo sapiens OX=9606 GN=RTCB PE=1 SV=1	38	14	16	14	505	55.2	7.23	2.36959e+08		CAPZA1
P16402	Histone H1.3 OS=Homo sapiens OX=9606 GN=H1-3 PE=1 SV=2	33	11	37	1	221	22.3	11.02			HSPA1B
Q9BQ39	ATP-dependent RNA helicase DDX50 OS=Homo sapiens OX=9606 GN=DDX50 PE=1 SV=1	26	15	16	13	737	82.5	9.17	3.62801e+08		MYH11
P08670	Vimentin OS=Homo sapiens OX=9606 GN=VIM PE=1 SV=4	41	18	20	18	466	53.6	5.12	7.84627e+08		DHX37
A0A024RDF4	Heterogeneous nuclear ribonucleoprotein D (AU-rich element RNA binding protein 1, 37kDa), isoform CRA_e OS=Homo sapiens OX=9606 GN=HNRPD PE=4 SV=1	41	13	19	1	306	32.8	8.16	1.77316e+09		RPLP0
Q09161	Nuclear cap-binding protein subunit 1 OS=Homo sapiens OX=9606 GN=NCBP1 PE=1 SV=1	21	16	22	16	790	91.8	6.43	2.02072e+08		NOP58
O00571	ATP-dependent RNA helicase DDX3X OS=Homo sapiens OX=9606 GN=DDX3X PE=1 SV=3	30	17	20	17	662	73.2	7.18	585806736		MRPS23
P55795	Heterogeneous nuclear ribonucleoprotein H2 OS=Homo sapiens OX=9606 GN=HNRNPH2 PE=1 SV=1	22	7	15	2	449	49.2	6.3	18082862		DDX18
P52907	F-actin-capping protein subunit alpha-1 OS=Homo sapiens OX=9606 GN=CAPZA1 PE=1 SV=3	46	9	12	7	286	32.9	5.69	1.70679e+08		PPP1CB
A0A0G2JIW1	Heat shock 70 kDa protein 1B OS=Homo sapiens OX=9606 GN=HSPA1B PE=1 SV=1	28	16	20	13	642	70.1	5.66	616495134		KRT16
A0A024QZJ6	Myosin, heavy polypeptide 11, smooth muscle, isoform CRA_b OS=Homo sapiens OX=9606 GN=MYH11 PE=3 SV=1	10	16	19	0	1938	223.4	5.53			HRNR
Q8IY37	Probable ATP-dependent RNA helicase DHX37 OS=Homo sapiens OX=9606 GN=DHX37 PE=1 SV=1	15	14	16	14	1157	129.5	8.1	103218111		MRPL28
P05388	60S acidic ribosomal protein P0 OS=Homo sapiens OX=9606 GN=RPLP0 PE=1 SV=1	46	10	13	10	317	34.3	5.97	1.36921e+09		RPL6
Q9Y2X3	Nucleolar protein 58 OS=Homo sapiens OX=9606 GN=NOP58 PE=1 SV=1	28	11	12	11	529	59.5	8.92	1.04988e+08		NOP56
A0A384N6C7	Epididymis secretory sperm binding protein OS=Homo sapiens OX=9606 PE=2 SV=1	26	10	12	3	589	64	8.27	3.22477e+08		MYL12B
Q9Y3D9	28S ribosomal protein S23, mitochondrial OS=Homo sapiens OX=9606 GN=MRPS23 PE=1 SV=2	63	12	17	12	190	21.8	8.9	4.81126e+08		ALYREF
Q9NVP1	ATP-dependent RNA helicase DDX18 OS=Homo sapiens OX=9606 GN=DDX18 PE=1 SV=2	28	14	15	14	670	75.4	9.5	2.55809e+08		RPS8
Q12771	p37 AUF1 OS=Homo sapiens OX=9606 PE=2 SV=1	42	13	19	1	286	31.5	7.36	39414636		PPP1CC
P62140	Serine/threonine-protein phosphatase PP1-beta catalytic subunit OS=Homo sapiens OX=9606 GN=PPP1CB PE=1 SV=3	35	11	15	3	327	37.2	6.19	2.03118e+07		RPL9
D3DTH7	Myosin IC, isoform CRA_a OS=Homo sapiens OX=9606 GN=MYO1C PE=3 SV=1	26	19	19	1	862	98.9	9.42			RPS6
P08779	Keratin, type I cytoskeletal 16 OS=Homo sapiens OX=9606 GN=KRT16 PE=1 SV=4	33	15	17	3	473	51.2	5.05	70086842		CAPRIN1
B4E0S6	RNA helicase OS=Homo sapiens OX=9606 PE=2 SV=1	22	15	18	15	784	89.5	7.46	3.22145e+08		RPL7
Q86YZ3	Hornerin OS=Homo sapiens OX=9606 GN=HRNR PE=1 SV=2	10	8	11	8	2850	282.2	10.04	1.23537e+08		RPSA
Q13084	39S ribosomal protein L28, mitochondrial OS=Homo sapiens OX=9606 GN=MRPL28 PE=1 SV=4	57	12	15	12	256	30.1	8.29	2.26707e+08		TOP1
Q02878	60S ribosomal protein L6 OS=Homo sapiens OX=9606 GN=RPL6 PE=1 SV=3	40	12	20	12	288	32.7	10.58	4392266871		MRPS9
O00567	Nucleolar protein 56 OS=Homo sapiens OX=9606 GN=NOP56 PE=1 SV=4	31	16	17	16	594	66	9.19	239172585		HP1BP3
O14950	Myosin regulatory light chain 12B OS=Homo sapiens OX=9606 GN=MYL12B PE=1 SV=2	56	7	12	1	172	19.8	4.84	5.83573e+08		RPL10A
Q86V81	THO complex subunit 4 OS=Homo sapiens OX=9606 GN=ALYREF PE=1 SV=3	39	8	17	8	257	26.9	11.15	6.89122e+08		JUP
P62241	40S ribosomal protein S8 OS=Homo sapiens OX=9606 GN=RPS8 PE=1 SV=2	52	11	22	11	208	24.2	10.32	2.99248e+09		ACT
P36873	Serine/threonine-protein phosphatase PP1-gamma catalytic subunit OS=Homo sapiens OX=9606 GN=PPP1CC PE=1 SV=1	35	11	14	3	323	37	6.54	2.35258e+08		ELAVL1
A0A2R8Y5Y7	60S ribosomal protein L9 OS=Homo sapiens OX=9606 GN=RPL9 PE=1 SV=1	29	5	11	5	220	25	9.74	402797723		RPL23A
P62753	40S ribosomal protein S6 OS=Homo sapiens OX=9606 GN=RPS6 PE=1 SV=1	39	12	18	12	249	28.7	10.84	3.06526e+09		SRPK1
H0YEU2	40S ribosomal protein S3 (Fragment) OS=Homo sapiens OX=9606 GN=RPS3 PE=1 SV=1	84	14	25	2	171	18.7	8.41	237481776		HNRNPAB
Q14444	Caprin-1 OS=Homo sapiens OX=9606 GN=CAPRIN1 PE=1 SV=2	20	9	11	9	709	78.3	5.25	181467290		MYO18A
P18124	60S ribosomal protein L7 OS=Homo sapiens OX=9606 GN=RPL7 PE=1 SV=1	39	12	18	12	248	29.2	10.65	2590489738		MRPL44
P08865	40S ribosomal protein SA OS=Homo sapiens OX=9606 GN=RPSA PE=1 SV=4	37	8	10	8	295	32.8	4.87	1.1079e+09		IGF2BP2
P11387	DNA topoisomerase 1 OS=Homo sapiens OX=9606 GN=TOP1 PE=1 SV=2	21	17	20	17	765	90.7	9.31	540275084		MPRIP
P82933	28S ribosomal protein S9, mitochondrial OS=Homo sapiens OX=9606 GN=MRPS9 PE=1 SV=2	44	13	14	13	396	45.8	9.51	3.12032e+08		SNRPA
Q5SSJ5	Heterochromatin protein 1-binding protein 3 OS=Homo sapiens OX=9606 GN=HP1BP3 PE=1 SV=1	30	14	15	14	553	61.2	9.67	3.10321e+08		RPL5
P62906	60S ribosomal protein L10a OS=Homo sapiens OX=9606 GN=RPL10A PE=1 SV=2	32	9	17	9	217	24.8	9.94	2126382024		HSP90AB1
P14923	Junction plakoglobin OS=Homo sapiens OX=9606 GN=JUP PE=1 SV=3	20	12	14	10	745	81.7	6.14	55304920		MYO1B
Q562L9	Actin-like protein (Fragment) OS=Homo sapiens OX=9606 GN=ACT PE=4 SV=1	53	3	8	1	103	11.5	6.52	52228548		HSPA9
Q15717	ELAV-like protein 1 OS=Homo sapiens OX=9606 GN=ELAVL1 PE=1 SV=2	30	7	11	7	326	36.1	9.17	363379953		MRPL37
P62750	60S ribosomal protein L23a OS=Homo sapiens OX=9606 GN=RPL23A PE=1 SV=1	49	10	28	10	156	17.7	10.45	3.28803e+09		BYSL
Q96SB4	SRSF protein kinase 1 OS=Homo sapiens OX=9606 GN=SRPK1 PE=1 SV=2	23	12	13	9	655	74.3	6.16	2.09714e+08		RPS7
Q8IWR8	60S ribosomal protein L19 (Fragment) OS=Homo sapiens OX=9606 PE=2 SV=1	35	8	15	7	173	20.8	11.44	2.37516e+09		LYAR
H0YI76	Keratin, type II cytoskeletal 5 (Fragment) OS=Homo sapiens OX=9606 GN=KRT5 PE=1 SV=1	58	13	16	1	201	23.1	4.97	4.42164e+06		HNRNPC
D6RD18	Heterogeneous nuclear ribonucleoprotein A/B OS=Homo sapiens OX=9606 GN=HNRNPAB PE=1 SV=1	39	11	30	10	283	30.5	7.91	404468335		RPS24
Q92614	Unconventional myosin-XVIIIa OS=Homo sapiens OX=9606 GN=MYO18A PE=1 SV=3	7	11	11	3	2054	233	6.3	4.09908e+07		H1-10
Q9H9J2	39S ribosomal protein L44, mitochondrial OS=Homo sapiens OX=9606 GN=MRPL44 PE=1 SV=1	29	10	12	10	332	37.5	8.4	245809084		RRP1B
Q9Y6M1	Insulin-like growth factor 2 mRNA-binding protein 2 OS=Homo sapiens OX=9606 GN=IGF2BP2 PE=1 SV=2	23	11	13	9	599	66.1	8.46	2.28094e+08		GNAI3
B9EGI2	Myosin phosphatase Rho interacting protein OS=Homo sapiens OX=9606 GN=MPRIP PE=2 SV=1	12	10	11	10	1037	118	6.39	3.7002e+07		DDX5
P09012	U1 small nuclear ribonucleoprotein A OS=Homo sapiens OX=9606 GN=SNRPA PE=1 SV=3	30	7	11	6	282	31.3	9.83	1.07522e+09		RPS14
A0A2R8Y6J3	60S ribosomal protein L5 (Fragment) OS=Homo sapiens OX=9606 GN=RPL5 PE=1 SV=1	33	7	13	7	238	27	9.13	724535735		RPS27A
P08238	Heat shock protein HSP 90-beta OS=Homo sapiens OX=9606 GN=HSP90AB1 PE=1 SV=4	20	12	13	11	724	83.2	5.03	197660956		MRM3
E9PDF6	Unconventional myosin-Ib OS=Homo sapiens OX=9606 GN=MYO1B PE=1 SV=1	13	13	14	13	1107	128.4	9.31	1.78406e+08		SRBD1
Q8N1C8	75 kDa glucose-regulated protein (Fragment) OS=Homo sapiens OX=9606 GN=HSPA9 PE=2 SV=1	23	13	14	12	681	73.8	6.37	313653604		RPLP2
Q9BZE1	39S ribosomal protein L37, mitochondrial OS=Homo sapiens OX=9606 GN=MRPL37 PE=1 SV=2	29	10	11	10	423	48.1	8.59	294930193		TUBB2C
Q13895	Bystin OS=Homo sapiens OX=9606 GN=BYSL PE=1 SV=3	34	12	14	12	437	49.6	8.12	1.4118e+08		ZFR
P62081	40S ribosomal protein S7 OS=Homo sapiens OX=9606 GN=RPS7 PE=1 SV=1	56	9	14	9	194	22.1	10.1	5511690845		HNRNPA0
Q9NX58	Cell growth-regulating nucleolar protein OS=Homo sapiens OX=9606 GN=LYAR PE=1 SV=2	27	7	9	7	379	43.6	9.54	266958286		DKFZp781C0423
B4DY08	Heterogeneous nuclear ribonucleoproteins C1/C2 OS=Homo sapiens OX=9606 GN=HNRNPC PE=1 SV=1	32	13	40	13	288	32	8.72	1.335e+09		RPS15A
A0A2R8Y849	40S ribosomal protein S24 OS=Homo sapiens OX=9606 GN=RPS24 PE=1 SV=1	36	5	13	5	131	15.2	10.9	703096784		NMT1
Q92522	Histone H1.10 OS=Homo sapiens OX=9606 GN=H1-10 PE=1 SV=1	41	9	24	9	213	22.5	10.76	1.902e+09		HNRNPUL2
Q53HQ7	Elongation factor 1-alpha (Fragment) OS=Homo sapiens OX=9606 PE=2 SV=1	26	9	11	9	462	50.2	8.94	854338839		RRP12
Q14684	Ribosomal RNA processing protein 1 homolog B OS=Homo sapiens OX=9606 GN=RRP1B PE=1 SV=3	20	12	13	12	758	84.4	9.76	8.2701e+07		STRBP
P08754	Guanine nucleotide-binding protein G(i) subunit alpha OS=Homo sapiens OX=9606 GN=GNAI3 PE=1 SV=3	27	7	9	3	354	40.5	5.69	1.82863e+08		STAU1
B2R7B5	cDNA, FLJ93365, highly similar to Homo sapiens KH domain containing, RNA binding, signal transduction associated 1 (KHDRBS1), mRNA OS=Homo sapiens OX=9606 PE=2 SV=1	15	5	11	5	443	48.2	8.66	1.7139e+08		NOP2
J3KTA4	DEAD box protein 5 OS=Homo sapiens OX=9606 GN=DDX5 PE=1 SV=1	24	14	15	10	614	69	8.85	6.03909e+08		SLC25A5
A0A384NYT8	Tubulin beta chain (Fragment) OS=Homo sapiens OX=9606 PE=2 SV=1	32	11	12	2	442	49.4	4.89	25331858		HNRNPL
A0A2R8Y811	40S ribosomal protein S14 (Fragment) OS=Homo sapiens OX=9606 GN=RPS14 PE=1 SV=1	38	6	8	6	150	16.1	10.05	1.00889e+09		RPS11
P62979	Ubiquitin-40S ribosomal protein S27a OS=Homo sapiens OX=9606 GN=RPS27A PE=1 SV=2	64	9	12	9	156	18	9.64	4.85183e+08		GTPBP4
Q9HC36	rRNA methyltransferase 3, mitochondrial OS=Homo sapiens OX=9606 GN=MRM3 PE=1 SV=2	21	5	8	5	420	47	8.73	1.11203e+08		ZNF768
Q8N5C6	S1 RNA-binding domain-containing protein 1 OS=Homo sapiens OX=9606 GN=SRBD1 PE=1 SV=2	15	12	13	12	995	111.7	8.72	1.07009e+08		FLNA
P05387	60S acidic ribosomal protein P2 OS=Homo sapiens OX=9606 GN=RPLP2 PE=1 SV=1	53	3	6	3	115	11.7	4.54	156738375		TCOF1
Q8N6N5	Tubulin beta chain OS=Homo sapiens OX=9606 GN=TUBB2C PE=2 SV=1	29	11	12	2	445	49.8	4.86	3.03017e+08		FAM98A
B2RNR6	Zinc finger RNA binding protein OS=Homo sapiens OX=9606 GN=ZFR PE=2 SV=1	10	8	8	8	1074	116.9	9.04	151849262		DDX54
Q13151	Heterogeneous nuclear ribonucleoprotein A0 OS=Homo sapiens OX=9606 GN=HNRNPA0 PE=1 SV=1	27	8	10	7	305	30.8	9.29	1395327907		SERBP1
Q68DD9	Uncharacterized protein DKFZp781C0423 (Fragment) OS=Homo sapiens OX=9606 GN=DKFZp781C0423 PE=2 SV=2	22	9	10	9	513	57.4	10.27	209250512		PHF6
P62244	40S ribosomal protein S15a OS=Homo sapiens OX=9606 GN=RPS15A PE=1 SV=2	59	7	11	5	130	14.8	10.13	1.61746e+09		HNRNPF
Q53HL1	Myosin regulatory light chain MRCL3 variant (Fragment) OS=Homo sapiens OX=9606 PE=2 SV=1	57	7	10	1	171	19.8	4.84	8163704		keratin
Q96HI4	Glycylpeptide N-tetradecanoyltransferase (Fragment) OS=Homo sapiens OX=9606 GN=NMT1 PE=2 SV=2	21	9	10	9	494	56.6	7.8	184481166		SNRPB2
Q1KMD3	Heterogeneous nuclear ribonucleoprotein U-like protein 2 OS=Homo sapiens OX=9606 GN=HNRNPUL2 PE=1 SV=1	17	11	12	11	747	85.1	4.91	235926419		MRPL4
Q5JTH9	RRP12-like protein OS=Homo sapiens OX=9606 GN=RRP12 PE=1 SV=2	11	14	15	14	1297	143.6	8.75	2.44826e+08		PTCD3
A0A0S2Z5K8	Spermatid perinuclear RNA-binding protein (Fragment) OS=Homo sapiens OX=9606 GN=STRBP PE=1 SV=1	16	11	14	6	657	72.1	8.73	4.68042e+07		HSPD1
O95793	Double-stranded RNA-binding protein Staufen homolog 1 OS=Homo sapiens OX=9606 GN=STAU1 PE=1 SV=2	24	11	12	10	577	63.1	9.44	1.58882e+08		MRPS5
B4E0T8	cDNA FLJ59649, highly similar to Myosin-18A OS=Homo sapiens OX=9606 PE=2 SV=1	10	9	9	1	1181	133.5	7.09			SRSF1
P46087	Probable 28S rRNA (cytosine(4447)-C(5))-methyltransferase OS=Homo sapiens OX=9606 GN=NOP2 PE=1 SV=2	16	10	10	10	812	89.2	9.23	7.78981e+07		SRPK2
P05141	ADP/ATP translocase 2 OS=Homo sapiens OX=9606 GN=SLC25A5 PE=1 SV=7	39	11	14	5	298	32.8	9.69	1816019670		NKRF
A0A3B3ITJ4	Heterogeneous nuclear ribonucleoprotein L (Fragment) OS=Homo sapiens OX=9606 GN=HNRNPL PE=1 SV=1	23	8	9	1	537	59.2	7.11	7.57786e+06		RPL24
P62280	40S ribosomal protein S11 OS=Homo sapiens OX=9606 GN=RPS11 PE=1 SV=3	52	12	17	12	158	18.4	10.3	7958967118		RPS9
Q9BZE4	Nucleolar GTP-binding protein 1 OS=Homo sapiens OX=9606 GN=GTPBP4 PE=1 SV=3	23	15	16	15	634	73.9	9.5	1297505385		GAPDH
A0A0D9SEI8	Y-box-binding protein 3 (Fragment) OS=Homo sapiens OX=9606 GN=YBX3 PE=1 SV=1	57	4	11	1	92	10.5	9.8	96637044		RPL13
H3BS42	Zinc finger protein 768 OS=Homo sapiens OX=9606 GN=ZNF768 PE=1 SV=2	19	9	11	9	509	56.6	8.27	1.552e+08		NOP16
P21333	Filamin-A OS=Homo sapiens OX=9606 GN=FLNA PE=1 SV=4	6	12	12	10	2647	280.6	6.06	1.13746e+08		NAT10
E7ETY2	Treacle protein OS=Homo sapiens OX=9606 GN=TCOF1 PE=1 SV=1	7	9	9	9	1488	152.2	8.85	65940240		DDX10
I6L9E8	Family with sequence similarity 98, member A OS=Homo sapiens OX=9606 GN=FAM98A PE=2 SV=1	16	6	7	6	518	55.1	8.88	4.79255e+07		MRPS34
Q8TDD1	ATP-dependent RNA helicase DDX54 OS=Homo sapiens OX=9606 GN=DDX54 PE=1 SV=2	14	10	11	10	881	98.5	10.02	129393576		RPL26
D3DQ69	SERPINE1 mRNA binding protein 1, isoform CRA_c OS=Homo sapiens OX=9606 GN=SERBP1 PE=4 SV=1	24	10	12	10	450	49.1	9.33	500513213		KRI1
A0A0D9SGE8	PHD finger protein 6 OS=Homo sapiens OX=9606 GN=PHF6 PE=1 SV=1	22	7	11	7	366	41.3	8.68	2.49086e+08		ACTN4
P52597	Heterogeneous nuclear ribonucleoprotein F OS=Homo sapiens OX=9606 GN=HNRNPF PE=1 SV=3	22	7	10	5	415	45.6	5.58	173060074		Myo6-008
A8K6U7	cDNA FLJ78252, highly similar to Homo sapiens heterogeneous nuclear ribonucleoprotein U-like 1 (HNRPUL1), transcript variant 1, mRNA OS=Homo sapiens OX=9606 PE=2 SV=1	17	10	11	10	856	95.6	6.92	136737861		RBMX
Q16195	Keratin (Fragment) OS=Homo sapiens OX=9606 GN=keratin PE=2 SV=1	36	7	7	1	244	27.6	4.83	11054411		MYL6
P08579	U2 small nuclear ribonucleoprotein B'' OS=Homo sapiens OX=9606 GN=SNRPB2 PE=1 SV=1	28	5	7	4	225	25.5	9.72	1.6399e+08		RPL26L1
Q9BYD3	39S ribosomal protein L4, mitochondrial OS=Homo sapiens OX=9606 GN=MRPL4 PE=1 SV=1	30	5	6	5	311	34.9	9.72	5.34166e+07		RPL14
Q96EY7	Pentatricopeptide repeat domain-containing protein 3, mitochondrial OS=Homo sapiens OX=9606 GN=PTCD3 PE=1 SV=3	18	11	13	11	689	78.5	6.42	3.38956e+08		TUBA1C
B3GQS7	60 kDa chaperonin OS=Homo sapiens OX=9606 GN=HSPD1 PE=2 SV=1	24	10	10	10	569	60.6	6.04	71449304		GNAI2
P82675	28S ribosomal protein S5, mitochondrial OS=Homo sapiens OX=9606 GN=MRPS5 PE=1 SV=2	15	7	11	7	430	48	9.92	286331535		SNRPA1
J3KTL2	Serine/arginine-rich splicing factor 1 OS=Homo sapiens OX=9606 GN=SRSF1 PE=1 SV=1	41	11	13	10	253	28.3	10.08	513963716		G3BP2
P78362	SRSF protein kinase 2 OS=Homo sapiens OX=9606 GN=SRPK2 PE=1 SV=3	16	9	10	6	688	77.5	4.97	72351691		RPLP1
O15226	NF-kappa-B-repressing factor OS=Homo sapiens OX=9606 GN=NKRF PE=1 SV=2	16	10	10	10	690	77.6	8.79	124756550		SLC25A11
P83731	60S ribosomal protein L24 OS=Homo sapiens OX=9606 GN=RPL24 PE=1 SV=1	39	8	26	8	157	17.8	11.25	1.27867e+09		YTHDC2
P46781	40S ribosomal protein S9 OS=Homo sapiens OX=9606 GN=RPS9 PE=1 SV=3	42	11	27	11	194	22.6	10.65	3.29677e+09		PCBP2
E7EUT5	Glyceraldehyde-3-phosphate dehydrogenase OS=Homo sapiens OX=9606 GN=GAPDH PE=1 SV=1	32	6	7	6	260	27.9	6.95	96227199		DDX47
P26373	60S ribosomal protein L13 OS=Homo sapiens OX=9606 GN=RPL13 PE=1 SV=4	34	8	12	8	211	24.2	11.65	1.14998e+09		DKC1
D6RIC3	Nucleolar protein 16 OS=Homo sapiens OX=9606 GN=NOP16 PE=1 SV=1	29	4	7	4	150	17.2	10.33	6.1476e+07		RPL11
H0YEQ8	Polyadenylate-binding protein 4 (Fragment) OS=Homo sapiens OX=9606 GN=PABPC4 PE=1 SV=1	64	7	11	1	112	12.6	7.96	12460429		MRPS18B
Q9H0A0	RNA cytidine acetyltransferase OS=Homo sapiens OX=9606 GN=NAT10 PE=1 SV=2	12	10	12	10	1025	115.7	8.27	4.99423e+07		RPL27
Q86VR6	RNA helicase (Fragment) OS=Homo sapiens OX=9606 GN=DDX10 PE=2 SV=1	20	12	13	12	745	85.8	9.22	1.09769e+08		MATR3
C9JJ19	28S ribosomal protein S34, mitochondrial OS=Homo sapiens OX=9606 GN=MRPS34 PE=1 SV=2	32	7	12	7	225	26.3	9.89	3.93969e+08		DSG2
P61254	60S ribosomal protein L26 OS=Homo sapiens OX=9606 GN=RPL26 PE=1 SV=1	48	12	17	2	145	17.2	10.55	5.99526e+09		DAP3
A0A494C108	Protein KRI1 homolog OS=Homo sapiens OX=9606 GN=KRI1 PE=1 SV=1	16	8	9	8	709	83.2	5.17	229796723		METTL17
O43707	Alpha-actinin-4 OS=Homo sapiens OX=9606 GN=ACTN4 PE=1 SV=2	16	12	12	11	911	104.8	5.44	5.68809e+07		H3C15
A0A1Y0BRN0	Unconventional myosin-6 OS=Homo sapiens OX=9606 GN=Myo6-008 PE=2 SV=1	8	8	8	8	1272	146.9	8.56	2.3777e+07		SF3B2
P38159	RNA-binding motif protein, X chromosome OS=Homo sapiens OX=9606 GN=RBMX PE=1 SV=3	29	11	14	11	391	42.3	10.05	1588105766		MRPL1
B7Z6Z4	Myosin light polypeptide 6 OS=Homo sapiens OX=9606 GN=MYL6 PE=1 SV=1	32	7	8	3	238	26.7	5.08	460913939		MRPS30
Q9UNX3	60S ribosomal protein L26-like 1 OS=Homo sapiens OX=9606 GN=RPL26L1 PE=1 SV=1	48	12	17	2	145	17.2	10.55	462993616		MRPL15
Q6IPH7	60S ribosomal protein L14 OS=Homo sapiens OX=9606 GN=RPL14 PE=1 SV=1	29	5	7	1	220	23.8	10.93	138602632		RPS13
F5H5D3	Tubulin alpha chain OS=Homo sapiens OX=9606 GN=TUBA1C PE=1 SV=1	20	9	11	9	519	57.7	5.07	466654206		PCBP1
P04899	Guanine nucleotide-binding protein G(i) subunit alpha-2 OS=Homo sapiens OX=9606 GN=GNAI2 PE=1 SV=3	19	5	7	1	355	40.4	5.54	6511013		H2BC18
B4E0B9	5'-3' exoribonuclease OS=Homo sapiens OX=9606 PE=2 SV=1	13	9	9	9	874	99.9	8.02	79911010		KRR1
P09661	U2 small nuclear ribonucleoprotein A' OS=Homo sapiens OX=9606 GN=SNRPA1 PE=1 SV=2	45	9	9	9	255	28.4	8.62	250219407		FBL
A0A024RDB2	Ras-GTPase activating protein SH3 domain-binding protein 2, isoform CRA_b OS=Homo sapiens OX=9606 GN=G3BP2 PE=4 SV=1	18	7	10	7	449	50.8	5.38	259544219		MRPL13
P05386	60S acidic ribosomal protein P1 OS=Homo sapiens OX=9606 GN=RPLP1 PE=1 SV=1	37	2	4	1	114	11.5	4.32	15803780		D10S102
Q02978	Mitochondrial 2-oxoglutarate/malate carrier protein OS=Homo sapiens OX=9606 GN=SLC25A11 PE=1 SV=3	34	9	9	9	314	34	9.91	1.21524e+08		NPM1
B2R7T8	F-actin-capping protein subunit beta OS=Homo sapiens OX=9606 PE=2 SV=1	31	8	9	8	272	30.6	6	1.0855e+08		ACTB
Q9H6S0	3'-5' RNA helicase YTHDC2 OS=Homo sapiens OX=9606 GN=YTHDC2 PE=1 SV=2	9	12	12	12	1430	160.1	8.4	210072282		MRPS31
F8VZX2	Poly(rC)-binding protein 2 OS=Homo sapiens OX=9606 GN=PCBP2 PE=1 SV=1	27	6	7	3	321	33.8	8.24	31676232		GNAI1
Q9H0S4	Probable ATP-dependent RNA helicase DDX47 OS=Homo sapiens OX=9606 GN=DDX47 PE=1 SV=1	20	7	9	7	455	50.6	9.1	7.02018e+07		RPL15
O60832	H/ACA ribonucleoprotein complex subunit DKC1 OS=Homo sapiens OX=9606 GN=DKC1 PE=1 SV=3	18	9	11	9	514	57.6	9.42	2.31655e+08		ZC3HAV1
P62913	60S ribosomal protein L11 OS=Homo sapiens OX=9606 GN=RPL11 PE=1 SV=2	46	8	9	8	178	20.2	9.6	1024384092		MRPL39
A0A286YEZ8	Heterogeneous nuclear ribonucleoprotein R (Fragment) OS=Homo sapiens OX=9606 GN=HNRNPR PE=1 SV=1	37	5	9	1	141	16.2	6.81	102391163		MRPS35
Q9Y676	28S ribosomal protein S18b, mitochondrial OS=Homo sapiens OX=9606 GN=MRPS18B PE=1 SV=1	29	5	6	5	258	29.4	9.38	195278972		RTRAF
E4W6B6	60S ribosomal protein L27 (Fragment) OS=Homo sapiens OX=9606 GN=RPL27 PE=2 SV=1	48	6	10	6	126	14.2	10.46	1362788740		RPL18
A8MXP9	Matrin-3 OS=Homo sapiens OX=9606 GN=MATR3 PE=1 SV=1	10	7	9	7	895	99.9	6.04	2.54946e+08		LARP4
Q53F48	Heterogeneous nuclear ribonucleoprotein H3 isoform a variant (Fragment) OS=Homo sapiens OX=9606 PE=2 SV=1	21	6	9	5	346	36.9	7.34	67390611		KRT17
A0A5C2GFF8	IGH + IGL c99_light_IGKV2D-28_IGKJ1 (Fragment) OS=Homo sapiens OX=9606 PE=2 SV=1	38	3	14	2	112	12.4	6.57	7.31886e+09		RPS18
Q14126	Desmoglein-2 OS=Homo sapiens OX=9606 GN=DSG2 PE=1 SV=2	9	7	7	7	1118	122.2	5.24	44870030		RPS10
P51398	28S ribosomal protein S29, mitochondrial OS=Homo sapiens OX=9606 GN=DAP3 PE=1 SV=1	22	7	8	7	398	45.5	8.88	1.52905e+08		BRIX1
A0A0S2Z5V5	Methyltransferase like 17 isoform 1 (Fragment) OS=Homo sapiens OX=9606 GN=METTL17 PE=2 SV=1	17	7	9	7	447	49.6	9.25	299617058		ESF1
Q71DI3	Histone H3.2 OS=Homo sapiens OX=9606 GN=H3C15 PE=1 SV=3	30	2	4	1	136	15.4	11.27			EIF4A3
Q13435	Splicing factor 3B subunit 2 OS=Homo sapiens OX=9606 GN=SF3B2 PE=1 SV=2	11	9	9	9	895	100.2	5.67	1.3352e+08		MRPL20
Q9BYD6	39S ribosomal protein L1, mitochondrial OS=Homo sapiens OX=9606 GN=MRPL1 PE=1 SV=2	26	7	7	7	325	36.9	8.78	240691721		LARP7
Q9NP92	39S ribosomal protein S30, mitochondrial OS=Homo sapiens OX=9606 GN=MRPS30 PE=1 SV=2	23	7	8	7	439	50.3	7.97	174383969		MRPL38
Q9P015	39S ribosomal protein L15, mitochondrial OS=Homo sapiens OX=9606 GN=MRPL15 PE=1 SV=1	28	7	9	7	296	33.4	10.01	332385464		ALB
P62277	40S ribosomal protein S13 OS=Homo sapiens OX=9606 GN=RPS13 PE=1 SV=2	38	7	13	7	151	17.2	10.54	4323986695		EFHD2
B4DM21	cDNA FLJ58021, highly similar to Fragile X mental retardation syndrome-related protein 1 OS=Homo sapiens OX=9606 PE=2 SV=1	17	5	5	5	490	55.1	7.72	6386037		MYH14
Q15365	Poly(rC)-binding protein 1 OS=Homo sapiens OX=9606 GN=PCBP1 PE=1 SV=2	21	6	8	3	356	37.5	7.09	330720996		RPL10
Q59EK7	CS0DF038YO05 variant (Fragment) OS=Homo sapiens OX=9606 PE=3 SV=1	19	6	7	5	326	37.2	10.96	9.78816e+07		MRPL9
Q5QNW6	Histone H2B type 2-F OS=Homo sapiens OX=9606 GN=H2BC18 PE=1 SV=3	45	6	8	6	126	13.9	10.32	1.44799e+09		RPL23
Q13601	KRR1 small subunit processome component homolog OS=Homo sapiens OX=9606 GN=KRR1 PE=1 SV=4	29	9	9	9	381	43.6	9.77	1596998834		RPL8
Q96BS4	FBL protein (Fragment) OS=Homo sapiens OX=9606 GN=FBL PE=2 SV=2	48	9	10	9	260	28.4	9.42	382751162		SFPQ
E5RJI7	39S ribosomal protein L13, mitochondrial (Fragment) OS=Homo sapiens OX=9606 GN=MRPL13 PE=1 SV=8	49	6	8	6	147	17	9	177146769		DNAJC9
Q65ZQ3	FBRNP OS=Homo sapiens OX=9606 GN=D10S102 PE=2 SV=1	28	6	10	1	269	29.3	8.29	8830066		FAM120A
A0A384NL74	Epididymis secretory sperm binding protein OS=Homo sapiens OX=9606 PE=2 SV=1	21	8	8	8	425	48	10.14	7.74681e+07		CMSS1
A4ZU86	Nucleophosmin OS=Homo sapiens OX=9606 GN=NPM1 PE=2 SV=1	26	5	6	5	274	30	4.75	659407710		MRPS7
A0A2R8YFE2	Actin, cytoplasmic 1 (Fragment) OS=Homo sapiens OX=9606 GN=ACTB PE=1 SV=1	62	4	8	1	79	8.8	9.2	56791736		CSDE1
Q92665	28S ribosomal protein S31, mitochondrial OS=Homo sapiens OX=9606 GN=MRPS31 PE=1 SV=3	14	5	6	5	395	45.3	9.29	7.62242e+07		RPL18A
P63096	Guanine nucleotide-binding protein G(i) subunit alpha-1 OS=Homo sapiens OX=9606 GN=GNAI1 PE=1 SV=2	18	5	7	1	354	40.3	5.97	5.72475e+06		TUFM
P61313	60S ribosomal protein L15 OS=Homo sapiens OX=9606 GN=RPL15 PE=1 SV=2	37	7	9	7	204	24.1	11.62	214511481		L27a
Q7Z2W4	Zinc finger CCCH-type antiviral protein 1 OS=Homo sapiens OX=9606 GN=ZC3HAV1 PE=1 SV=3	10	7	7	7	902	101.4	8.4	9.0281e+07		GPATCH4
C9JG87	39S ribosomal protein L39, mitochondrial (Fragment) OS=Homo sapiens OX=9606 GN=MRPL39 PE=1 SV=1	28	8	12	8	297	34	8.15	277675516		LTV1
P82673	28S ribosomal protein S35, mitochondrial OS=Homo sapiens OX=9606 GN=MRPS35 PE=1 SV=1	35	8	8	8	323	36.8	8.24	1.07657e+08		PES1
B3KN06	Coronin OS=Homo sapiens OX=9606 PE=2 SV=1	14	7	8	7	474	53.2	6.93	2.48781e+08		SRRT
Q9Y224	RNA transcription, translation and transport factor protein OS=Homo sapiens OX=9606 GN=RTRAF PE=1 SV=1	39	8	8	8	244	28.1	6.65	142093866		MRPL18
J3QQ67	60S ribosomal protein L18 (Fragment) OS=Homo sapiens OX=9606 GN=RPL18 PE=1 SV=1	31	5	8	5	190	21.8	11.72	6.67195e+08		FLNB
Q71RC2	La-related protein 4 OS=Homo sapiens OX=9606 GN=LARP4 PE=1 SV=3	15	8	8	8	724	80.5	6.61	46328527		KPNA2
B2RDE1	cDNA, FLJ96568, highly similar to Homo sapiens tropomyosin 3 (TPM3), mRNA OS=Homo sapiens OX=9606 PE=2 SV=1	32	8	10	4	248	29	4.75	4.30253e+08		RPL32
Q04695	Keratin, type I cytoskeletal 17 OS=Homo sapiens OX=9606 GN=KRT17 PE=1 SV=2	17	8	11	2	432	48.1	5.02	19098300		UPF1
P62269	40S ribosomal protein S18 OS=Homo sapiens OX=9606 GN=RPS18 PE=1 SV=3	47	10	12	10	152	17.7	10.99	3164784345		SNRPB
P46783	40S ribosomal protein S10 OS=Homo sapiens OX=9606 GN=RPS10 PE=1 SV=1	40	7	12	7	165	18.9	10.15	666779843		YWHAQ
Q8TDN6	Ribosome biogenesis protein BRX1 homolog OS=Homo sapiens OX=9606 GN=BRIX1 PE=1 SV=2	20	5	6	5	353	41.4	9.92	45342671		RPL7L1
Q9H501	ESF1 homolog OS=Homo sapiens OX=9606 GN=ESF1 PE=1 SV=1	6	6	8	6	851	98.7	5.11	3.1326e+07		H3-3A
A8K9K8	rRNA adenine N(6)-methyltransferase OS=Homo sapiens OX=9606 PE=2 SV=1	30	8	9	8	313	35.2	9.91	127631375		DKFZp686E1899
I3L3H2	RNA helicase OS=Homo sapiens OX=9606 GN=EIF4A3 PE=1 SV=2	18	7	8	4	390	44.5	6.47	106848281		SLC25A6
Q9BYC9	39S ribosomal protein L20, mitochondrial OS=Homo sapiens OX=9606 GN=MRPL20 PE=1 SV=1	34	5	7	5	149	17.4	10.86	249798198		YTHDF2
Q4G0J3	La-related protein 7 OS=Homo sapiens OX=9606 GN=LARP7 PE=1 SV=1	12	7	9	7	582	66.9	9.55	1.2216e+08		ZCCHC3
Q96DV4	39S ribosomal protein L38, mitochondrial OS=Homo sapiens OX=9606 GN=MRPL38 PE=1 SV=2	29	10	10	10	380	44.6	7.53	456423400		NIFK
P02768	Albumin OS=Homo sapiens OX=9606 GN=ALB PE=1 SV=2	9	6	8	6	609	69.3	6.28	2.86265e+08		PURA
Q96C19	EF-hand domain-containing protein D2 OS=Homo sapiens OX=9606 GN=EFHD2 PE=1 SV=1	34	7	8	7	240	26.7	5.2	79051697		RPS26
Q7Z406	Myosin-14 OS=Homo sapiens OX=9606 GN=MYH14 PE=1 SV=2	5	9	10	1	1995	227.7	5.6	47715184		MRPL24
F8W7C6	60S ribosomal protein L10 OS=Homo sapiens OX=9606 GN=RPL10 PE=1 SV=2	49	8	11	8	163	18.6	9.95	7.77308e+08		RAI14
Q9BYD2	39S ribosomal protein L9, mitochondrial OS=Homo sapiens OX=9606 GN=MRPL9 PE=1 SV=2	33	8	9	8	267	30.2	10.08	275926612		MRPS26
Q562Z4	Actin-like protein (Fragment) OS=Homo sapiens OX=9606 GN=ACT PE=4 SV=1	47	2	6	1	103	11.5	7.58	334994840		SCYL2
P62829	60S ribosomal protein L23 OS=Homo sapiens OX=9606 GN=RPL23 PE=1 SV=1	43	5	6	5	140	14.9	10.51	299573242		DDX6
P62917	60S ribosomal protein L8 OS=Homo sapiens OX=9606 GN=RPL8 PE=1 SV=2	32	8	10	8	257	28	11.03	2037357750		MRPS25
Q9BSV4	SFPQ protein (Fragment) OS=Homo sapiens OX=9606 GN=SFPQ PE=2 SV=2	12	6	7	5	634	68.6	8.82	129366721		ATAD3B
Q8WXX5	DnaJ homolog subfamily C member 9 OS=Homo sapiens OX=9606 GN=DNAJC9 PE=1 SV=1	20	5	7	5	260	29.9	5.73	6.91366e+07		MRPL10
Q9NZB2	Constitutive coactivator of PPAR-gamma-like protein 1 OS=Homo sapiens OX=9606 GN=FAM120A PE=1 SV=2	7	6	6	6	1118	121.8	8.88	59753074		GRWD1
C9J384	Protein CMSS1 (Fragment) OS=Homo sapiens OX=9606 GN=CMSS1 PE=1 SV=1	28	6	9	6	225	26.2	9.88	6.01388e+08		FMR1
B3KY60	cDNA FLJ16777 fis, clone BRHIP2029567, highly similar to Cell division cycle 5-like protein OS=Homo sapiens OX=9606 PE=2 SV=1	10	7	7	7	802	92.2	8.18	7.80737e+07		ACTR2
J3KSI8	28S ribosomal protein S7, mitochondrial (Fragment) OS=Homo sapiens OX=9606 GN=MRPS7 PE=1 SV=1	39	5	6	5	156	18.4	10.13	9.70021e+07		OK/KNS-cl.6
O75534	Cold shock domain-containing protein E1 OS=Homo sapiens OX=9606 GN=CSDE1 PE=1 SV=2	14	12	12	12	798	88.8	6.25	1.61328e+08		EEF2
M0R3D6	60S ribosomal protein L18a (Fragment) OS=Homo sapiens OX=9606 GN=RPL18A PE=1 SV=1	50	7	9	7	141	16.7	10.77	8.33818e+08		RBM14
Q53GR7	Solute carrier family 25, member 13 (Citrin) variant (Fragment) OS=Homo sapiens OX=9606 PE=2 SV=1	13	6	7	6	675	74.1	8.38	1.90841e+07		RPL12
A0A384ME17	Elongation factor Tu OS=Homo sapiens OX=9606 GN=TUFM PE=1 SV=1	19	7	7	7	455	49.8	7.61	85479069		PPP1R9B
Q9BQQ5	Ribosomal protein L27a OS=Homo sapiens OX=9606 GN=L27a PE=4 SV=1	35	5	7	5	106	12	11.46	1.18215e+09		MRPS2
Q5T3I0	G patch domain-containing protein 4 OS=Homo sapiens OX=9606 GN=GPATCH4 PE=1 SV=2	20	7	7	7	446	50.4	9.63	49795019		ATP5F1A
Q96GA3	Protein LTV1 homolog OS=Homo sapiens OX=9606 GN=LTV1 PE=1 SV=1	13	5	6	5	475	54.8	4.91	89235090		MRPL45
B5MCF9	Pescadillo homolog OS=Homo sapiens OX=9606 GN=PES1 PE=1 SV=1	16	10	10	10	571	66	7.5	150296024		RPS23
A8K7N0	60S ribosomal protein L14 OS=Homo sapiens OX=9606 PE=2 SV=1	28	5	6	1	218	23.6	10.84	736511543		USP10
Q9BXP5	Serrate RNA effector molecule homolog OS=Homo sapiens OX=9606 GN=SRRT PE=1 SV=1	10	9	9	9	876	100.6	5.96	95415475		MRPL46
A8K9D2	Mitochondrial ribosomal protein L18, isoform CRA_b OS=Homo sapiens OX=9606 GN=MRPL18 PE=1 SV=1	25	4	6	4	179	20.4	9.32	227258708		PRMT5
A8K0B9	rRNA adenine N(6)-methyltransferase OS=Homo sapiens OX=9606 PE=2 SV=1	25	7	8	7	346	39.5	9.25	1.65411e+08		KRT77
A0A024R321	Filamin B, beta (Actin binding protein 278), isoform CRA_a OS=Homo sapiens OX=9606 GN=FLNB PE=3 SV=1	4	8	8	6	2622	280.3	5.94	6.72349e+07		RPL30
P52292	Importin subunit alpha-1 OS=Homo sapiens OX=9606 GN=KPNA2 PE=1 SV=1	13	5	6	5	529	57.8	5.4	1.25673e+07		RPS19
D3YTB1	60S ribosomal protein L32 (Fragment) OS=Homo sapiens OX=9606 GN=RPL32 PE=1 SV=1	33	4	6	4	133	15.6	11.44	671383600		PDCD11
A0A024R7L5	UPF1 OS=Homo sapiens OX=9606 GN=UPF1 PE=2 SV=1	8	8	8	8	1118	123	6.68	5.22883e+07		RPL28
Q15182	Small nuclear ribonucleoprotein-associated protein OS=Homo sapiens OX=9606 GN=SNRPB PE=2 SV=1	18	5	7	5	285	29.7	10.07	4.06084e+08		NOC3L
P27348	14-3-3 protein theta OS=Homo sapiens OX=9606 GN=YWHAQ PE=1 SV=1	34	7	7	5	245	27.7	4.78	91793860		MSI1
Q6DKI1	60S ribosomal protein L7-like 1 OS=Homo sapiens OX=9606 GN=RPL7L1 PE=1 SV=2	24	5	6	5	255	29.7	10.52	7.63833e+07		MDIG
P84243	Histone H3.3 OS=Homo sapiens OX=9606 GN=H3-3A PE=1 SV=2	30	2	3	1	136	15.3	11.27			CHTOP
Q5HYL6	Uncharacterized protein DKFZp686E1899 OS=Homo sapiens OX=9606 GN=DKFZp686E1899 PE=2 SV=1	26	8	9	7	352	39.5	5.19	1.68126e+08		MRPL58
B4DKM0	cDNA FLJ51883, highly similar to Mitochondrial 39S ribosomal protein L3 OS=Homo sapiens OX=9606 PE=2 SV=1	15	6	8	6	375	41.6	9.58	389931938		ATAD3A
P12236	ADP/ATP translocase 3 OS=Homo sapiens OX=9606 GN=SLC25A6 PE=1 SV=4	28	8	9	2	298	32.8	9.74	97141212		MRPS28
B5BU99	High glucose-regulated protein 8 OS=Homo sapiens OX=9606 GN=YTHDF2 PE=2 SV=1	8	4	6	4	570	61.3	9.1	76619313		VDAC2
A0A590UK80	Uncharacterized protein (Fragment) OS=Homo sapiens OX=9606 PE=3 SV=1	7	8	9	7	1090	121	6.84	557258073		DNAJA1
Q9NUD5	Zinc finger CCHC domain-containing protein 3 OS=Homo sapiens OX=9606 GN=ZCCHC3 PE=1 SV=2	19	7	7	7	403	43.5	8.53	6.63479e+07		POP1
Q9BYG3	MKI67 FHA domain-interacting nucleolar phosphoprotein OS=Homo sapiens OX=9606 GN=NIFK PE=1 SV=1	19	4	6	4	293	34.2	9.88	94638544		SF3B3
Q00577	Transcriptional activator protein Pur-alpha OS=Homo sapiens OX=9606 GN=PURA PE=1 SV=2	24	5	5	5	322	34.9	6.44	199766755		CIRBP
P62854	40S ribosomal protein S26 OS=Homo sapiens OX=9606 GN=RPS26 PE=1 SV=3	31	3	6	3	115	13	11	896500049		RPS5
Q96A35	39S ribosomal protein L24, mitochondrial OS=Homo sapiens OX=9606 GN=MRPL24 PE=1 SV=1	30	6	8	6	216	24.9	9.29	180142811		ARPC2
Q9P0K7	Ankycorbin OS=Homo sapiens OX=9606 GN=RAI14 PE=1 SV=2	8	8	9	8	980	110	6.21	7.31092e+07		CAPZA2
Q9BYN8	28S ribosomal protein S26, mitochondrial OS=Homo sapiens OX=9606 GN=MRPS26 PE=1 SV=1	24	4	5	4	205	24.2	10.39	99795660		RPS20
F8VSC5	SCY1-like protein 2 (Fragment) OS=Homo sapiens OX=9606 GN=SCYL2 PE=1 SV=1	12	7	7	7	681	77	7.05	40244518		RPL22L1
P26196	Probable ATP-dependent RNA helicase DDX6 OS=Homo sapiens OX=9606 GN=DDX6 PE=1 SV=2	11	4	5	4	483	54.4	8.66	55037774		PHAX
P82663	28S ribosomal protein S25, mitochondrial OS=Homo sapiens OX=9606 GN=MRPS25 PE=1 SV=1	37	5	6	5	173	20.1	8.82	1.22243e+08		H2AC20
Q5T9A4	ATPase family AAA domain-containing protein 3B OS=Homo sapiens OX=9606 GN=ATAD3B PE=1 SV=1	8	5	6	1	648	72.5	9.2	16047440		MRPL49
B4DEH0	Mitochondrial ribosomal protein L10, isoform CRA_d OS=Homo sapiens OX=9606 GN=MRPL10 PE=2 SV=1	17	3	4	3	222	25.1	8.44	6.03215e+07		NOL10
Q9BQ67	Glutamate-rich WD repeat-containing protein 1 OS=Homo sapiens OX=9606 GN=GRWD1 PE=1 SV=1	11	4	5	4	446	49.4	4.92	80237475		PPAN-P2RY11
R9WQY1	Synaptic functional regulator FMR1 OS=Homo sapiens OX=9606 GN=FMR1 PE=2 SV=1	10	5	5	5	566	63.9	8.4	3.7652e+07		SRSF7
F5H6T1	Actin-related protein 2 OS=Homo sapiens OX=9606 GN=ACTR2 PE=1 SV=2	11	3	4	3	339	38.8	6.27	66195072		C8orf33
Q8NI62	Ribosomal protein S2 OS=Homo sapiens OX=9606 GN=OK/KNS-cl.6 PE=2 SV=1	68	5	6	1	79	8.8	8	53289172		GNAS
P13639	Elongation factor 2 OS=Homo sapiens OX=9606 GN=EEF2 PE=1 SV=4	10	7	7	7	858	95.3	6.83	89057852		MRPL22
Q96PK6	RNA-binding protein 14 OS=Homo sapiens OX=9606 GN=RBM14 PE=1 SV=2	10	5	6	5	669	69.4	9.67	2.61894e+07		NGDN
Q53GB6	Actin related protein 2/3 complex subunit 1A variant (Fragment) OS=Homo sapiens OX=9606 PE=2 SV=1	12	3	4	3	365	40.9	8.03	5.39435e+07		RPL31
P30050	60S ribosomal protein L12 OS=Homo sapiens OX=9606 GN=RPL12 PE=1 SV=1	40	5	6	5	165	17.8	9.42	6.02304e+08		TPM4
Q96SB3	Neurabin-2 OS=Homo sapiens OX=9606 GN=PPP1R9B PE=1 SV=3	6	5	6	5	817	89.3	4.97	3.81769e+07		PPP1R12A
A0A024R8D4	Mitochondrial ribosomal protein S2, isoform CRA_a OS=Homo sapiens OX=9606 GN=MRPS2 PE=3 SV=1	20	8	8	8	319	35.5	8.94	3.71411e+08		GNB2
P25705	ATP synthase subunit alpha, mitochondrial OS=Homo sapiens OX=9606 GN=ATP5F1A PE=1 SV=1	11	4	4	4	553	59.7	9.13	1.1425e+07		ZBTB24
A0A087X2D5	39S ribosomal protein L45, mitochondrial OS=Homo sapiens OX=9606 GN=MRPL45 PE=1 SV=1	20	6	8	6	306	35.3	9.03	205890679		SMARCA5
P62266	40S ribosomal protein S23 OS=Homo sapiens OX=9606 GN=RPS23 PE=1 SV=3	30	6	9	6	143	15.8	10.49	2.10154e+09		H4C1
Q14694	Ubiquitin carboxyl-terminal hydrolase 10 OS=Homo sapiens OX=9606 GN=USP10 PE=1 SV=2	8	6	7	6	798	87.1	5.31	178746434		PRPS1
A8K9U0	cDNA FLJ78260, highly similar to Homo sapiens RNA binding motif protein 4, mRNA OS=Homo sapiens OX=9606 PE=2 SV=1	16	5	5	5	364	40.3	7.08	1.82742e+07		H1-0
Q9H2W6	39S ribosomal protein L46, mitochondrial OS=Homo sapiens OX=9606 GN=MRPL46 PE=1 SV=1	20	5	6	5	279	31.7	7.05	160036050		EIF2S3
O14744	Protein arginine N-methyltransferase 5 OS=Homo sapiens OX=9606 GN=PRMT5 PE=1 SV=4	10	5	5	5	637	72.6	6.29	36959613		RPS16
Q7Z794	Keratin, type II cytoskeletal 1b OS=Homo sapiens OX=9606 GN=KRT77 PE=1 SV=3	10	7	8	3	578	61.9	5.99	9.73138e+06		MRPL21
E5RI99	60S ribosomal protein L30 (Fragment) OS=Homo sapiens OX=9606 GN=RPL30 PE=1 SV=1	59	6	7	6	114	12.6	9.55	292535108		MRPL11
Q59GK9	60S ribosomal protein L21 (Fragment) OS=Homo sapiens OX=9606 PE=2 SV=1	21	3	5	3	163	18.9	10.54	967967672		MTDH
P39019	40S ribosomal protein S19 OS=Homo sapiens OX=9606 GN=RPS19 PE=1 SV=2	39	8	8	8	145	16.1	10.32	1264463423		YWHAE
Q59F68	RNA helicase (Fragment) OS=Homo sapiens OX=9606 PE=2 SV=1	11	5	6	2	375	42.4	5.64	1.3783e+07		KIF2A
B4DLN1	cDNA FLJ60124, highly similar to Mitochondrial dicarboxylate carrier OS=Homo sapiens OX=9606 PE=2 SV=1	14	6	7	4	442	48.1	9.52	442826724		RBM28
Q14690	Protein RRP5 homolog OS=Homo sapiens OX=9606 GN=PDCD11 PE=1 SV=3	3	5	5	5	1871	208.6	8.87	1.96881e+07		DDX41
P46779	60S ribosomal protein L28 OS=Homo sapiens OX=9606 GN=RPL28 PE=1 SV=3	36	6	7	6	137	15.7	12.02	601401457		CTCF
Q8WTT2	Nucleolar complex protein 3 homolog OS=Homo sapiens OX=9606 GN=NOC3L PE=1 SV=1	10	7	7	7	800	92.5	9.17	54168665		DHX36
O43347	RNA-binding protein Musashi homolog 1 OS=Homo sapiens OX=9606 GN=MSI1 PE=1 SV=1	17	3	3	3	362	39.1	7.85	1.87451e+07		DHX57
A0A6M8YHF9	Bifunctional lysine-specific demethylase and histidyl-hydroxylase OS=Homo sapiens OX=9606 GN=MDIG PE=2 SV=1	15	5	5	5	465	52.8	6.7	33902414		SARS2
X6R700	Chromatin target of PRMT1 protein OS=Homo sapiens OX=9606 GN=CHTOP PE=1 SV=1	19	3	6	3	223	23.6	12.26	5.82209e+07		CFL1
J3KS15	Peptidyl-tRNA hydrolase ICT1, mitochondrial (Fragment) OS=Homo sapiens OX=9606 GN=MRPL58 PE=1 SV=1	30	5	6	5	192	21.9	9.72	103759003		PABPN1
Q9NVI7	ATPase family AAA domain-containing protein 3A OS=Homo sapiens OX=9606 GN=ATAD3A PE=1 SV=2	10	6	6	2	634	71.3	8.98	1.08962e+08		MRPL17
A8K3C5	cDNA FLJ77715, highly similar to Homo sapiens cisplatin resistance-associated overexpressed protein(LUC7A), mRNA OS=Homo sapiens OX=9606 PE=2 SV=1	9	3	4	3	432	51.4	9.79	32631777		ANXA2
A0A0S2Z5H0	Mitochondrial ribosomal protein S28 isoform 2 (Fragment) OS=Homo sapiens OX=9606 GN=MRPS28 PE=2 SV=1	29	5	6	5	192	21.4	9.1	1.67709e+08		CEBPZ
A8K651	Complement component 1 Q subcomponent-binding protein, mitochondrial OS=Homo sapiens OX=9606 PE=2 SV=1	12	2	3	2	282	31.4	4.84			CALD1
A0A0A0MR02	Outer mitochondrial membrane protein porin 2 (Fragment) OS=Homo sapiens OX=9606 GN=VDAC2 PE=1 SV=1	22	4	4	4	282	30.3	7.81	1.70261e+07		MRPL16
P31689	DnaJ homolog subfamily A member 1 OS=Homo sapiens OX=9606 GN=DNAJA1 PE=1 SV=2	14	4	6	4	397	44.8	7.08	4.21222e+07		EBNA1BP2
Q6FG99	RPLP1 protein OS=Homo sapiens OX=9606 GN=RPLP1 PE=2 SV=1	30	2	3	1	114	11.6	4.37	129235111		MRPL40
Q96F88	Processing of 1, ribonuclease P/MRP subunit (S. cerevisiae) OS=Homo sapiens OX=9606 GN=POP1 PE=2 SV=1	6	4	4	4	1024	114.6	9.2	2.17849e+07		RPL36
Q15393	Splicing factor 3B subunit 3 OS=Homo sapiens OX=9606 GN=SF3B3 PE=1 SV=4	4	4	5	4	1217	135.5	5.26	61107676		PPIA
B0AZV0	cDNA, FLJ79540, highly similar to Serine-threonine kinase receptor-associatedprotein OS=Homo sapiens OX=9606 PE=2 SV=1	27	5	6	5	256	28.5	4.91	46351638		CLTC
Q14011	Cold-inducible RNA-binding protein OS=Homo sapiens OX=9606 GN=CIRBP PE=1 SV=1	19	2	3	2	172	18.6	9.51	1.24722e+07		RPL36A
M0R0R2	40S ribosomal protein S5 OS=Homo sapiens OX=9606 GN=RPS5 PE=1 SV=1	18	5	7	5	225	25.3	9.76	298550412		PKP2
O15144	Actin-related protein 2/3 complex subunit 2 OS=Homo sapiens OX=9606 GN=ARPC2 PE=1 SV=1	20	4	5	4	300	34.3	7.36	5.77223e+07		XRCC5
P47755	F-actin-capping protein subunit alpha-2 OS=Homo sapiens OX=9606 GN=CAPZA2 PE=1 SV=3	21	4	4	2	286	32.9	5.85	5.34449e+06		ABCF1
P60866	40S ribosomal protein S20 OS=Homo sapiens OX=9606 GN=RPS20 PE=1 SV=1	23	3	5	3	119	13.4	9.94	819801993		MRPL48
A8K5D5	cDNA FLJ76832, highly similar to Homo sapiens mitochondrial ribosomal protein L19 (MRPL19), mRNA OS=Homo sapiens OX=9606 PE=2 SV=1	21	6	7	6	280	32.4	9.57	1.55799e+08		SRSF9
C9JYQ9	60S ribosomal protein L22-like 1 OS=Homo sapiens OX=9606 GN=RPL22L1 PE=1 SV=1	20	2	4	2	121	14.5	9.38	127463578		U2AF1L5
Q9H814	Phosphorylated adapter RNA export protein OS=Homo sapiens OX=9606 GN=PHAX PE=1 SV=1	9	4	4	4	394	44.4	5.4	3.53941e+07		EIF4B
Q16777	Histone H2A type 2-C OS=Homo sapiens OX=9606 GN=H2AC20 PE=1 SV=4	27	3	4	1	129	14	10.9	1461128304		RPL35
B2R8R5	cDNA, FLJ94025, highly similar to Homo sapiens tripartite motif-containing 28 (TRIM28), mRNA OS=Homo sapiens OX=9606 PE=2 SV=1	10	7	7	7	835	88.5	5.77	50424737		DRG1
Q13405	39S ribosomal protein L49, mitochondrial OS=Homo sapiens OX=9606 GN=MRPL49 PE=1 SV=1	23	3	3	3	166	19.2	9.45	18221624		UPF3B
Q9BSC4	Nucleolar protein 10 OS=Homo sapiens OX=9606 GN=NOL10 PE=1 SV=1	9	5	6	5	688	80.3	8.46	3.82054e+07		CCDC86
A0A0B4J1V8	HCG2039996 OS=Homo sapiens OX=9606 GN=PPAN-P2RY11 PE=3 SV=1	8	7	9	7	794	87.9	9.51	301878411		SNRPC
Q16629	Serine/arginine-rich splicing factor 7 OS=Homo sapiens OX=9606 GN=SRSF7 PE=1 SV=1	20	5	6	4	238	27.4	11.82	3.81891e+08		GNL2
B2R6K4	cDNA, FLJ92996, highly similar to Homo sapiens guanine nucleotide binding protein (G protein), beta polypeptide 1 (GNB1), mRNA OS=Homo sapiens OX=9606 PE=2 SV=1	13	4	5	1	340	37.3	6.18	272228847		PRPF19
A0A384N652	RNA helicase OS=Homo sapiens OX=9606 PE=2 SV=1	10	6	7	6	600	68.5	9.29	80583380		MAZ
A0A3B3IT54	UPF0488 protein C8orf33 OS=Homo sapiens OX=9606 GN=C8orf33 PE=1 SV=1	20	4	5	4	236	25.6	9.99	1.47748e+08		SNRPD3
A0A0S2Z3S5	GNAS complex locus isoform 2 (Fragment) OS=Homo sapiens OX=9606 GN=GNAS PE=2 SV=1	16	5	5	4	380	44.2	6.29	1.66741e+07		PYM1
Q9NWU5	39S ribosomal protein L22, mitochondrial OS=Homo sapiens OX=9606 GN=MRPL22 PE=1 SV=1	24	4	6	4	206	23.6	9.94	109579852		YWHAZ
A0A384P5S9	Epididymis secretory sperm binding protein OS=Homo sapiens OX=9606 PE=2 SV=1	3	7	8	7	2452	282.1	5.34	27734299		G3BP
Q8NEJ9	Neuroguidin OS=Homo sapiens OX=9606 GN=NGDN PE=1 SV=1	17	4	4	4	315	35.9	9.57	21623513		MYL6B
H7C2W9	60S ribosomal protein L31 (Fragment) OS=Homo sapiens OX=9606 GN=RPL31 PE=1 SV=1	44	6	8	6	108	12.8	11	4927705354		LOC84524
Q1ZYL5	Tropomyosin 1 alpha variant 6 OS=Homo sapiens OX=9606 PE=2 SV=1	16	5	7	2	245	28.5	4.78	3.57299e+07		RPS25
A0A669KAX9	Ribosomal_L2_C domain-containing protein (Fragment) OS=Homo sapiens OX=9606 PE=4 SV=1	29	6	6	6	238	26	10.23	260017782		KRT74
Q59EC0	Adenosine deaminase, RNA-specific isoform ADAR-a variant (Fragment) OS=Homo sapiens OX=9606 PE=2 SV=1	4	4	4	4	1244	137.7	8.48	2.36642e+07		C11orf98
A0A2R8Y5V9	Tropomyosin alpha-4 chain OS=Homo sapiens OX=9606 GN=TPM4 PE=1 SV=1	21	6	6	3	248	28.6	4.7	1.02412e+07		PGAM5
A0A3B3ISH4	Protein phosphatase 1 regulatory subunit 12A (Fragment) OS=Homo sapiens OX=9606 GN=PPP1R12A PE=1 SV=1	11	3	3	3	381	40.9	9.82	1.22293e+07		HDLBP
B4DTA2	cDNA FLJ60148, highly similar to Homo sapiens heterogeneous nuclear ribonucleoprotein D-like (HNRPDL), transcript variant 2, mRNA OS=Homo sapiens OX=9606 PE=2 SV=1	17	4	5	2	271	30.2	8.72	50784869		H2AC1
P62879	Guanine nucleotide-binding protein G(I)/G(S)/G(T) subunit beta-2 OS=Homo sapiens OX=9606 GN=GNB2 PE=1 SV=3	13	4	5	1	340	37.3	6	11744124		MRPS24
B4DP77	28S ribosomal protein S10, mitochondrial OS=Homo sapiens OX=9606 PE=2 SV=1	31	4	5	4	160	18.7	6.43	4.41727e+07		DKFZp781K0743
O43167	Zinc finger and BTB domain-containing protein 24 OS=Homo sapiens OX=9606 GN=ZBTB24 PE=1 SV=2	3	1	2	1	697	78.2	7.61			ZC3H11A
Q8TAS0	ATP synthase subunit gamma (Fragment) OS=Homo sapiens OX=9606 PE=2 SV=1	19	5	6	5	291	32.2	9.11	1.03399e+08		SRSF3
Q59GA1	Splicing factor, arginine/serine-rich 10 (Transformer 2 homolog, Drosophila) variant (Fragment) OS=Homo sapiens OX=9606 PE=2 SV=1	19	5	6	4	278	32.3	11.08	278112312		EPB41L3
O60264	SWI/SNF-related matrix-associated actin-dependent regulator of chromatin subfamily A member 5 OS=Homo sapiens OX=9606 GN=SMARCA5 PE=1 SV=1	7	7	7	7	1052	121.8	8.09	65611662		SNRPD2
P62805	Histone H4 OS=Homo sapiens OX=9606 GN=H4C1 PE=1 SV=2	43	4	5	4	103	11.4	11.36	346236170		MRPS18A
B2RDN9	ATP-dependent DNA helicase 2 subunit 1 OS=Homo sapiens OX=9606 PE=2 SV=1	12	6	6	6	609	69.7	6.7	30702494		KRT78
Q71V07	Signal recognition particle subunit SRP72 OS=Homo sapiens OX=9606 PE=2 SV=1	8	4	4	4	671	74.6	9.19	22014235		NOM1
B1ALA9	Ribose-phosphate pyrophosphokinase 1 OS=Homo sapiens OX=9606 GN=PRPS1 PE=1 SV=2	15	3	3	3	285	31.4	6.86	7345431		MRPL43
B4DKS0	Monocarboxylate transporter 1 OS=Homo sapiens OX=9606 PE=2 SV=1	7	2	4	2	480	51.8	8.5	3.86103e+07		U2SURP
P07305	Histone H1.0 OS=Homo sapiens OX=9606 GN=H1-0 PE=1 SV=3	16	3	4	3	194	20.9	10.84	633133376		RPL29
P41091	Eukaryotic translation initiation factor 2 subunit 3 OS=Homo sapiens OX=9606 GN=EIF2S3 PE=1 SV=3	12	4	5	4	472	51.1	8.4	62981500		LIN28B
Q96T67	TOB3 OS=Homo sapiens OX=9606 PE=2 SV=1	9	5	5	0	578	65.1	9.33			FARS2
P62249	40S ribosomal protein S16 OS=Homo sapiens OX=9606 GN=RPS16 PE=1 SV=2	39	6	8	6	146	16.4	10.21	1246154652		CTNNB1
Q7Z2W9	39S ribosomal protein L21, mitochondrial OS=Homo sapiens OX=9606 GN=MRPL21 PE=1 SV=2	24	4	5	4	205	22.8	9.89	108024448		RSBN1L
Q9Y3B7	39S ribosomal protein L11, mitochondrial OS=Homo sapiens OX=9606 GN=MRPL11 PE=1 SV=1	25	4	5	4	192	20.7	9.91	296631004		MRPS15
Q86UE4	Protein LYRIC OS=Homo sapiens OX=9606 GN=MTDH PE=1 SV=2	7	3	3	3	582	63.8	9.32	1.42967e+07		CMAS
P62258	14-3-3 protein epsilon OS=Homo sapiens OX=9606 GN=YWHAE PE=1 SV=1	21	5	5	4	255	29.2	4.74	6.27188e+07		LUC7L2
A0A6Q8PG37	Kinesin-like protein KIF2A OS=Homo sapiens OX=9606 GN=KIF2A PE=4 SV=1	10	7	7	7	717	81	6.1	4.24661e+07		SLC25A1
Q9NW13	RNA-binding protein 28 OS=Homo sapiens OX=9606 GN=RBM28 PE=1 SV=3	8	7	8	7	759	85.7	9.22	95722877		PAWR
A0A5C2GA26	IGH + IGL c36_light_IGKV2D-28_IGKJ4 (Fragment) OS=Homo sapiens OX=9606 PE=2 SV=1	37	3	5	3	111	11.9	8	5.414e+07		SFRS14
Q9UJV9	Probable ATP-dependent RNA helicase DDX41 OS=Homo sapiens OX=9606 GN=DDX41 PE=1 SV=2	12	8	8	8	622	69.8	6.84	94917730		LRPPRC
A0A2R8Y595	Transcriptional repressor CTCF OS=Homo sapiens OX=9606 GN=CTCF PE=1 SV=1	7	4	4	4	638	73	8.28	128493484		NOC4L
Q53FX9	Mitochondrial ribosomal protein S11 isoform a variant (Fragment) OS=Homo sapiens OX=9606 PE=2 SV=1	22	4	4	4	194	20.6	10.81	4.42625e+07		NAP1L1
Q9H2U1	ATP-dependent DNA/RNA helicase DHX36 OS=Homo sapiens OX=9606 GN=DHX36 PE=1 SV=2	5	4	4	4	1008	114.7	7.68	3.4186e+06		EIF6
B3KP90	Protein-serine/threonine phosphatase OS=Homo sapiens OX=9606 PE=2 SV=1	11	4	4	4	479	52.7	5.05	40441930		SRSF12
Q6P158	Putative ATP-dependent RNA helicase DHX57 OS=Homo sapiens OX=9606 GN=DHX57 PE=1 SV=2	4	5	5	5	1386	155.5	7.71	2.98565e+07		IMMT
M0QWZ7	Seryl-tRNA synthetase OS=Homo sapiens OX=9606 GN=SARS2 PE=1 SV=1	7	2	2	2	518	58.1	8.28	1.33672e+07		ZNF787
P23528	Cofilin-1 OS=Homo sapiens OX=9606 GN=CFL1 PE=1 SV=3	33	4	4	4	166	18.5	8.09	37733168		DSP variant protein
Q86U42	Polyadenylate-binding protein 2 OS=Homo sapiens OX=9606 GN=PABPN1 PE=1 SV=3	13	4	4	4	306	32.7	5.06	65085291		TRA2A
E9PKV2	39S ribosomal protein L17, mitochondrial (Fragment) OS=Homo sapiens OX=9606 GN=MRPL17 PE=1 SV=1	23	4	4	4	142	16.4	10.48	85125223		BMS1
P07355	Annexin A2 OS=Homo sapiens OX=9606 GN=ANXA2 PE=1 SV=2	16	5	5	5	339	38.6	7.75	2.62786e+07		SPECC1L
Q03701	CCAAT/enhancer-binding protein zeta OS=Homo sapiens OX=9606 GN=CEBPZ PE=1 SV=3	4	3	3	3	1054	120.9	5.94	7368486		EPB41L2
E7EX44	Caldesmon OS=Homo sapiens OX=9606 GN=CALD1 PE=1 SV=1	12	5	5	5	557	64.1	7.02	2.03189e+07		NHP2
Q9NX20	39S ribosomal protein L16, mitochondrial OS=Homo sapiens OX=9606 GN=MRPL16 PE=1 SV=1	17	4	5	4	251	28.4	10.13	90953162		DEK
Q99848	Probable rRNA-processing protein EBP2 OS=Homo sapiens OX=9606 GN=EBNA1BP2 PE=1 SV=2	17	4	4	4	306	34.8	10.1	70328230		LMNB1
Q9NQ50	39S ribosomal protein L40, mitochondrial OS=Homo sapiens OX=9606 GN=MRPL40 PE=1 SV=1	23	4	5	4	206	24.5	9.63	104526445		SUPT16H
Q9Y3U8	60S ribosomal protein L36 OS=Homo sapiens OX=9606 GN=RPL36 PE=1 SV=3	30	4	5	4	105	12.2	11.59	96141295		ABT1
P62937	Peptidyl-prolyl cis-trans isomerase A OS=Homo sapiens OX=9606 GN=PPIA PE=1 SV=2	26	4	4	4	165	18	7.81	31174176		PAK1IP1
A0A087WVQ6	Clathrin heavy chain OS=Homo sapiens OX=9606 GN=CLTC PE=1 SV=1	3	6	6	6	1679	191.9	5.69	175707132		HADHB
J3KQN4	60S ribosomal protein L36a OS=Homo sapiens OX=9606 GN=RPL36A PE=1 SV=1	20	5	6	5	142	16.4	10.43	3.76607e+08		FUS
B8QGS9	Truncated plakophilin-2 OS=Homo sapiens OX=9606 GN=PKP2 PE=1 SV=1	5	3	3	3	824	91.2	9.16	3.59866e+06		MKI67
P13010	X-ray repair cross-complementing protein 5 OS=Homo sapiens OX=9606 GN=XRCC5 PE=1 SV=3	7	3	3	3	732	82.7	5.81	6.89709e+06		TWF1
Q8NE71	ATP-binding cassette sub-family F member 1 OS=Homo sapiens OX=9606 GN=ABCF1 PE=1 SV=2	7	5	5	5	845	95.9	6.8	32291927		DSC1
Q96GC5	39S ribosomal protein L48, mitochondrial OS=Homo sapiens OX=9606 GN=MRPL48 PE=1 SV=2	20	4	4	4	212	23.9	8.98	74284631		AGK
B4DKU3	cDNA FLJ53449, highly similar to rRNA methyltransferase 3 OS=Homo sapiens OX=9606 PE=2 SV=1	4	2	2	2	726	82.5	6.38			EIF5A
Q13242	Serine/arginine-rich splicing factor 9 OS=Homo sapiens OX=9606 GN=SRSF9 PE=1 SV=1	24	5	5	4	221	25.5	8.65	41320862		AKAP8
P0DN76	Splicing factor U2AF 35 kDa subunit-like protein OS=Homo sapiens OX=9606 GN=U2AF1L5 PE=1 SV=1	18	3	4	3	240	27.9	8.81	4.44164e+07		SPTBN1
E7EX17	Eukaryotic translation initiation factor 4B OS=Homo sapiens OX=9606 GN=EIF4B PE=1 SV=1	6	3	3	3	616	69.7	5.67	3.09638e+07		STAU2
P42766	60S ribosomal protein L35 OS=Homo sapiens OX=9606 GN=RPL35 PE=1 SV=2	31	4	7	3	123	14.5	11.05	1937638848		GRSF1
B4DGP7	Nucleolar protein 12 OS=Homo sapiens OX=9606 PE=2 SV=1	36	4	4	4	160	18.6	9.06	2.76836e+07		EIF3D
Q9Y295	Developmentally-regulated GTP-binding protein 1 OS=Homo sapiens OX=9606 GN=DRG1 PE=1 SV=1	10	3	3	3	367	40.5	8.9	27323193		BUB3
Q9BZI7	Regulator of nonsense transcripts 3B OS=Homo sapiens OX=9606 GN=UPF3B PE=1 SV=1	9	4	4	4	483	57.7	9.48	3.17668e+07		TECR
Q9H6F5	Coiled-coil domain-containing protein 86 OS=Homo sapiens OX=9606 GN=CCDC86 PE=1 SV=1	13	3	3	3	360	40.2	10.33	21551093		THRAP3
B4DDI8	cDNA FLJ53704, moderately similar to Nascent polypeptide-associated complex subunit alpha OS=Homo sapiens OX=9606 PE=2 SV=1	17	2	2	2	169	18.3	3.92	8563829		NSUN2
P09234	U1 small nuclear ribonucleoprotein C OS=Homo sapiens OX=9606 GN=SNRPC PE=1 SV=1	25	3	3	3	159	17.4	9.67	4.2647e+07		FP972
B4DMA8	Kinesin-like protein OS=Homo sapiens OX=9606 PE=2 SV=1	7	3	3	3	549	60.5	6.7	1.32522e+07		MRPS14
Q13823	Nucleolar GTP-binding protein 2 OS=Homo sapiens OX=9606 GN=GNL2 PE=1 SV=1	8	6	6	6	731	83.6	9.25	74623834		U2AF2
Q9UMS4	Pre-mRNA-processing factor 19 OS=Homo sapiens OX=9606 GN=PRPF19 PE=1 SV=1	10	5	5	5	504	55.1	6.61	197628262		EIF4G1
P56270	Myc-associated zinc finger protein OS=Homo sapiens OX=9606 GN=MAZ PE=1 SV=1	10	3	3	3	477	48.6	8.95	1.66432e+07		LRRC47
A0A5C2GK16	IG c1122_light_IGKV2-28_IGKJ2 (Fragment) OS=Homo sapiens OX=9606 PE=2 SV=1	34	2	10	1	111	12.1	7.12	140328256		MRPL57
P62318	Small nuclear ribonucleoprotein Sm D3 OS=Homo sapiens OX=9606 GN=SNRPD3 PE=1 SV=1	32	3	4	3	126	13.9	10.32	1.25609e+08		RPL37A
Q9BRP8	Partner of Y14 and mago OS=Homo sapiens OX=9606 GN=PYM1 PE=1 SV=1	32	4	4	4	204	22.6	9.45	20397340		SLC25A10
B2RE88	cDNA, FLJ96465, highly similar to Homo sapiens solute carrier family 25 (mitochondrial carrier;phosphate carrier), member 3 (SLC25A3), nuclear gene encodingmitochondrial protein, transcript variant... OS=Homo sapiens OX=9606 PE=2 SV=1	12	4	5	4	361	39.9	9.36	6.12176e+07		RAB35
P63104	14-3-3 protein zeta/delta OS=Homo sapiens OX=9606 GN=YWHAZ PE=1 SV=1	17	4	4	2	245	27.7	4.79	4.18281e+06		PSIP1
Q6FI03	G3BP protein OS=Homo sapiens OX=9606 GN=G3BP PE=2 SV=1	7	3	3	3	466	52.1	5.59	3.79137e+07		UTP23
P14649	Myosin light chain 6B OS=Homo sapiens OX=9606 GN=MYL6B PE=1 SV=1	21	4	4	2	208	22.8	5.73	28050263		RBM17
H0YI43	Myosin light polypeptide 6 (Fragment) OS=Homo sapiens OX=9606 GN=MYL6 PE=1 SV=1	34	3	3	1	83	9.2	4.78			DKFZp686E1893
Q53RD8	Uncharacterized protein LOC84524 (Fragment) OS=Homo sapiens OX=9606 GN=LOC84524 PE=4 SV=1	16	4	5	4	266	30.8	8.47	81480851		ZNF629
P62851	40S ribosomal protein S25 OS=Homo sapiens OX=9606 GN=RPS25 PE=1 SV=1	22	4	5	4	125	13.7	10.11	2109831176		STT3B
F8W1S1	Keratin, type II cytoskeletal 74 OS=Homo sapiens OX=9606 GN=KRT74 PE=1 SV=1	7	5	6	1	543	59.4	7.44	24469826		SBSN
E9PRG8	Uncharacterized protein C11orf98 OS=Homo sapiens OX=9606 GN=C11orf98 PE=4 SV=2	21	2	3	2	123	14.2	11.53	6.18865e+07		MRPL47
Q96HS1	Serine/threonine-protein phosphatase PGAM5, mitochondrial OS=Homo sapiens OX=9606 GN=PGAM5 PE=1 SV=2	12	5	5	5	289	32	8.68	114738744		PURB
Q00341	Vigilin OS=Homo sapiens OX=9606 GN=HDLBP PE=1 SV=2	3	3	3	3	1268	141.4	6.87	7.95572e+06		MMTAG2
Q96QV6	Histone H2A type 1-A OS=Homo sapiens OX=9606 GN=H2AC1 PE=1 SV=3	30	3	4	1	131	14.2	10.86	3.42903e+06		CCT2
Q96EL2	28S ribosomal protein S24, mitochondrial OS=Homo sapiens OX=9606 GN=MRPS24 PE=1 SV=1	29	3	4	3	167	19	9.38	4.88725e+07		ZNF326
Q59G12	Lamina-associated polypeptide 2, isoforms beta/gamma variant (Fragment) OS=Homo sapiens OX=9606 PE=2 SV=1	8	2	2	2	378	41.8	9.23	6537722		KRT7
Q68DI0	AP complex subunit beta OS=Homo sapiens OX=9606 GN=DKFZp781K0743 PE=2 SV=1	5	3	3	3	951	105.6	5.38	9170999		POLR1E
E9PQ61	Zinc finger CCCH domain-containing protein 11A OS=Homo sapiens OX=9606 GN=ZC3H11A PE=1 SV=1	6	2	2	2	652	72.5	8.63	2.96421e+06		NKAP
P84103	Serine/arginine-rich splicing factor 3 OS=Homo sapiens OX=9606 GN=SRSF3 PE=1 SV=1	24	4	5	3	164	19.3	11.65	364978364		ATXN2L
A0A0A0MSA4	Band 4.1-like protein 3 OS=Homo sapiens OX=9606 GN=EPB41L3 PE=1 SV=1	4	4	5	3	1046	116.1	5.22	1.14555e+07		RPRC1
P62316	Small nuclear ribonucleoprotein Sm D2 OS=Homo sapiens OX=9606 GN=SNRPD2 PE=1 SV=1	37	4	5	4	118	13.5	9.91	218367150		MRPS16
B4E3M6	cDNA FLJ55446, highly similar to Superkiller viralicidic activity 2-like 2 OS=Homo sapiens OX=9606 PE=2 SV=1	5	3	4	3	941	106.7	7.14	7.03409e+06		ZNHIT6
Q5QPA5	39S ribosomal protein S18a, mitochondrial (Fragment) OS=Homo sapiens OX=9606 GN=MRPS18A PE=1 SV=9	14	3	3	3	263	29.6	10.7	42087377		RPP30
Q8N1N4	Keratin, type II cytoskeletal 78 OS=Homo sapiens OX=9606 GN=KRT78 PE=1 SV=2	10	5	5	3	520	56.8	6.02	1.77491e+07		TOMM20
Q5C9Z4	Nucleolar MIF4G domain-containing protein 1 OS=Homo sapiens OX=9606 GN=NOM1 PE=1 SV=1	4	3	3	3	860	96.2	8.1	22893316		BLM
Q53GD7	FUS interacting protein (Serine-arginine rich) 1 isoform 2 variant (Fragment) OS=Homo sapiens OX=9606 PE=2 SV=1	13	4	4	1	262	31.3	11.27	110702916		RFC1
H0Y6Y8	39S ribosomal protein L43, mitochondrial (Fragment) OS=Homo sapiens OX=9606 GN=MRPL43 PE=1 SV=1	20	3	3	3	169	18.8	8.51	127491082		DPM1
E7ET15	U2 snRNP-associated SURP motif-containing protein OS=Homo sapiens OX=9606 GN=U2SURP PE=1 SV=1	4	4	4	4	1028	118.2	8.54	1.88843e+07		MAGED2
A0A024R326	60S ribosomal protein L29 OS=Homo sapiens OX=9606 GN=RPL29 PE=1 SV=1	15	2	4	2	157	17.5	11.66	1916249642		NTPCR
B2RDW0	Calmodulin OS=Homo sapiens OX=9606 PE=2 SV=1	19	3	3	3	149	16.8	4.22	20065640		POP4
A0A1B0GVD3	Protein lin-28 homolog B OS=Homo sapiens OX=9606 GN=LIN28B PE=1 SV=1	17	3	3	3	258	27.9	9.13	36989523		NIP7
A0A3B3ITR6	Phenylalanyl-tRNA synthetase OS=Homo sapiens OX=9606 GN=FARS2 PE=1 SV=1	9	4	4	4	433	50	7.56	2.18931e+07		JUN
A0A2R8Y7Z0	Catenin beta-1 OS=Homo sapiens OX=9606 GN=CTNNB1 PE=1 SV=1	6	4	4	2	780	85.3	5.92	4856867		LMO7
Q6PCB5	Lysine-specific demethylase RSBN1L OS=Homo sapiens OX=9606 GN=RSBN1L PE=1 SV=2	5	4	5	3	846	94.8	8.78	54813741		LARP1B
P82914	28S ribosomal protein S15, mitochondrial OS=Homo sapiens OX=9606 GN=MRPS15 PE=1 SV=1	18	6	6	6	257	29.8	10.48	6.79882e+07		PIP
Q8NFW8	N-acylneuraminate cytidylyltransferase OS=Homo sapiens OX=9606 GN=CMAS PE=1 SV=2	13	5	5	5	434	48.3	7.93	4.34685e+07		AKAP1
Q9Y383	Putative RNA-binding protein Luc7-like 2 OS=Homo sapiens OX=9606 GN=LUC7L2 PE=1 SV=2	9	3	3	3	392	46.5	10.01	19452834		RNPS1
D9HTE9	Plasma membrane citrate carrier OS=Homo sapiens OX=9606 GN=SLC25A1 PE=2 SV=1	14	2	3	2	318	35	9.99	57690324		RRS1
Q96IZ0	PRKC apoptosis WT1 regulator protein OS=Homo sapiens OX=9606 GN=PAWR PE=1 SV=1	9	2	2	2	340	36.5	5.41	5.02314e+06		LLPH
A0A024R7K0	Splicing factor, arginine/serine-rich 14, isoform CRA_a OS=Homo sapiens OX=9606 GN=SFRS14 PE=4 SV=1	3	3	4	3	1082	120.2	7.28	114274706		PIP5K1A
P42704	Leucine-rich PPR motif-containing protein, mitochondrial OS=Homo sapiens OX=9606 GN=LRPPRC PE=1 SV=3	3	4	4	4	1394	157.8	6.13	1.37997e+07		FLOT2
Q9BVI4	Nucleolar complex protein 4 homolog OS=Homo sapiens OX=9606 GN=NOC4L PE=1 SV=1	6	3	3	3	516	58.4	7.49	1.51119e+07		RBM25
F8VV59	Nucleosome assembly protein 1-like 1 OS=Homo sapiens OX=9606 GN=NAP1L1 PE=1 SV=1	6	2	4	2	327	38	4.68	34269193		PRRC2C
P56537	Eukaryotic translation initiation factor 6 OS=Homo sapiens OX=9606 GN=EIF6 PE=1 SV=1	13	2	2	2	245	26.6	4.68	4.91999e+06		MEPCE
Q8WXF0	Serine/arginine-rich splicing factor 12 OS=Homo sapiens OX=9606 GN=SRSF12 PE=2 SV=1	13	4	4	1	261	30.5	11.69	5.24342e+06		YTHDC1
H7C463	MICOS complex subunit MIC60 (Fragment) OS=Homo sapiens OX=9606 GN=IMMT PE=1 SV=1	7	3	3	3	613	68.1	6.06	3.41304e+06		ENO1
Q6DD87	Zinc finger protein 787 OS=Homo sapiens OX=9606 GN=ZNF787 PE=1 SV=4	12	3	3	3	382	40.4	7.96	2.20183e+07		ATP5PB
Q4LE79	DSP variant protein (Fragment) OS=Homo sapiens OX=9606 GN=DSP variant protein PE=2 SV=1	2	5	5	5	2319	265	7.34	3.49288e+07		SCAF1
Q13595	Transformer-2 protein homolog alpha OS=Homo sapiens OX=9606 GN=TRA2A PE=1 SV=1	11	3	3	2	282	32.7	11.27	75050390		SURF6
Q14692	Ribosome biogenesis protein BMS1 homolog OS=Homo sapiens OX=9606 GN=BMS1 PE=1 SV=1	3	4	4	4	1282	145.7	6.44	6.71883e+06		MRPL27
A0A494C1J1	Cytospin-A OS=Homo sapiens OX=9606 GN=SPECC1L PE=1 SV=1	2	2	2	2	1136	126.2	5.57			ZCRB1
Q7LAX7	39S ribosomal protein L59, mitochondrial OS=Homo sapiens OX=9606 PE=2 SV=1	29	2	2	2	124	14.5	9.61	1.34099e+07		CBX3
E9PK52	Band 4.1-like protein 2 OS=Homo sapiens OX=9606 GN=EPB41L2 PE=1 SV=1	3	2	2	1	811	90.9	5.86			TRIM21
D6RCB9	Ribonucloprotein (Fragment) OS=Homo sapiens OX=9606 GN=NHP2 PE=1 SV=1	14	1	1	1	135	15.2	9.38			ZCCHC17
B4DFG0	Protein DEK OS=Homo sapiens OX=9606 GN=DEK PE=1 SV=1	7	2	2	2	347	39.5	8.51	9.43887e+06		ARPC4
E9PBF6	Lamin-B1 OS=Homo sapiens OX=9606 GN=LMNB1 PE=1 SV=1	8	2	2	2	387	44.6	5.05	7.43294e+06		IMPDH2
Q9Y5B9	FACT complex subunit SPT16 OS=Homo sapiens OX=9606 GN=SUPT16H PE=1 SV=1	4	4	4	4	1047	119.8	5.66	13243166		N-PAC
O00376	p40 OS=Homo sapiens OX=9606 PE=4 SV=1	7	2	2	2	338	40	9.45	24265094		MRPL55
Q9ULW3	Activator of basal transcription 1 OS=Homo sapiens OX=9606 GN=ABT1 PE=1 SV=1	20	4	4	4	272	31.1	9.88	2.5599e+07		RPL34
Q9NWT1	p21-activated protein kinase-interacting protein 1 OS=Homo sapiens OX=9606 GN=PAK1IP1 PE=1 SV=2	10	3	3	3	392	43.9	8.91	27387338		EWSR1
D6W539	Hydroxyacyl-Coenzyme A dehydrogenase/3-ketoacyl-Coenzyme A thiolase/enoyl-Coenzyme A hydratase (Trifunctional protein), beta subunit, isoform CRA_b OS=Homo sapiens OX=9606 GN=HADHB PE=4 SV=1	8	3	3	3	372	40.4	9.79	1.90263e+07		EEF1G
Q8TBR3	Fusion (Involved in t(1216) in malignant liposarcoma) OS=Homo sapiens OX=9606 GN=FUS PE=2 SV=1	3	2	3	2	526	53.4	9.38			SRP14
B3KMI9	cDNA FLJ11140 fis, clone PLACE1006488, highly similar to Signal recognition particle 68 kDa protein OS=Homo sapiens OX=9606 PE=2 SV=1	7	2	2	2	369	41.3	8.76	6.25752e+06		LRRC59
B4DRY7	cDNA FLJ51286, highly similar to WD repeat protein 12 OS=Homo sapiens OX=9606 PE=2 SV=1	13	2	2	2	261	29.1	6.44	6774179		RPF2
P46013	Proliferation marker protein Ki-67 OS=Homo sapiens OX=9606 GN=MKI67 PE=1 SV=2	2	3	3	3	3256	358.5	9.45	1.67698e+07		LARP4B
Q12792	Twinfilin-1 OS=Homo sapiens OX=9606 GN=TWF1 PE=1 SV=3	8	3	3	3	350	40.3	6.96	63576350		MSI2
Q9HB00	Desmocollin 1, isoform CRA_b OS=Homo sapiens OX=9606 GN=DSC1 PE=4 SV=1	3	2	2	2	840	93.8	5.53	21279435		GTF3C2
E9PC15	Acylglycerol kinase, mitochondrial OS=Homo sapiens OX=9606 GN=AGK PE=1 SV=1	8	3	3	3	394	43.8	6.34	2.21597e+07		UTP18
B7Z1D3	cDNA FLJ54585 OS=Homo sapiens OX=9606 PE=2 SV=1	7	2	2	2	328	37.7	9.45	23789872		RPL22
I3L397	Eukaryotic translation initiation factor 5A (Fragment) OS=Homo sapiens OX=9606 GN=EIF5A PE=1 SV=8	16	2	3	2	146	16	5	3.56763e+07		EXOSC6
Q8NE02	AKAP8 protein OS=Homo sapiens OX=9606 GN=AKAP8 PE=2 SV=1	3	1	1	1	692	76.1	5.12	3.65084e+06		RCC2
D6W5C0	Spectrin beta chain OS=Homo sapiens OX=9606 GN=SPTBN1 PE=3 SV=1	1	3	3	3	2278	264.3	5.58	7.00603e+06		HJURP
A8KA74	cDNA FLJ76065 OS=Homo sapiens OX=9606 PE=2 SV=1	4	3	3	3	857	97.6	7.69	2.69812e+07		GLTSCR2
B4DJC7	cDNA FLJ60590, highly similar to Interferon-inducible double strandedRNA-dependent protein kinase activator A OS=Homo sapiens OX=9606 PE=2 SV=1	17	2	2	2	200	22.1	8.09	3.94712e+06		DCD
Q59EH3	Low molecular weight cytosolic acid phosphatase (Fragment) OS=Homo sapiens OX=9606 PE=2 SV=1	11	1	1	1	165	18.7	7.88			SPOUT1
A0A024R7X7	Staufen, RNA binding protein, homolog 2 (Drosophila), isoform CRA_b OS=Homo sapiens OX=9606 GN=STAU2 PE=4 SV=1	4	2	2	1	570	62.6	9.61			HSP90B1
A0A024RD99	G-rich RNA sequence binding factor 1, isoform CRA_a OS=Homo sapiens OX=9606 GN=GRSF1 PE=4 SV=1	7	1	1	1	318	36.6	5.69	4607935		RBM8A
O15371	Eukaryotic translation initiation factor 3 subunit D OS=Homo sapiens OX=9606 GN=EIF3D PE=1 SV=1	7	4	4	4	548	63.9	6.05	3.19983e+07		TMA16
H3BVC7	40S ribosomal protein S15a (Fragment) OS=Homo sapiens OX=9606 GN=RPS15A PE=1 SV=1	47	3	4	1	58	6.8	8.73	11972224		EPB41L5
O43684	Mitotic checkpoint protein BUB3 OS=Homo sapiens OX=9606 GN=BUB3 PE=1 SV=1	8	2	2	2	328	37.1	6.84	1.19785e+07		HMGB1
M0R2N5	Very-long-chain enoyl-CoA reductase OS=Homo sapiens OX=9606 GN=TECR PE=1 SV=1	8	3	4	3	346	39.9	9.61	3.03265e+07		USP7
B4DIX0	cDNA FLJ50778, highly similar to Protein flightless-1 homolog OS=Homo sapiens OX=9606 PE=2 SV=1	3	3	3	3	1238	141.4	6.1	7108209		PWP1
Q6P0P7	THRAP3 protein (Fragment) OS=Homo sapiens OX=9606 GN=THRAP3 PE=2 SV=1	7	2	2	2	374	41.7	11.5	1.91978e+06		ACTN1
E5KSX8	Mitochondrial transcription factor A OS=Homo sapiens OX=9606 PE=4 SV=1	15	4	4	4	246	29.1	9.72	86828724		MTHFD1
A8K525	cDNA FLJ76817, highly similar to Homo sapiens non-POU domain containing, octamer-binding (NONO), mRNA OS=Homo sapiens OX=9606 PE=2 SV=1	7	3	3	2	471	54.3	9.2	133744201		ATXN2
Q08J23	RNA cytosine C(5)-methyltransferase NSUN2 OS=Homo sapiens OX=9606 GN=NSUN2 PE=1 SV=2	6	4	4	4	767	86.4	6.77	37760549		CSRP2
A8K201	RRP15-like protein OS=Homo sapiens OX=9606 PE=2 SV=1	14	3	3	3	259	28.9	5.38	3.32917e+07		NSA2
Q71MF7	Uncharacterized protein FP972 OS=Homo sapiens OX=9606 GN=FP972 PE=2 SV=1	4	1	1	1	545	60.7	10.04			RPL35A
O60783	28S ribosomal protein S14, mitochondrial OS=Homo sapiens OX=9606 GN=MRPS14 PE=1 SV=1	22	2	2	2	128	15.1	11.41	33766172		EMD
B5BU25	U2 snRNP auxiliary factor large subunit OS=Homo sapiens OX=9606 GN=U2AF2 PE=2 SV=1	9	3	3	3	471	53.1	9.09	3.34821e+07		TERF2
E7EX73	Eukaryotic translation initiation factor 4 gamma 1 OS=Homo sapiens OX=9606 GN=EIF4G1 PE=1 SV=1	2	3	3	3	1436	158.5	5.21	9734332		DKFZp686D0638
Q8N1G4	Leucine-rich repeat-containing protein 47 OS=Homo sapiens OX=9606 GN=LRRC47 PE=1 SV=1	4	2	2	2	583	63.4	8.28	14894592		ZFP64
Q9BQC6	Ribosomal protein 63, mitochondrial OS=Homo sapiens OX=9606 GN=MRPL57 PE=1 SV=1	20	2	3	2	102	12.3	11.44	39416890		ATP5B
P61513	60S ribosomal protein L37a OS=Homo sapiens OX=9606 GN=RPL37A PE=1 SV=2	20	1	1	1	92	10.3	10.43			SLBP
A0A0S2Z3I3	Solute carrier family 25 member 10 isoform 3 (Fragment) OS=Homo sapiens OX=9606 GN=SLC25A10 PE=2 SV=1	16	3	3	1	259	28.2	9.58	4451906		RCL1
Q15286	Ras-related protein Rab-35 OS=Homo sapiens OX=9606 GN=RAB35 PE=1 SV=1	15	3	3	3	201	23	8.29	9504198		ITPR3
O75475	PC4 and SFRS1-interacting protein OS=Homo sapiens OX=9606 GN=PSIP1 PE=1 SV=1	5	2	2	2	530	60.1	9.13	1.11763e+07		KRT84
A8K5C5	MAGUK p55 subfamily member 5 OS=Homo sapiens OX=9606 PE=2 SV=1	4	2	2	2	675	77.3	6.07	5.37897e+06		MRPS17
B4DWW8	Pre-mRNA-processing factor 31 OS=Homo sapiens OX=9606 PE=2 SV=1	6	2	2	2	450	50.1	5.25	8862328		PHB2
Q05C31	ATPase_AAA_core domain-containing protein OS=Homo sapiens OX=9606 PE=2 SV=1	5	2	2	2	427	47.1	7.75	5837836		TRMT1L
Q9BRU9	rRNA-processing protein UTP23 homolog OS=Homo sapiens OX=9606 GN=UTP23 PE=1 SV=2	5	1	2	1	249	28.4	10.07	17771548		CNP
Q96I25	Splicing factor 45 OS=Homo sapiens OX=9606 GN=RBM17 PE=1 SV=1	9	3	3	3	401	44.9	5.97	1.01505e+07		NSUN5
Q5HYL4	Uncharacterized protein DKFZp686E1893 OS=Homo sapiens OX=9606 GN=DKFZp686E1893 PE=2 SV=1	4	2	2	2	636	69.4	7.28	7199147		RRP1
Q9UEG4	Zinc finger protein 629 OS=Homo sapiens OX=9606 GN=ZNF629 PE=1 SV=2	3	2	2	2	869	96.6	7.93	2.78175e+06		DNAJA2
A8K962	cDNA FLJ77827, highly similar to Human upstream binding factor (hUBF) OS=Homo sapiens OX=9606 PE=2 SV=1	3	2	2	2	764	89.4	5.71	10361389		CSTA
Q8TCJ2	Dolichyl-diphosphooligosaccharide--protein glycosyltransferase subunit STT3B OS=Homo sapiens OX=9606 GN=STT3B PE=1 SV=1	3	2	2	2	826	93.6	8.91	15221471		LYN
B3KM65	cDNA FLJ10383 fis, clone NT2RM2002100, highly similar to Probable ATP-dependent RNA helicase DDX52 OS=Homo sapiens OX=9606 PE=2 SV=1	6	2	2	2	413	46.1	9.67	5.71657e+06		SSRP1
Q6UWP8	Suprabasin OS=Homo sapiens OX=9606 GN=SBSN PE=1 SV=2	9	1	1	1	590	60.5	7.01	5.30043e+06		KPNB1
Q9HD33	39S ribosomal protein L47, mitochondrial OS=Homo sapiens OX=9606 GN=MRPL47 PE=1 SV=2	12	3	3	3	250	29.4	10.37	25134064		AHCY
B2R6F9	cDNA, FLJ92932, highly similar to Homo sapiens serine/threonine kinase 38 (STK38), mRNA OS=Homo sapiens OX=9606 PE=2 SV=1	5	2	3	2	465	54.2	7.15	1.06295e+07		NUSAP1
Q96QR8	Transcriptional activator protein Pur-beta OS=Homo sapiens OX=9606 GN=PURB PE=1 SV=3	7	2	2	2	312	33.2	5.43	74240068		EIF2S1
Q9BU76	Multiple myeloma tumor-associated protein 2 OS=Homo sapiens OX=9606 GN=MMTAG2 PE=1 SV=1	9	2	2	2	263	29.4	10.02	42604692		ZNF512
P78371	T-complex protein 1 subunit beta OS=Homo sapiens OX=9606 GN=CCT2 PE=1 SV=4	4	2	2	2	535	57.5	6.46	1.82541e+07		FAU
Q5BKZ1	DBIRD complex subunit ZNF326 OS=Homo sapiens OX=9606 GN=ZNF326 PE=1 SV=2	4	2	2	2	582	65.6	5.15	13504988		ZNF277
P08729	Keratin, type II cytoskeletal 7 OS=Homo sapiens OX=9606 GN=KRT7 PE=1 SV=5	6	3	3	1	469	51.4	5.48	121113744		BOP1
Q9GZS1	DNA-directed RNA polymerase I subunit RPA49 OS=Homo sapiens OX=9606 GN=POLR1E PE=1 SV=3	5	2	2	2	419	47.2	8.94	7287205		EZH2
A0A494C050	NF-kappa-B-activating protein (Fragment) OS=Homo sapiens OX=9606 GN=NKAP PE=1 SV=1	6	2	2	2	414	47	10.14	4556545		IFIT5
A0A024QZ91	Ataxin 2-like, isoform CRA_a OS=Homo sapiens OX=9606 GN=ATXN2L PE=3 SV=1	2	2	2	2	975	103.5	8.12	8264076		ZNF598
D3DPS3	Arginine/proline rich coiled-coil 1, isoform CRA_b OS=Homo sapiens OX=9606 GN=RPRC1 PE=3 SV=1	4	3	3	3	840	92.6	10.11	34720817		NOLC1
A6ND22	28S ribosomal protein S16, mitochondrial OS=Homo sapiens OX=9606 GN=MRPS16 PE=1 SV=1	18	1	1	1	99	11.1	9.69	19835338		CTTN
Q9NWK9	Box C/D snoRNA protein 1 OS=Homo sapiens OX=9606 GN=ZNHIT6 PE=1 SV=1	6	2	2	2	470	53.9	5.8			S100A8
Q5VU11	Ribonuclease P protein subunit p30 (Fragment) OS=Homo sapiens OX=9606 GN=RPP30 PE=1 SV=1	14	3	3	3	254	28.1	9.22	37737851		MRPL32
Q15388	Mitochondrial import receptor subunit TOM20 homolog OS=Homo sapiens OX=9606 GN=TOMM20 PE=1 SV=1	14	1	1	1	145	16.3	8.6			DKFZp667O0311
B7ZKN7	DNA helicase OS=Homo sapiens OX=9606 GN=BLM PE=2 SV=1	2	2	2	2	1042	117	8.63	4.78546e+06		MAP7
P35251	Replication factor C subunit 1 OS=Homo sapiens OX=9606 GN=RFC1 PE=1 SV=4	2	2	2	2	1148	128.2	9.36			HERC5
A0A0S2Z4U1	Dolichol-phosphate mannose synthase subunit 1 OS=Homo sapiens OX=9606 GN=DPM1 PE=2 SV=1	18	2	2	2	133	15.3	8.41	7.48623e+06		SNRPD1
Q5H909	Melanoma-associated antigen D2 OS=Homo sapiens OX=9606 GN=MAGED2 PE=1 SV=2	5	2	2	2	588	63.1	9.35	6493994		THAP11
Q5TDF0	Cancer-related nucleoside-triphosphatase OS=Homo sapiens OX=9606 GN=NTPCR PE=1 SV=1	11	2	2	2	228	25.1	9.42	6.87226e+06		TEFM
Q59GY0	Apolipoprotein B mRNA editing enzyme, catalytic polypeptide-like 3C variant (Fragment) OS=Homo sapiens OX=9606 PE=2 SV=1	12	2	2	2	212	25.2	8.57	49022096		YES1
A8K8K1	RNA 3'-terminal phosphate cyclase OS=Homo sapiens OX=9606 PE=2 SV=1	5	1	1	1	366	39.3	8.05	3708190		KNOP1
O95707	Ribonuclease P protein subunit p29 OS=Homo sapiens OX=9606 GN=POP4 PE=1 SV=2	6	1	1	1	220	25.4	10.07	2.66654e+06		FXR2
Q9Y221	60S ribosome subunit biogenesis protein NIP7 homolog OS=Homo sapiens OX=9606 GN=NIP7 PE=1 SV=1	24	3	3	3	180	20.4	8.51	3643010		SMNDC1
P05412	Transcription factor AP-1 OS=Homo sapiens OX=9606 GN=JUN PE=1 SV=2	5	1	1	1	331	35.7	8.76			CEP78
E9PMT2	LIM domain only protein 7 OS=Homo sapiens OX=9606 GN=LMO7 PE=1 SV=1	1	1	1	1	1398	159.9	7.78			PAIP1
A0A3B3ISF0	La-related protein 1B OS=Homo sapiens OX=9606 GN=LARP1B PE=1 SV=1	2	3	3	2	1115	126.1	7.87	9345215		ZNF48
P12273	Prolactin-inducible protein OS=Homo sapiens OX=9606 GN=PIP PE=1 SV=1	14	2	2	2	146	16.6	8.05	2.15685e+06		NUDT21
Q92667	A-kinase anchor protein 1, mitochondrial OS=Homo sapiens OX=9606 GN=AKAP1 PE=1 SV=1	3	1	1	1	903	97.3	4.94			FAM207A
H3BMM9	RNA-binding protein with serine-rich domain 1 (Fragment) OS=Homo sapiens OX=9606 GN=RNPS1 PE=1 SV=1	5	1	1	1	284	31.7	11.62	5.09824e+06		SUZ12
Q15050	Ribosome biogenesis regulatory protein homolog OS=Homo sapiens OX=9606 GN=RRS1 PE=1 SV=2	7	4	4	4	365	41.2	10.7	1.07625e+08		EXOSC9
Q9BRT6	Protein LLP homolog OS=Homo sapiens OX=9606 GN=LLPH PE=1 SV=1	11	1	1	1	129	15.2	10.37	2.53538e+06		PHGDH
Q53HK8	Replication factor C 3 isoform 1 variant (Fragment) OS=Homo sapiens OX=9606 PE=2 SV=1	4	1	1	1	356	40.5	8.43	6.12699e+06		FMNL2
B2R9V3	cDNA, FLJ94570, Homo sapiens mesenchymal stem cell protein DSC43 (LOC51333), mRNA OS=Homo sapiens OX=9606 PE=2 SV=1	10	2	2	2	275	30.8	9.89	10030815		EIF2S2
A6PW57	Phosphatidylinositol 4-phosphate 5-kinase type-1 alpha OS=Homo sapiens OX=9606 GN=PIP5K1A PE=1 SV=2	4	1	1	1	550	61.2	8.34			ZFC3H1
Q6FG43	Flotillin OS=Homo sapiens OX=9606 GN=FLOT2 PE=2 SV=1	6	2	2	2	379	41.7	5.29	5570889		RBFOX1
E9PQU5	RNA-binding protein 25 (Fragment) OS=Homo sapiens OX=9606 GN=RBM25 PE=1 SV=1	7	1	1	1	243	26.7	9.04	3.15135e+06		EXOSC4
Q9Y520	Protein PRRC2C OS=Homo sapiens OX=9606 GN=PRRC2C PE=1 SV=4	1	3	3	3	2896	316.7	9.13	1.62066e+07		MRPL30
Q7L2J0	7SK snRNA methylphosphate capping enzyme OS=Homo sapiens OX=9606 GN=MEPCE PE=1 SV=1	4	3	3	3	689	74.3	9.57	2.26206e+07		GAR1
A0A140VKH3	Testis tissue sperm-binding protein Li 90mP OS=Homo sapiens OX=9606 PE=2 SV=1	3	2	2	2	646	71.6	5.07	1.36326e+07		RPUSD3
J3QR07	YTH domain-containing protein 1 OS=Homo sapiens OX=9606 GN=YTHDC1 PE=1 SV=1	4	3	3	3	735	85.5	6.23	25018401		WDR3
A8K818	cDNA FLJ75784, highly similar to Homo sapiens CD3E antigen, epsilon polypeptide associated protein (CD3EAP), mRNA OS=Homo sapiens OX=9606 PE=2 SV=1	5	1	1	1	510	54.9	8.19			AASDHPPT
P06733	Alpha-enolase OS=Homo sapiens OX=9606 GN=ENO1 PE=1 SV=2	6	3	3	3	434	47.1	7.39	2.94238e+07		DSG1
B4DNH5	cDNA FLJ59039, highly similar to Homo sapiens zinc finger protein 121 (ZNF121), mRNA OS=Homo sapiens OX=9606 PE=2 SV=1	6	2	2	2	343	39.1	7.59	9.44273e+06		PKM
P24539	ATP synthase F(0) complex subunit B1, mitochondrial OS=Homo sapiens OX=9606 GN=ATP5PB PE=1 SV=2	5	1	1	1	256	28.9	9.36	2.56469e+06		AKAP17A
Q9H7N4	Splicing factor, arginine/serine-rich 19 OS=Homo sapiens OX=9606 GN=SCAF1 PE=1 SV=3	2	2	2	2	1312	139.2	9.25	31736252		CGN
O75683	Surfeit locus protein 6 OS=Homo sapiens OX=9606 GN=SURF6 PE=1 SV=3	7	3	3	3	361	41.4	10.64	59045110		LRCH2
B2R9J4	cDNA, FLJ94423, highly similar to Homo sapiens mitochondrial ribosomal protein L23 (MRPL23), nuclear gene encoding mitochondrial protein, mRNA OS=Homo sapiens OX=9606 PE=2 SV=1	24	3	3	3	153	17.8	9.69	114994716		GPI
D6RAN8	39S ribosomal protein L27, mitochondrial OS=Homo sapiens OX=9606 GN=MRPL27 PE=1 SV=1	16	1	2	1	93	10.5	9.54	32299493		IMP3
G3V1V1	Zinc finger CCHC-type and RNA binding motif 1, isoform CRA_b OS=Homo sapiens OX=9606 GN=ZCRB1 PE=1 SV=1	9	1	2	1	176	20.1	7.08	2.01891e+07		DDX31
Q13185	Chromobox protein homolog 3 OS=Homo sapiens OX=9606 GN=CBX3 PE=1 SV=4	8	1	1	1	183	20.8	5.33			NAF1
P19474	E3 ubiquitin-protein ligase TRIM21 OS=Homo sapiens OX=9606 GN=TRIM21 PE=1 SV=1	6	3	3	3	475	54.1	6.38	50178904		KPNA1
A0A087WXU5	Nucleolar protein of 40 kDa OS=Homo sapiens OX=9606 GN=ZCCHC17 PE=1 SV=1	10	1	1	1	146	16.5	8.32	3.00519e+06		PSMD4
A8K4T9	cDNA FLJ77421, highly similar to Homo sapiens autoantigen p542 mRNA OS=Homo sapiens OX=9606 PE=2 SV=1	13	3	3	3	291	30.4	9.47	3.03206e+07		LRRFIP2
P59998	Actin-related protein 2/3 complex subunit 4 OS=Homo sapiens OX=9606 GN=ARPC4 PE=1 SV=3	15	3	3	3	168	19.7	8.43	109163299		MAT2A
H0Y4R1	Inosine-5'-monophosphate dehydrogenase 2 (Fragment) OS=Homo sapiens OX=9606 GN=IMPDH2 PE=1 SV=1	6	2	2	2	470	51	8.18	1.12367e+07		NCBP2
D3DUE6	Glyoxylate reductase 1 homolog OS=Homo sapiens OX=9606 GN=N-PAC PE=3 SV=1	3	2	2	2	558	60.9	9.42	4.2952e+06		MCAT
X6R631	39S ribosomal protein L55, mitochondrial OS=Homo sapiens OX=9606 GN=MRPL55 PE=1 SV=2	27	1	1	1	55	6.8	9.32			IGHV1-45
P49207	60S ribosomal protein L34 OS=Homo sapiens OX=9606 GN=RPL34 PE=1 SV=3	22	3	3	3	117	13.3	11.47	309821508		ELAVL4
B0QYK0	RNA-binding protein EWS OS=Homo sapiens OX=9606 GN=EWSR1 PE=1 SV=1	2	1	1	1	618	64.9	9.38	3059963		WDR6
P26641	Elongation factor 1-gamma OS=Homo sapiens OX=9606 GN=EEF1G PE=1 SV=3	6	3	3	3	437	50.1	6.67	25679788		OLA1
P37108	Signal recognition particle 14 kDa protein OS=Homo sapiens OX=9606 GN=SRP14 PE=1 SV=2	18	3	3	3	136	14.6	10.04	93399722		SMU1
Q96AG4	Leucine-rich repeat-containing protein 59 OS=Homo sapiens OX=9606 GN=LRRC59 PE=1 SV=1	7	2	2	2	307	34.9	9.57	8129584		TOP2B
Q5VXN0	Ribosome production factor 2 homolog (Fragment) OS=Homo sapiens OX=9606 GN=RPF2 PE=1 SV=1	7	1	1	1	214	24.6	9.55			ZNF384
Q92615	La-related protein 4B OS=Homo sapiens OX=9606 GN=LARP4B PE=1 SV=3	4	3	3	3	738	80.5	6.92	3.26913e+07		S100A7
B4DHE8	RNA-binding protein Musashi homolog 2 OS=Homo sapiens OX=9606 GN=MSI2 PE=1 SV=1	4	1	2	1	324	34.8	8.88	1.63321e+07		ZNF207
H0Y4Q6	General transcription factor 3C polypeptide 2 (Fragment) OS=Homo sapiens OX=9606 GN=GTF3C2 PE=1 SV=1	9	2	2	2	420	47	8.5	9.28598e+06		RUVBL1
Q9Y5J1	U3 small nucleolar RNA-associated protein 18 homolog OS=Homo sapiens OX=9606 GN=UTP18 PE=1 SV=3	3	1	1	1	556	62	8.76	4.79539e+06		MAGT1
B3KUJ0	cDNA FLJ39996 fis, clone STOMA2002166, highly similar to Splicing factor 3B subunit 4 OS=Homo sapiens OX=9606 PE=2 SV=1	3	1	1	1	424	44.5	8.24	10944419		GTF3C4
K7EMH1	60S ribosomal protein L22 (Fragment) OS=Homo sapiens OX=9606 GN=RPL22 PE=1 SV=1	15	1	1	1	89	10.4	9.66	188953008		TMOD2
Q5RKV6	Exosome complex component MTR3 OS=Homo sapiens OX=9606 GN=EXOSC6 PE=1 SV=1	6	1	1	1	272	28.2	6.28	10657983		CCDC59
Q9P258	Protein RCC2 OS=Homo sapiens OX=9606 GN=RCC2 PE=1 SV=2	4	2	2	2	522	56	8.78	20149048		SERPINB3
A0A5C2G7I4	IGH c572_heavy__IGHV3-21_IGHD5-18_IGHJ5 (Fragment) OS=Homo sapiens OX=9606 PE=2 SV=1	16	1	1	1	118	12.7	5.4	6375907		SGPL1
A0A5C2GJ36	IG c844_light_IGKV2D-29_IGKJ4 (Fragment) OS=Homo sapiens OX=9606 PE=2 SV=1	18	2	2	1	112	12.2	7.12	7.52039e+06		KRT36
C9JWC4	Holliday junction recognition protein (Fragment) OS=Homo sapiens OX=9606 GN=HJURP PE=1 SV=1	3	1	1	1	570	64.2	9.73			RPP38
Q96CS0	Ribosome biogenesis protein NOP53 (Fragment) OS=Homo sapiens OX=9606 GN=GLTSCR2 PE=2 SV=2	5	2	2	2	476	54.2	10.36	6.57525e+06		IGHG2
P81605	Dermcidin OS=Homo sapiens OX=9606 GN=DCD PE=1 SV=2	16	2	2	2	110	11.3	6.54	130703840		MAP4K4
A0A5C2G6S6	IGL c2133_light_IGKV2-30_IGKJ3 (Fragment) OS=Homo sapiens OX=9606 PE=2 SV=1	12	1	1	1	112	12.2	8.51	11448235		LSM14B
Q5T280	Putative methyltransferase C9orf114 OS=Homo sapiens OX=9606 GN=SPOUT1 PE=1 SV=3	3	1	1	1	376	42	7.43	8326184		DSTN
P14625	Endoplasmin OS=Homo sapiens OX=9606 GN=HSP90B1 PE=1 SV=1	2	2	2	1	803	92.4	4.84	2.60994e+06		RBBP7
Q9Y5S9	RNA-binding protein 8A OS=Homo sapiens OX=9606 GN=RBM8A PE=1 SV=1	11	1	1	1	174	19.9	5.72			NALCN
A0A5C2GLS4	IG c736_heavy_IGHV1-18_IGHD2-2_IGHJ5 (Fragment) OS=Homo sapiens OX=9606 PE=2 SV=1	11	1	2	1	124	13.7	5.01	155719318		ZNF281
H0Y9X1	Translation machinery-associated protein 16 (Fragment) OS=Homo sapiens OX=9606 GN=TMA16 PE=1 SV=1	6	1	1	1	242	27.7	9.57	4.86995e+06		MCM3
Q9HCM4	Band 4.1-like protein 5 OS=Homo sapiens OX=9606 GN=EPB41L5 PE=1 SV=3	2	1	1	1	733	81.8	6.58	5.28299e+06		IgH
Q5T7C4	High mobility group protein B1 OS=Homo sapiens OX=9606 GN=HMGB1 PE=1 SV=1	9	2	2	2	158	18.3	9.7	1.63305e+07		MARK2
Q93009	Ubiquitin carboxyl-terminal hydrolase 7 OS=Homo sapiens OX=9606 GN=USP7 PE=1 SV=2	2	2	2	2	1102	128.2	5.55	1.67777e+07		IBA57
Q9BV37	PWP1 homolog (S. cerevisiae) OS=Homo sapiens OX=9606 GN=PWP1 PE=2 SV=1	5	3	3	3	501	55.8	4.79	96996986		EIF4E
H9KV75	Alpha-actinin cytoskeletal isoform OS=Homo sapiens OX=9606 GN=ACTN1 PE=1 SV=1	2	2	2	1	822	94.8	5.69	6.37728e+06		MRPL54
B3KX19	116 kDa U5 small nuclear ribonucleoprotein component OS=Homo sapiens OX=9606 PE=2 SV=1	2	2	2	2	962	108.1	5	2.48122e+06		DKFZp686A111
P11586	C-1-tetrahydrofolate synthase, cytoplasmic OS=Homo sapiens OX=9606 GN=MTHFD1 PE=1 SV=3	2	2	2	2	935	101.5	7.3	1.19862e+08		TRAM1
B4DT66	Protein SDA1 OS=Homo sapiens OX=9606 PE=2 SV=1	4	3	3	3	650	75.5	9.22	2.74031e+07		H3-2
A0A5F9ZHW5	Ataxin-2 OS=Homo sapiens OX=9606 GN=ATXN2 PE=1 SV=1	1	1	1	1	1178	127.1	8.97	42360048		MRPL35
F8VW96	Cysteine and glycine-rich protein 2 OS=Homo sapiens OX=9606 GN=CSRP2 PE=1 SV=1	6	1	1	1	243	26.7	8.48			MRM1
A0A0A0MQZ6	Ribosome biogenesis protein NSA2 homolog OS=Homo sapiens OX=9606 GN=NSA2 PE=1 SV=1	7	1	1	1	189	22.6	10.45	10677309		RSBN1
P18077	60S ribosomal protein L35a OS=Homo sapiens OX=9606 GN=RPL35A PE=1 SV=2	17	2	2	2	110	12.5	11.06	56109868		PLEC1
P50402	Emerin OS=Homo sapiens OX=9606 GN=EMD PE=1 SV=1	5	1	2	1	254	29	5.5	9830775		NOB1
Q15554	Telomeric repeat-binding factor 2 OS=Homo sapiens OX=9606 GN=TERF2 PE=1 SV=3	3	1	1	1	542	59.6	9.35			RBM15
Q68D16	[Tau protein] kinase (Fragment) OS=Homo sapiens OX=9606 GN=DKFZp686D0638 PE=2 SV=1	5	2	2	2	388	43.5	8.25	10824685		LMNA
Q9NTW7	Zinc finger protein 64 OS=Homo sapiens OX=9606 GN=ZFP64 PE=1 SV=3	2	1	1	1	645	72.2	8.43			IGKV2D-24
Q0QEN7	ATP synthase subunit beta (Fragment) OS=Homo sapiens OX=9606 GN=ATP5B PE=2 SV=1	3	1	1	1	445	48.1	5.07			TOP2A
F8W8D3	Histone RNA hairpin-binding protein OS=Homo sapiens OX=9606 GN=SLBP PE=1 SV=1	5	1	1	1	277	32.1	7.47			NOL7
H6QX63	Hepatocellular carcinoma related protein 2 OS=Homo sapiens OX=9606 PE=2 SV=1	7	2	2	2	305	34.8	10.78	10952408		EIF3G
Q9Y2P8	RNA 3'-terminal phosphate cyclase-like protein OS=Homo sapiens OX=9606 GN=RCL1 PE=1 SV=3	4	1	1	1	373	40.8	9.26	4.04716e+06		PRDM10
A0A5C2GEZ9	IGH + IGL c587_heavy_IGHV1-69_IGHD3-9_IGHJ3 (Fragment) OS=Homo sapiens OX=9606 PE=2 SV=1	11	1	1	1	122	13	9.1			RANBP1
Q14573	Inositol 1,4,5-trisphosphate receptor type 3 OS=Homo sapiens OX=9606 GN=ITPR3 PE=1 SV=2	1	3	4	2	2671	303.9	6.48	10830398		MRPS6
Q9NSB2	Keratin, type II cuticular Hb4 OS=Homo sapiens OX=9606 GN=KRT84 PE=2 SV=2	4	2	2	1	600	64.8	7.56	12093667		KPNA4
Q8IY71	MRPS17 protein (Fragment) OS=Homo sapiens OX=9606 GN=MRPS17 PE=2 SV=1	20	3	3	3	142	15.7	9.85	5.61481e+07		ZBTB11
F5GY37	Prohibitin OS=Homo sapiens OX=9606 GN=PHB2 PE=1 SV=1	4	1	1	1	267	29.7	9.88	4867126		ZCCHC8
Q7Z2T5	TRMT1-like protein OS=Homo sapiens OX=9606 GN=TRMT1L PE=1 SV=2	3	2	2	2	733	81.7	7.88	2.9772e+07		MTHFD1L
B3KNC3	Nucleolar complex protein 2 homolog OS=Homo sapiens OX=9606 PE=2 SV=1	3	2	2	2	749	84.9	5.62	9726783		FARSA
A0A024R1T5	2',3'-cyclic-nucleotide 3'-phosphodiesterase OS=Homo sapiens OX=9606 GN=CNP PE=3 SV=1	5	2	2	2	401	45.1	8.53	9012961		ASCC3
Q96P11	28S rRNA (cytosine-C(5))-methyltransferase OS=Homo sapiens OX=9606 GN=NSUN5 PE=1 SV=2	4	2	2	2	429	46.7	8.62	6427064		RACGAP1
Q6PJJ2	RRP1 protein (Fragment) OS=Homo sapiens OX=9606 GN=RRP1 PE=2 SV=2	5	2	2	2	460	52.7	9.33	2.81932e+07		SRFBP1
A0A087WT48	DnaJ homolog subfamily A member 2 (Fragment) OS=Homo sapiens OX=9606 GN=DNAJA2 PE=1 SV=1	10	1	1	1	134	14.7	9.28	4.14584e+06		DDX39A
C9J0E4	Cystatin-A OS=Homo sapiens OX=9606 GN=CSTA PE=1 SV=1	33	1	1	1	63	7.1	7.24	4.07538e+06		GTPBP1
Q53GY0	Plastin 3 variant (Fragment) OS=Homo sapiens OX=9606 PE=2 SV=1	3	2	2	2	630	70.7	5.68	5790136		RRP9
P07948	Tyrosine-protein kinase Lyn OS=Homo sapiens OX=9606 GN=LYN PE=1 SV=3	4	2	2	1	512	58.5	7.11			MRPL14
Q08945	FACT complex subunit SSRP1 OS=Homo sapiens OX=9606 GN=SSRP1 PE=1 SV=1	4	3	3	3	709	81	6.87	1.72686e+07		ZNF346
Q14974	Importin subunit beta-1 OS=Homo sapiens OX=9606 GN=KPNB1 PE=1 SV=2	2	2	2	2	876	97.1	4.78	3710879		GART
Q1RMG2	Adenosylhomocysteinase OS=Homo sapiens OX=9606 GN=AHCY PE=2 SV=1	4	1	1	1	306	33.8	6.61	2.86957e+06		RBM42
Q9BXS6	Nucleolar and spindle-associated protein 1 OS=Homo sapiens OX=9606 GN=NUSAP1 PE=1 SV=1	5	2	2	2	441	49.4	9.91	1.4585e+07		AATF
P05198	Eukaryotic translation initiation factor 2 subunit 1 OS=Homo sapiens OX=9606 GN=EIF2S1 PE=1 SV=3	4	1	1	1	315	36.1	5.08	11077267		WDR1
Q96ME7	Zinc finger protein 512 OS=Homo sapiens OX=9606 GN=ZNF512 PE=1 SV=2	6	2	2	2	567	64.6	9.76	6.35136e+06		ASPH
P62861	40S ribosomal protein S30 OS=Homo sapiens OX=9606 GN=FAU PE=1 SV=1	17	1	1	1	59	6.6	12.15	8889656		MARS1
Q8WWA6	ZNF277 protein OS=Homo sapiens OX=9606 GN=ZNF277 PE=1 SV=1	6	2	2	2	278	32.7	6.61	2.06298e+07		CSNKA2IP
A8K3R2	Ribosome biogenesis protein BOP1 OS=Homo sapiens OX=9606 GN=BOP1 PE=2 SV=1	1	1	1	1	746	83.5	6.13	11355819		CNN2
Q15910	Histone-lysine N-methyltransferase EZH2 OS=Homo sapiens OX=9606 GN=EZH2 PE=1 SV=2	2	1	1	1	746	85.3	7.02	2732214		EXOSC2
Q13325	Interferon-induced protein with tetratricopeptide repeats 5 OS=Homo sapiens OX=9606 GN=IFIT5 PE=1 SV=1	2	1	1	1	482	55.8	7.4			MTCH2
B7Z592	Zinc finger CCCH domain-containing protein 15 OS=Homo sapiens OX=9606 PE=2 SV=1	3	1	1	1	392	44.9	7.87			POLR2H
H3BQQ2	E3 ubiquitin-protein ligase ZNF598 OS=Homo sapiens OX=9606 GN=ZNF598 PE=1 SV=1	2	2	2	2	849	93.2	8.53	3.91696e+06		CTPS1
A0A5C2G9S0	IGH c13_heavy__IGHV1-8_IGHD3-16_IGHJ4 (Fragment) OS=Homo sapiens OX=9606 PE=2 SV=1	26	1	1	1	119	13.1	7.97			EPB41L4B
A0A0A0MRM9	Nucleolar and coiled-body phosphoprotein 1 (Fragment) OS=Homo sapiens OX=9606 GN=NOLC1 PE=1 SV=1	2	1	1	1	708	74.6	9.47			EIF2AK2
A0A024R5M3	Cortactin, isoform CRA_c OS=Homo sapiens OX=9606 GN=CTTN PE=4 SV=1	5	2	2	2	513	57.4	5.33	17419186		CKAP2
P05109	Protein S100-A8 OS=Homo sapiens OX=9606 GN=S100A8 PE=1 SV=1	12	1	1	1	93	10.8	7.03	20939160		FLG2
B4DDH9	cDNA FLJ53820, highly similar to U4/U6.U5 tri-snRNP-associated protein 1 OS=Homo sapiens OX=9606 PE=2 SV=1	2	1	1	1	642	73.4	5.21	4436337		SON
B4DRG0	cDNA FLJ51764, highly similar to Histone deacetylase 1 OS=Homo sapiens OX=9606 PE=2 SV=1	7	2	2	2	289	32.7	4.82	12775242		PCMT1
Q9BYC8	39S ribosomal protein L32, mitochondrial OS=Homo sapiens OX=9606 GN=MRPL32 PE=1 SV=1	7	1	1	1	188	21.4	9.73	5453024		MBNL2
Q68CW9	Uncharacterized protein DKFZp667O0311 (Fragment) OS=Homo sapiens OX=9606 GN=DKFZp667O0311 PE=2 SV=1	4	1	1	1	281	31.4	7.4			UTP15
Q14244	Ensconsin OS=Homo sapiens OX=9606 GN=MAP7 PE=1 SV=1	2	1	1	1	749	84	9.61			ZC3H4
A0A222UBU5	E3 ISG15--protein ligase HERC5 (Fragment) OS=Homo sapiens OX=9606 GN=HERC5 PE=4 SV=1	20	1	1	1	88	9.4	12.13	8126494		KRT31
P62314	Small nuclear ribonucleoprotein Sm D1 OS=Homo sapiens OX=9606 GN=SNRPD1 PE=1 SV=1	11	1	1	1	119	13.3	11.56	68043040		MORF4L2
Q96EK4	THAP domain-containing protein 11 OS=Homo sapiens OX=9606 GN=THAP11 PE=1 SV=2	5	2	2	2	314	34.4	8.98	6.8179e+06		MRPS33
Q96QE5	Transcription elongation factor, mitochondrial OS=Homo sapiens OX=9606 GN=TEFM PE=1 SV=1	4	2	2	2	360	41.7	9.32	15475518		MRPS12
J3QRU1	Tyrosine-protein kinase OS=Homo sapiens OX=9606 GN=YES1 PE=1 SV=1	3	2	2	1	548	61.3	6.57	1.75172e+07		RPF1
Q1ED39	Lysine-rich nucleolar protein 1 OS=Homo sapiens OX=9606 GN=KNOP1 PE=1 SV=1	3	1	1	1	458	51.6	9.86	3.3125e+06		CBX8
P51116	Fragile X mental retardation syndrome-related protein 2 OS=Homo sapiens OX=9606 GN=FXR2 PE=1 SV=2	2	1	1	1	673	74.2	6.23			ATP1A1
O75940	Survival of motor neuron-related-splicing factor 30 OS=Homo sapiens OX=9606 GN=SMNDC1 PE=1 SV=1	5	1	1	1	238	26.7	7.24	43134964		BAZ1A
A0A2R8Y589	Centrosomal protein of 78 kDa OS=Homo sapiens OX=9606 GN=CEP78 PE=1 SV=1	2	1	1	1	673	74.9	8.5	5008958		MARCKS
Q9Y6G0	RNA-binding protein OS=Homo sapiens OX=9606 PE=2 SV=1	4	1	1	1	276	31.6	9.45	7246431		SPATS2L
Q9H074	Polyadenylate-binding protein-interacting protein 1 OS=Homo sapiens OX=9606 GN=PAIP1 PE=1 SV=1	3	2	2	2	479	53.5	4.81	2.09872e+07		ARPC5
F5H423	Uncharacterized protein OS=Homo sapiens OX=9606 PE=3 SV=1	5	1	1	1	210	23.3	8.6	6.78559e+06		RRP8
Q96MX3	Zinc finger protein 48 OS=Homo sapiens OX=9606 GN=ZNF48 PE=1 SV=2	5	1	1	1	618	67.8	9.36	4270851		OFD1
H3BND3	Cleavage and polyadenylation specificity factor subunit 5 (Fragment) OS=Homo sapiens OX=9606 GN=NUDT21 PE=1 SV=8	17	2	2	2	149	17.1	6.38	11429765		MLF1IP
C9JJU7	Protein FAM207A (Fragment) OS=Homo sapiens OX=9606 GN=FAM207A PE=1 SV=1	6	1	1	1	203	22.2	10.89	8.2579e+06		TRMT2A
B4DZQ5	PRP4 pre-mRNA-processing factor 4 homolog OS=Homo sapiens OX=9606 PE=2 SV=1	2	2	2	2	993	115.4	10.27	13564211		BBX
Q15022	Polycomb protein SUZ12 OS=Homo sapiens OX=9606 GN=SUZ12 PE=1 SV=3	2	2	2	2	739	83	8.81	4927558		RRBP1
Q8TBT6	Uncharacterized protein (Fragment) OS=Homo sapiens OX=9606 PE=2 SV=1	4	1	1	1	315	34.5	8.87	4592249		RPS19BP1
B4DNB9	AP-2 complex subunit mu OS=Homo sapiens OX=9606 PE=2 SV=1	4	2	2	2	460	52.3	9.5	1.48661e+07		PSMA4
D6RIY6	Exosome complex component RRP45 OS=Homo sapiens OX=9606 GN=EXOSC9 PE=1 SV=1	3	1	1	1	423	46.9	5.16	8849621		GNA11
B4DV73	cDNA FLJ51330, highly similar to Far upstream element-binding protein 2 OS=Homo sapiens OX=9606 PE=2 SV=1	4	1	1	1	364	38.1	7.84	5887078		RNF165
A0A286YFA2	D-3-phosphoglycerate dehydrogenase OS=Homo sapiens OX=9606 GN=PHGDH PE=1 SV=1	4	2	2	2	445	47.6	5.9	14719021		PI4KA
Q96PY5	Formin-like protein 2 OS=Homo sapiens OX=9606 GN=FMNL2 PE=1 SV=3	1	2	2	2	1086	123.2	7.4	11943917		C1orf167
B5BU01	Eukaryotic translation initiation factor 2 beta OS=Homo sapiens OX=9606 GN=EIF2S2 PE=2 SV=1	5	2	2	2	333	38.3	5.94	19160438		SLC25A48
O60293	Zinc finger C3H1 domain-containing protein OS=Homo sapiens OX=9606 GN=ZFC3H1 PE=1 SV=3	1	1	1	1	1989	226.2	8.13	3.48036e+06		THAP12
F8VRS4	RNA binding protein fox-1 homolog 1 OS=Homo sapiens OX=9606 GN=RBFOX1 PE=1 SV=1	5	2	2	2	391	42.2	5.81	1.25035e+07		CHERP
Q9NPD3	Exosome complex component RRP41 OS=Homo sapiens OX=9606 GN=EXOSC4 PE=1 SV=3	9	2	2	2	245	26.4	6.52	1.30621e+07		RFC5
B8ZZV5	39S ribosomal protein L30, mitochondrial OS=Homo sapiens OX=9606 GN=MRPL30 PE=1 SV=1	11	1	1	1	101	11.9	9.86	30933902		SNU13
Q9NY12	H/ACA ribonucleoprotein complex subunit 1 OS=Homo sapiens OX=9606 GN=GAR1 PE=1 SV=1	7	2	2	2	217	22.3	10.92	67033472		MAPKAPK2
H7C454	Mitochondrial mRNA pseudouridine synthase RPUSD3 (Fragment) OS=Homo sapiens OX=9606 GN=RPUSD3 PE=1 SV=1	6	1	1	1	246	26.4	10.21	2.88831e+06		CACYBP
Q9UNX4	WD repeat-containing protein 3 OS=Homo sapiens OX=9606 GN=WDR3 PE=1 SV=1	2	2	2	2	943	106	6.64			ACTRT3
B4DIU0	cDNA FLJ58391, highly similar to Exosome complex exonuclease RRP42 OS=Homo sapiens OX=9606 PE=2 SV=1	7	1	1	1	164	17.9	4.83	8567338		INADL
E9PLW6	4'-phosphopantetheinyl transferase (Fragment) OS=Homo sapiens OX=9606 GN=AASDHPPT PE=1 SV=1	6	1	1	1	190	22.2	6.81	5027186		PAICS
Q02413	Desmoglein-1 OS=Homo sapiens OX=9606 GN=DSG1 PE=1 SV=2	2	2	2	2	1049	113.7	5.03	2.92278e+07		PARN
H3BR70	Pyruvate kinase OS=Homo sapiens OX=9606 GN=PKM PE=1 SV=1	3	1	1	1	366	40.2	8.03	6764923		EEF1B2
Q53HE3	Pre-mRNA-splicing factor SPF27 (Fragment) OS=Homo sapiens OX=9606 PE=2 SV=1	7	1	1	1	225	26.1	5.66	3362403		SORCS1
X6RAJ1	A-kinase anchor protein 17A OS=Homo sapiens OX=9606 GN=AKAP17A PE=1 SV=1	5	2	2	2	446	51.5	9.39	7684477		WDR76
Q9P2M7	Cingulin OS=Homo sapiens OX=9606 GN=CGN PE=1 SV=2	1	1	1	1	1197	136.3	5.54			PLK1
Q59HG5	Zinc finger protein 192 variant (Fragment) OS=Homo sapiens OX=9606 PE=2 SV=1	3	1	1	1	441	49.8	8.59			S100A9
B4DEC6	cDNA FLJ61214, highly similar to Acid sphingomyelinase-like phosphodiesterase 3b OS=Homo sapiens OX=9606 PE=2 SV=1	4	1	1	1	249	27.8	6.25	16418650		REXO4
Q5VUJ6	Leucine-rich repeat and calponin homology domain-containing protein 2 OS=Homo sapiens OX=9606 GN=LRCH2 PE=1 SV=2	2	2	2	2	765	84.5	6.55	27337862		EPB41
A0A5C2H1Q2	IG c856_light_IGKV2D-28_IGKJ2 (Fragment) OS=Homo sapiens OX=9606 PE=2 SV=1	12	1	1	1	112	12.2	5.96	86692104		PYCR3
Q96B43	Methionine aminopeptidase (Fragment) OS=Homo sapiens OX=9606 PE=2 SV=1	4	1	1	1	253	28.2	6.11			TRIR
A0A0J9YYH3	Glucose-6-phosphate isomerase (Fragment) OS=Homo sapiens OX=9606 GN=GPI PE=1 SV=1	5	1	1	1	283	32	9.63			PRC1
Q9NV31	U3 small nucleolar ribonucleoprotein protein IMP3 OS=Homo sapiens OX=9606 GN=IMP3 PE=1 SV=1	10	1	1	1	184	21.8	9.5			PLG
Q9H8H2	Probable ATP-dependent RNA helicase DDX31 OS=Homo sapiens OX=9606 GN=DDX31 PE=1 SV=2	2	2	2	2	851	94	9.99	14309855		LBR
Q96HR8	H/ACA ribonucleoprotein complex non-core subunit NAF1 OS=Homo sapiens OX=9606 GN=NAF1 PE=1 SV=2	2	1	1	1	494	53.7	4.87	2861476		HAUS8
C9JWD9	Importin subunit alpha-5 (Fragment) OS=Homo sapiens OX=9606 GN=KPNA1 PE=1 SV=1	6	1	1	1	174	19.9	7.2	2585491		AHSA1
Q5QTS3	60S ribosomal protein L13a OS=Homo sapiens OX=9606 PE=2 SV=1	8	2	2	2	203	23.6	11.02	29778490
P55036	26S proteasome non-ATPase regulatory subunit 4 OS=Homo sapiens OX=9606 GN=PSMD4 PE=1 SV=1	3	1	1	1	377	40.7	4.79	3964144
A0A024R2K4	Leucine rich repeat (In FLII) interacting protein 2, isoform CRA_b OS=Homo sapiens OX=9606 GN=LRRFIP2 PE=3 SV=1	2	1	1	1	742	84.1	6.98
B4DY59	cDNA FLJ56267, highly similar to Transducin beta-like 2 protein OS=Homo sapiens OX=9606 PE=2 SV=1	4	1	1	1	318	35.4	8.95
B4DDU6	cDNA FLJ50442, highly similar to T-complex protein 1 subunit epsilon OS=Homo sapiens OX=9606 PE=2 SV=1	2	1	1	1	503	55.4	5.43	4787562
B4E0V1	cDNA FLJ58218, highly similar to Ankyrin repeat and zinc fingerdomain-containing protein 1 OS=Homo sapiens OX=9606 PE=2 SV=1	5	1	1	1	216	24.3	9.94
Q53FN0	Serine/arginine-rich splicing factor 2 (Fragment) OS=Homo sapiens OX=9606 PE=2 SV=1	7	2	2	2	221	25.5	11.85	97241720
B4DY72	cDNA FLJ52360, highly similar to Heat-shock protein 105 kDa OS=Homo sapiens OX=9606 PE=2 SV=1	1	1	1	1	677	77.1	5.1	5885633
B4DEX8	S-adenosylmethionine synthase OS=Homo sapiens OX=9606 GN=MAT2A PE=2 SV=1	4	1	1	1	362	39.7	6.04
P52298	Nuclear cap-binding protein subunit 2 OS=Homo sapiens OX=9606 GN=NCBP2 PE=1 SV=1	7	1	1	1	156	18	8.21	15491319
Q8IVS2	Malonyl-CoA-acyl carrier protein transacylase, mitochondrial OS=Homo sapiens OX=9606 GN=MCAT PE=1 SV=2	3	1	1	1	390	42.9	8.72	5.66579e+06
A0A0A0MS14	Immunoglobulin heavy variable 1-45 OS=Homo sapiens OX=9606 GN=IGHV1-45 PE=3 SV=1	9	1	1	1	117	13.5	9.1
A0A494C0F8	ELAV-like protein OS=Homo sapiens OX=9606 GN=ELAVL4 PE=1 SV=1	5	2	2	2	359	39.6	9.39	3.43446e+06
A0A087X295	WD repeat-containing protein 6 OS=Homo sapiens OX=9606 GN=WDR6 PE=1 SV=1	1	1	1	1	1151	124.9	6.92	9142509
Q9NTK5	Obg-like ATPase 1 OS=Homo sapiens OX=9606 GN=OLA1 PE=1 SV=2	3	1	1	1	396	44.7	7.81
Q2TAY7	WD40 repeat-containing protein SMU1 OS=Homo sapiens OX=9606 GN=SMU1 PE=1 SV=2	2	1	1	1	513	57.5	7.18
Q02880	DNA topoisomerase 2-beta OS=Homo sapiens OX=9606 GN=TOP2B PE=1 SV=3	1	2	2	1	1626	183.2	8	4.8746e+06
Q9NUP3	cDNA FLJ11224 fis, clone PLACE1008273, moderately similar to COATOMER GAMMA SUBUNIT OS=Homo sapiens OX=9606 PE=2 SV=1	2	1	1	1	483	54	6.21
D3DUR9	Zinc finger protein 384, isoform CRA_a OS=Homo sapiens OX=9606 GN=ZNF384 PE=4 SV=1	2	1	1	1	576	63.1	8.95
P31151	Protein S100-A7 OS=Homo sapiens OX=9606 GN=S100A7 PE=1 SV=4	11	1	1	1	101	11.5	6.77	4573166
J3KS31	BUB3-interacting and GLEBS motif-containing protein ZNF207 (Fragment) OS=Homo sapiens OX=9606 GN=ZNF207 PE=1 SV=1	4	1	1	1	341	35.1	10.04	3.53234e+06
E7ETR0	RuvB-like helicase OS=Homo sapiens OX=9606 GN=RUVBL1 PE=1 SV=1	3	1	1	1	315	34.8	5.76
Q9H0U3	Magnesium transporter protein 1 OS=Homo sapiens OX=9606 GN=MAGT1 PE=1 SV=1	3	1	2	1	335	38	9.63	5.61625e+06
Q9UKN8	General transcription factor 3C polypeptide 4 OS=Homo sapiens OX=9606 GN=GTF3C4 PE=1 SV=2	1	1	1	1	822	91.9	6.65	4854931
Q9NZR1	Tropomodulin-2 OS=Homo sapiens OX=9606 GN=TMOD2 PE=1 SV=1	5	2	2	1	351	39.6	5.27	7.5814e+06
Q6ZNN8	cDNA FLJ27420 fis, clone WMC07143 OS=Homo sapiens OX=9606 PE=2 SV=1	15	2	2	1	152	17	9.94	8356934
Q9P031	Thyroid transcription factor 1-associated protein 26 OS=Homo sapiens OX=9606 GN=CCDC59 PE=1 SV=2	5	1	1	1	241	28.7	9.88	4444310
P29508	Serpin B3 OS=Homo sapiens OX=9606 GN=SERPINB3 PE=1 SV=2	4	2	2	2	390	44.5	6.81	10180730
B2R4P2	cDNA, FLJ92164, highly similar to Homo sapiens peroxiredoxin 1 (PRDX1), mRNA OS=Homo sapiens OX=9606 PE=2 SV=1	5	1	1	1	199	22.2	8.38	14969534
O95470	Sphingosine-1-phosphate lyase 1 OS=Homo sapiens OX=9606 GN=SGPL1 PE=1 SV=3	2	1	1	1	568	63.5	9.16	6.37593e+06
O76013	Keratin, type I cuticular Ha6 OS=Homo sapiens OX=9606 GN=KRT36 PE=1 SV=1	3	1	1	1	467	52.2	4.94	6.55649e+06
P78345	Ribonuclease P protein subunit p38 OS=Homo sapiens OX=9606 GN=RPP38 PE=1 SV=2	4	1	1	1	283	31.8	9.92	6721647
A0A5C2FTW9	IGL c162_light_IGKV2-30_IGKJ2 (Fragment) OS=Homo sapiens OX=9606 PE=2 SV=1	12	1	1	1	112	12.5	8.48	34084076
A0A286YEY4	Immunoglobulin heavy constant gamma 2 (Fragment) OS=Homo sapiens OX=9606 GN=IGHG2 PE=1 SV=1	2	1	1	1	395	43.8	6.52	330941152
E7ENQ1	Mitogen-activated protein kinase kinase kinase kinase 4 OS=Homo sapiens OX=9606 GN=MAP4K4 PE=1 SV=1	2	1	1	1	1154	132.1	7.53
Q5TBP9	Protein LSM14 homolog B (Fragment) OS=Homo sapiens OX=9606 GN=LSM14B PE=1 SV=1	4	1	1	1	248	26.7	8.5	2.47109e+06
F6RFD5	Actin-depolymerizing factor OS=Homo sapiens OX=9606 GN=DSTN PE=1 SV=1	8	1	1	1	135	15.4	8.59	21971706
E9PC52	Histone-binding protein RBBP7 OS=Homo sapiens OX=9606 GN=RBBP7 PE=1 SV=1	4	2	2	2	416	46.9	5.07	2.22673e+07
A0A6Q8PG91	Sodium leak channel non-selective protein (Fragment) OS=Homo sapiens OX=9606 GN=NALCN PE=4 SV=1	5	2	2	2	170	20	10.01	25546792
Q9Y2X9	Zinc finger protein 281 OS=Homo sapiens OX=9606 GN=ZNF281 PE=1 SV=1	2	1	1	1	895	96.9	8.48
P25205	DNA replication licensing factor MCM3 OS=Homo sapiens OX=9606 GN=MCM3 PE=1 SV=3	2	2	2	2	808	90.9	5.77	1.02866e+07
A0A2U8J983	Ig heavy chain variable region (Fragment) OS=Homo sapiens OX=9606 GN=IgH PE=2 SV=1	14	1	1	1	102	11.4	7.12
B4DL07	cDNA FLJ53353, highly similar to ATP-binding cassette sub-family D member 3 OS=Homo sapiens OX=9606 PE=2 SV=1	3	2	2	2	683	78.4	9.11	6089162
E9PC69	Non-specific serine/threonine protein kinase OS=Homo sapiens OX=9606 GN=MARK2 PE=1 SV=3	3	1	1	1	778	86.6	9.64
Q5T440	Putative transferase CAF17, mitochondrial OS=Homo sapiens OX=9606 GN=IBA57 PE=1 SV=1	4	1	1	1	356	38.1	9.83	2.79687e+06
Q32Q75	Eukaryotic translation initiation factor 4E OS=Homo sapiens OX=9606 GN=EIF4E PE=2 SV=1	7	2	2	2	217	25.1	6.15	7.4445e+06
A0A5C2G2V5	IGL c3244_light_IGKV2D-40_IGKJ2 (Fragment) OS=Homo sapiens OX=9606 PE=2 SV=1	12	1	1	1	113	12.4	4.88	47324804
B3KWU4	cDNA FLJ43868 fis, clone TESTI4008050, highly similar to Translocation protein SEC63 homolog OS=Homo sapiens OX=9606 PE=2 SV=1	4	1	1	1	377	43.4	5.07	2.53958e+06
Q6P161	39S ribosomal protein L54, mitochondrial OS=Homo sapiens OX=9606 GN=MRPL54 PE=1 SV=1	7	1	1	1	138	15.8	9.6	25672148
Q8TB01	Similar to cytoskeleton-associated protein 4 (Fragment) OS=Homo sapiens OX=9606 PE=2 SV=1	2	1	1	1	560	62	5.68	2.89658e+06
Q6AHZ7	Uncharacterized protein DKFZp686A111 OS=Homo sapiens OX=9606 GN=DKFZp686A111 PE=2 SV=1	1	2	2	2	2109	238.7	7.36	7.84319e+06
Q15629	Translocating chain-associated membrane protein 1 OS=Homo sapiens OX=9606 GN=TRAM1 PE=1 SV=3	3	1	1	1	374	43	9.63	4994212
Q5TEC6	Histone HIST2H3PS2 OS=Homo sapiens OX=9606 GN=H3-2 PE=1 SV=1	15	2	2	1	136	15.4	11.27	48188804
Q9NZE8	39S ribosomal protein L35, mitochondrial OS=Homo sapiens OX=9606 GN=MRPL35 PE=1 SV=3	5	1	1	1	188	21.5	11.3	11335835
Q6IN84	rRNA methyltransferase 1, mitochondrial OS=Homo sapiens OX=9606 GN=MRM1 PE=1 SV=1	3	1	1	1	353	38.6	7.94	5789959
A0A0C4DGT8	Lysine-specific demethylase 9 OS=Homo sapiens OX=9606 GN=RSBN1 PE=1 SV=1	2	2	2	1	685	77.3	7.36	11644294
D3DWL0	Plectin 1, intermediate filament binding protein 500kDa, isoform CRA_b OS=Homo sapiens OX=9606 GN=PLEC1 PE=4 SV=1	1	2	2	2	2105	234	5.91	9.57962e+06
H3BUR4	RNA-binding protein NOB1 OS=Homo sapiens OX=9606 GN=NOB1 PE=1 SV=1	14	1	1	1	66	7.6	9.32	6456546
A0A499FJY3	RNA-binding protein 15 OS=Homo sapiens OX=9606 GN=RBM15 PE=1 SV=1	1	1	1	1	925	101.3	9.96	19762768
A0A6Q8PF80	Prelamin-A/C OS=Homo sapiens OX=9606 GN=LMNA PE=4 SV=1	3	1	1	1	342	38.6	6.49
A0A5C2GTZ2	IG c1163_light_IGKV2D-28_IGKJ3 (Fragment) OS=Homo sapiens OX=9606 PE=2 SV=1	23	1	3	1	112	12.1	7.12	14295595
A0A075B6R9	Probable non-functional immunoglobulin kappa variable 2D-24 OS=Homo sapiens OX=9606 GN=IGKV2D-24 PE=1 SV=1	13	2	2	1	120	13.1	8.87	14342383312
P11388	DNA topoisomerase 2-alpha OS=Homo sapiens OX=9606 GN=TOP2A PE=1 SV=3	1	2	2	1	1531	174.3	8.72
A0A5C2GCT5	IG c203_heavy_IGHV1-18_IGHD2-15_IGHJ6 (Fragment) OS=Homo sapiens OX=9606 PE=2 SV=1	20	1	6	1	123	13.6	7.94	45402584
Q9UMY1	Nucleolar protein 7 OS=Homo sapiens OX=9606 GN=NOL7 PE=1 SV=2	6	2	2	2	257	29.4	9.67	19665716
K7EL20	Eukaryotic translation initiation factor 3 subunit G (Fragment) OS=Homo sapiens OX=9606 GN=EIF3G PE=1 SV=8	3	1	1	1	262	29.3	5.41	5007156
E9PRS0	PR domain zinc finger protein 10 (Fragment) OS=Homo sapiens OX=9606 GN=PRDM10 PE=1 SV=1	1	1	1	1	865	98.1	8.63	2428689
P43487	Ran-specific GTPase-activating protein OS=Homo sapiens OX=9606 GN=RANBP1 PE=1 SV=1	4	1	1	1	201	23.3	5.29	7.02372e+06
P82932	28S ribosomal protein S6, mitochondrial OS=Homo sapiens OX=9606 GN=MRPS6 PE=1 SV=3	13	2	2	2	125	14.2	9.26	2.05158e+07
B4DF70	cDNA FLJ60461, highly similar to Peroxiredoxin-2 OS=Homo sapiens OX=9606 PE=2 SV=1	5	1	1	1	183	20.1	8.78	22527248
O00629	Importin subunit alpha-3 OS=Homo sapiens OX=9606 GN=KPNA4 PE=1 SV=1	2	1	1	1	521	57.9	4.96	3.65418e+06
O95625	Zinc finger and BTB domain-containing protein 11 OS=Homo sapiens OX=9606 GN=ZBTB11 PE=1 SV=2	1	1	1	1	1053	119.3	8.66	7560950
F5GX80	Zinc finger CCHC domain-containing protein 8 (Fragment) OS=Homo sapiens OX=9606 GN=ZCCHC8 PE=1 SV=1	4	1	1	1	211	23.5	5.5	2617726
A0A087WVM4	Formyltetrahydrofolate synthetase OS=Homo sapiens OX=9606 GN=MTHFD1L PE=1 SV=1	1	1	1	1	913	99.2	7.27	2.19413e+06
A0A5C2GI59	IGH + IGL c435_heavy_IGHV1-2_IGHD5-12_IGHJ4 (Fragment) OS=Homo sapiens OX=9606 PE=2 SV=1	11	1	1	1	121	13.2	8.46	10279473
K7ERS0	Phenylalanine--tRNA ligase alpha subunit (Fragment) OS=Homo sapiens OX=9606 GN=FARSA PE=1 SV=1	6	1	1	1	159	18.2	8.44	5279919
A0A5C2G7N0	IGH c368_heavy__IGHV3-30_IGHD2-8_IGHJ4 (Fragment) OS=Homo sapiens OX=9606 PE=2 SV=1	19	1	1	1	114	12.5	5.39	27377958
B4DXV3	cDNA FLJ61690, highly similar to HECT domain and RCC1-like domain-containing protein 5 OS=Homo sapiens OX=9606 PE=2 SV=1	2	1	1	1	578	67.9	6.33	7.17504e+06
B4E3H1	cDNA FLJ53284, highly similar to Supervillin OS=Homo sapiens OX=9606 PE=2 SV=1	1	1	1	1	1128	127.3	6.73	5.49067e+06
A8K6Y1	cDNA FLJ75526, highly similar to Homo sapiens proliferation-associated 2G4, 38kDa (PA2G4), mRNA (Fragment) OS=Homo sapiens OX=9606 PE=2 SV=1	2	1	1	1	367	40.9	6.4	4.57902e+06
Q8N3C0	Activating signal cointegrator 1 complex subunit 3 OS=Homo sapiens OX=9606 GN=ASCC3 PE=1 SV=3	0	1	1	1	2202	251.3	7.09
Q9H0H5	Rac GTPase-activating protein 1 OS=Homo sapiens OX=9606 GN=RACGAP1 PE=1 SV=1	2	1	1	1	632	71	8.88	2.46865e+06
Q8NEF9	Serum response factor-binding protein 1 OS=Homo sapiens OX=9606 GN=SRFBP1 PE=1 SV=1	3	1	1	1	429	48.6	9.58	2353352
A8K964	Pinin OS=Homo sapiens OX=9606 PE=2 SV=1	2	1	1	1	717	81.5	7.37	6.17568e+06
K7EL56	RNA helicase (Fragment) OS=Homo sapiens OX=9606 GN=DDX39A PE=1 SV=1	9	1	1	1	108	11.9	4.5
A0A024R1S5	GTP-binding protein 1 OS=Homo sapiens OX=9606 GN=GTPBP1 PE=4 SV=1	1	1	1	1	660	71.4	8.22	2.66642e+06
O43818	U3 small nucleolar RNA-interacting protein 2 OS=Homo sapiens OX=9606 GN=RRP9 PE=1 SV=1	2	1	1	1	475	51.8	7.85	6162965
Q6P1L8	39S ribosomal protein L14, mitochondrial OS=Homo sapiens OX=9606 GN=MRPL14 PE=1 SV=1	10	1	1	1	145	15.9	10.24
B7Z6B6	Zinc finger protein 346 OS=Homo sapiens OX=9606 GN=ZNF346 PE=1 SV=1	7	1	1	1	131	14.6	7.77	5.93455e+06
Q3B7A7	Trifunctional purine biosynthetic protein adenosine-3 OS=Homo sapiens OX=9606 GN=GART PE=2 SV=1	1	1	1	1	1010	107.7	6.77	4810102
K7ER08	RNA-binding protein 42 OS=Homo sapiens OX=9606 GN=RBM42 PE=1 SV=1	3	1	1	1	386	39.9	9.48
Q9NY61	Protein AATF OS=Homo sapiens OX=9606 GN=AATF PE=1 SV=1	1	1	1	1	560	63.1	4.94	9000318
Q53GN4	WD repeat domain 1, isoform CRA_a (Fragment) OS=Homo sapiens OX=9606 GN=WDR1 PE=2 SV=1	1	1	1	1	606	66.1	6.65	7.67266e+06
Q12797	Aspartyl/asparaginyl beta-hydroxylase OS=Homo sapiens OX=9606 GN=ASPH PE=1 SV=3	2	2	2	2	758	85.8	5.01	3792038
A0A2R3Z0D6	Hemoglobin subunit beta (Fragment) OS=Homo sapiens OX=9606 PE=3 SV=1	19	1	1	1	68	7.4	8.54	6966683
P56192	Methionine--tRNA ligase, cytoplasmic OS=Homo sapiens OX=9606 GN=MARS1 PE=1 SV=2	1	1	1	1	900	101.1	6.16	4788007
A0A1B0GTH6	Casein kinase II subunit alpha'-interacting protein OS=Homo sapiens OX=9606 GN=CSNKA2IP PE=3 SV=1	3	1	1	1	734	81.7	9.99	4.34453e+06
U3KPS3	Calponin-2 (Fragment) OS=Homo sapiens OX=9606 GN=CNN2 PE=1 SV=1	10	1	2	1	103	11	9.35
B3KM27	cDNA FLJ10093 fis, clone HEMBA1002363, highly similar to Structural maintenance of chromosome 2-like 1 protein (Fragment) OS=Homo sapiens OX=9606 PE=2 SV=1	2	1	1	1	489	55.9	6.52	5009896
A3KFL1	Ribosomal RNA-processing protein 4 (Fragment) OS=Homo sapiens OX=9606 GN=EXOSC2 PE=1 SV=1	6	1	1	1	200	22.1	8.02	6793579
E9PIE4	Mitochondrial carrier homolog 2 (Fragment) OS=Homo sapiens OX=9606 GN=MTCH2 PE=1 SV=8	9	1	1	1	262	28.5	7.61
C9JLU1	DNA-directed RNA polymerases I, II, and III subunit RPABC3 (Fragment) OS=Homo sapiens OX=9606 GN=POLR2H PE=1 SV=8	8	1	1	1	148	16.9	4.68
A0A3B3IRQ8	CTP synthase OS=Homo sapiens OX=9606 GN=CTPS1 PE=1 SV=1	3	1	1	1	451	50.4	6.23	5535120
Q9H329	Band 4.1-like protein 4B OS=Homo sapiens OX=9606 GN=EPB41L4B PE=2 SV=2	1	1	1	1	900	99.7	9.04
F8WBH4	Interferon-induced, double-stranded RNA-activated protein kinase (Fragment) OS=Homo sapiens OX=9606 GN=EIF2AK2 PE=1 SV=1	8	1	1	1	102	11.3	8.4	4772667
B4DDI0	cDNA FLJ55951, highly similar to Homo sapiens nexilin (F actin binding protein) (NEXN), mRNA OS=Homo sapiens OX=9606 PE=2 SV=1	4	2	2	2	388	46.1	4.92	17882682
B4DNJ5	Dolichyl-diphosphooligosaccharide--protein glycosyltransferase subunit 1 OS=Homo sapiens OX=9606 PE=2 SV=1	2	1	1	1	378	43.3	6.48
B2RMQ4	Cytoskeleton associated protein 2 OS=Homo sapiens OX=9606 GN=CKAP2 PE=2 SV=1	1	1	1	1	682	76.8	9.41	6.53902e+06
B4E324	cDNA FLJ60397, highly similar to Lysosomal protective protein OS=Homo sapiens OX=9606 PE=2 SV=1	3	1	1	1	480	54.2	6.98	1.72842e+06
Q5D862	Filaggrin-2 OS=Homo sapiens OX=9606 GN=FLG2 PE=1 SV=1	1	1	1	1	2391	247.9	8.31	11880176
Q53G15	DEAD (Asp-Glu-Ala-Asp) box polypeptide 27 variant (Fragment) OS=Homo sapiens OX=9606 PE=2 SV=1	2	1	1	1	408	47.1	10.27	13816917
P18583	Protein SON OS=Homo sapiens OX=9606 GN=SON PE=1 SV=4	0	1	1	1	2426	263.7	5.64
P22061	Protein-L-isoaspartate(D-aspartate) O-methyltransferase OS=Homo sapiens OX=9606 GN=PCMT1 PE=1 SV=4	5	1	1	1	227	24.6	7.21	11030533
A8K1I4	cDNA FLJ78426 OS=Homo sapiens OX=9606 PE=2 SV=1	1	1	1	1	619	67.8	8.82	6152219
A2A3S3	Muscleblind-like 2 (Drosophila), isoform CRA_a OS=Homo sapiens OX=9606 GN=MBNL2 PE=2 SV=1	2	1	1	1	361	39.3	8.43	9567699
Q8TED0	U3 small nucleolar RNA-associated protein 15 homolog OS=Homo sapiens OX=9606 GN=UTP15 PE=1 SV=3	2	1	1	1	518	58.4	9.11	3432541
M0QY97	Zinc finger CCCH domain-containing protein 4 (Fragment) OS=Homo sapiens OX=9606 GN=ZC3H4 PE=1 SV=1	2	1	1	1	910	95.5	7.33
Q15323	Keratin, type I cuticular Ha1 OS=Homo sapiens OX=9606 GN=KRT31 PE=1 SV=3	2	1	1	1	416	47.2	4.88	4982299
B4E223	Protein SPT2 homolog OS=Homo sapiens OX=9606 PE=2 SV=1	1	1	1	1	629	68.5	9.85	3.02351e+06
B3KV76	cDNA FLJ16219 fis, clone CTONG3002433, highly similar to Zinc finger protein 70 OS=Homo sapiens OX=9606 PE=2 SV=1	4	1	1	1	446	50.7	8.29	2.83057e+06
Q5JXX2	Mortality factor 4-like protein 2 (Fragment) OS=Homo sapiens OX=9606 GN=MORF4L2 PE=1 SV=1	5	1	1	1	177	19.8	10.02	6.81807e+06
C9JBY7	28S ribosomal protein S33, mitochondrial OS=Homo sapiens OX=9606 GN=MRPS33 PE=1 SV=1	13	1	1	1	96	11.4	10.17	15812647
O15235	28S ribosomal protein S12, mitochondrial OS=Homo sapiens OX=9606 GN=MRPS12 PE=1 SV=1	8	1	1	1	138	15.2	10.29	15911551
Q9H9Y2	Ribosome production factor 1 OS=Homo sapiens OX=9606 GN=RPF1 PE=1 SV=2	3	1	1	1	349	40.1	10.01	6307011
C9J6K3	Chromobox protein homolog 8 (Fragment) OS=Homo sapiens OX=9606 GN=CBX8 PE=1 SV=1	3	1	1	1	242	27.4	9.98
Q6ZSB8	cDNA FLJ45654 fis, clone CTONG2012123, moderately similar to Mus musculus enabled homolog (Drosophila) (Enah) OS=Homo sapiens OX=9606 PE=2 SV=1	5	1	1	1	210	22.8	9.31	3.47072e+06
Q5TC01	Sodium/potassium-transporting ATPase subunit alpha-1 (Fragment) OS=Homo sapiens OX=9606 GN=ATP1A1 PE=1 SV=1	6	1	1	1	144	16.1	5.53	4.33095e+06
Q9NRL2	Bromodomain adjacent to zinc finger domain protein 1A OS=Homo sapiens OX=9606 GN=BAZ1A PE=1 SV=2	1	1	1	1	1556	178.6	6.6
B4DK16	cDNA FLJ57882, highly similar to Pre-mRNA-processing-splicing factor 8 OS=Homo sapiens OX=9606 PE=2 SV=1	1	1	1	1	1065	123.4	8.16	3.18718e+06
Q05C82	MARCKS protein (Fragment) OS=Homo sapiens OX=9606 GN=MARCKS PE=2 SV=1	40	1	1	1	47	4.6	7.25
F8W6C2	SPATS2-like protein (Fragment) OS=Homo sapiens OX=9606 GN=SPATS2L PE=1 SV=8	3	1	1	1	265	29.9	9.04	10461818
B4DP23	cDNA FLJ57546, highly similar to Homo sapiens target of EGR1, member 1 (nuclear) (TOE1), mRNA OS=Homo sapiens OX=9606 PE=2 SV=1	3	1	1	1	262	29.4	6.42
O15511	Actin-related protein 2/3 complex subunit 5 OS=Homo sapiens OX=9606 GN=ARPC5 PE=1 SV=3	8	1	1	1	151	16.3	5.67
E9PPY3	Ribosomal RNA-processing protein 8 OS=Homo sapiens OX=9606 GN=RRP8 PE=1 SV=1	3	1	1	1	306	34.2	9.76
A6NF31	Oral-facial-digital syndrome 1 protein OS=Homo sapiens OX=9606 GN=OFD1 PE=1 SV=1	1	1	1	1	872	100.9	5.96	16794848
A5D8X7	Centromere protein U OS=Homo sapiens OX=9606 GN=MLF1IP PE=2 SV=1	4	1	1	1	320	36	9.32
Q8IZ69	tRNA (uracil-5-)-methyltransferase homolog A OS=Homo sapiens OX=9606 GN=TRMT2A PE=1 SV=2	1	1	1	1	625	68.7	7.94	3733483
C9J8D0	HMG box transcription factor BBX (Fragment) OS=Homo sapiens OX=9606 GN=BBX PE=1 SV=1	2	1	1	1	448	50.6	5.74	10628896
A1A5C5	RRBP1 protein OS=Homo sapiens OX=9606 GN=RRBP1 PE=2 SV=1	1	1	1	1	751	84.3	5.01	7.11285e+06
Q86WX3	Active regulator of SIRT1 OS=Homo sapiens OX=9606 GN=RPS19BP1 PE=1 SV=1	5	1	1	1	136	15.4	10.74	4.91182e+06
H0YL69	Proteasome subunit alpha type (Fragment) OS=Homo sapiens OX=9606 GN=PSMA4 PE=1 SV=1	3	1	1	1	236	26.4	7.71	4.51446e+06
B4DNL7	Cysteine desulfurase, mitochondrial OS=Homo sapiens OX=9606 PE=2 SV=1	5	1	1	1	255	28.2	7.49
A0A5C2FUT0	IGL c778_light_IGKV3-11_IGKJ2 (Fragment) OS=Homo sapiens OX=9606 PE=2 SV=1	22	1	2	1	108	12	7.12	2423806
K7EL62	Guanine nucleotide-binding protein subunit alpha-11 (Fragment) OS=Homo sapiens OX=9606 GN=GNA11 PE=1 SV=1	3	1	1	1	236	27.4	5.35	18478368
Q6ZSG1	E3 ubiquitin-protein ligase RNF165 OS=Homo sapiens OX=9606 GN=RNF165 PE=1 SV=1	3	1	1	1	346	39.5	8.07
P42356	Phosphatidylinositol 4-kinase alpha OS=Homo sapiens OX=9606 GN=PI4KA PE=1 SV=4	1	1	1	1	2102	236.7	7.06
A0A5C2G657	IGH c456_heavy__IGHV1-69_IGHD3-10_IGHJ2 (Fragment) OS=Homo sapiens OX=9606 PE=2 SV=1	19	1	6	1	125	13.5	9.1
B4E228	cDNA FLJ53294 OS=Homo sapiens OX=9606 PE=2 SV=1	2	1	1	1	470	53.9	9.76	10103601
Q9HD72	Krueppel-related zinc finger protein SBZF5 OS=Homo sapiens OX=9606 PE=2 SV=1	4	1	1	1	424	45.2	8.6	10612554
H0Y5F2	Uncharacterized protein C1orf167 (Fragment) OS=Homo sapiens OX=9606 GN=C1orf167 PE=1 SV=1	1	1	1	1	616	68.4	11.33	113318992
A0A5C2G5V9	IGH c356_heavy__IGHV3-43_IGHD3-9_IGHJ3 (Fragment) OS=Homo sapiens OX=9606 PE=2 SV=1	16	1	1	1	119	12.8	5.39
A0A3B3IRS1	Solute carrier family 25 member 48 OS=Homo sapiens OX=9606 GN=SLC25A48 PE=3 SV=1	2	1	1	1	361	38.7	8.51	4.17839e+06
O43422	52 kDa repressor of the inhibitor of the protein kinase OS=Homo sapiens OX=9606 GN=THAP12 PE=1 SV=2	1	1	1	1	761	87.6	5.86
K4HYZ8	p14ARF/FAM230A fusion protein transcript variant 1 OS=Homo sapiens OX=9606 PE=2 SV=2	3	1	1	1	262	29	10.61	3.15903e+06
B4DMZ0	Tyrosine-protein kinase OS=Homo sapiens OX=9606 PE=2 SV=1	2	1	1	1	371	42.1	6.39	5.80128e+06
Q8IWX8	Calcium homeostasis endoplasmic reticulum protein OS=Homo sapiens OX=9606 GN=CHERP PE=1 SV=3	1	1	1	1	916	103.6	9.04	10320977
Q6LES9	RFC5 protein (Fragment) OS=Homo sapiens OX=9606 GN=RFC5 PE=2 SV=1	2	1	1	1	340	38.4	6.95	4211305
B3KRV9	Ubiquitin carboxyl-terminal hydrolase OS=Homo sapiens OX=9606 PE=2 SV=1	2	1	1	1	526	59.6	4.84	11089741
Q53FG5	DNA helicase (Fragment) OS=Homo sapiens OX=9606 PE=2 SV=1	2	1	1	1	734	82.2	8.28	34247712
A0A3B3IUA2	Ribonucloprotein OS=Homo sapiens OX=9606 GN=SNU13 PE=1 SV=1	3	1	1	1	272	30.1	9.55	9858899
P49137	MAP kinase-activated protein kinase 2 OS=Homo sapiens OX=9606 GN=MAPKAPK2 PE=1 SV=1	3	1	1	1	400	45.5	8.68
Q9HB71	Calcyclin-binding protein OS=Homo sapiens OX=9606 GN=CACYBP PE=1 SV=2	3	1	1	1	228	26.2	8.25
Q9BYD9	Actin-related protein T3 OS=Homo sapiens OX=9606 GN=ACTRT3 PE=2 SV=1	2	1	1	1	372	41	5.82	18626654
A5PKX9	INADL protein OS=Homo sapiens OX=9606 GN=INADL PE=1 SV=1	1	1	1	1	1181	129.7	4.83	5778386
E9PBS1	AIR carboxylase (Fragment) OS=Homo sapiens OX=9606 GN=PAICS PE=1 SV=1	2	1	1	1	413	45.6	6.68	5397847
A0A494C0W0	Poly(A)-specific ribonuclease PARN OS=Homo sapiens OX=9606 GN=PARN PE=1 SV=1	1	1	1	1	664	76.3	6.18	6.50333e+06
C9JZW3	Elongation factor 1-beta (Fragment) OS=Homo sapiens OX=9606 GN=EEF1B2 PE=1 SV=1	6	1	1	1	123	13.4	4.56	17449586
E6Y3G0	SorCS1c-beta OS=Homo sapiens OX=9606 GN=SORCS1 PE=2 SV=1	2	1	1	1	1179	131.2	6.98
Q9H967	WD repeat-containing protein 76 OS=Homo sapiens OX=9606 GN=WDR76 PE=1 SV=2	1	1	1	1	626	69.7	9.25	11263856
B4DEC2	cDNA FLJ57708, highly similar to DNA-directed RNA polymerase I 40 kDa polypeptide OS=Homo sapiens OX=9606 PE=2 SV=1	7	1	1	1	150	17.3	4.89	3.09607e+06
B4DM67	cDNA FLJ59343, highly similar to Exportin-2 OS=Homo sapiens OX=9606 PE=2 SV=1	2	1	1	1	599	68.6	5.26	1.90403e+06
D3DWF3	Polo-like kinase 1 (Drosophila), isoform CRA_b OS=Homo sapiens OX=9606 GN=PLK1 PE=4 SV=1	2	1	1	1	363	41.5	8.24	8979747
Q59EM6	Internexin neuronal intermediate filament protein, alpha variant (Fragment) OS=Homo sapiens OX=9606 PE=2 SV=1	2	1	1	1	332	37.3	5	12204361
P06702	Protein S100-A9 OS=Homo sapiens OX=9606 GN=S100A9 PE=1 SV=1	7	1	1	1	114	13.2	6.13	10586245
Q9GZR2	RNA exonuclease 4 OS=Homo sapiens OX=9606 GN=REXO4 PE=1 SV=2	3	1	1	1	422	46.6	9.77	7544421
B4DWS6	cDNA FLJ61181, highly similar to Homo sapiens hydroxysteroid (17-beta) dehydrogenase 12 (HSD17B12), mRNA OS=Homo sapiens OX=9606 PE=2 SV=1	3	1	1	1	304	33.5	9.39	3.62281e+06
Q29RX4	Band 4.1 (Fragment) OS=Homo sapiens OX=9606 GN=EPB41 PE=2 SV=1	1	1	1	1	678	75.9	5.6	4.69646e+06
Q53H96	Pyrroline-5-carboxylate reductase 3 OS=Homo sapiens OX=9606 GN=PYCR3 PE=1 SV=3	5	1	1	1	274	28.6	7.72	3992067
K7ERU7	Telomerase RNA component-interacting RNase OS=Homo sapiens OX=9606 GN=TRIR PE=1 SV=1	11	1	1	1	133	13.4	6.81
A0A024RC67	Protein regulator of cytokinesis 1, isoform CRA_e OS=Homo sapiens OX=9606 GN=PRC1 PE=4 SV=1	1	1	1	1	620	71.6	6.57	8563212
Q5TEH5	HCG2029799, isoform CRA_b OS=Homo sapiens OX=9606 GN=PLG PE=1 SV=1	5	1	1	1	136	15.4	8.44	15101051
A0A024R3R5	3-beta-hydroxysterol Delta (14)-reductase OS=Homo sapiens OX=9606 GN=LBR PE=3 SV=1	1	1	1	1	615	70.7	9.36	8468240
Q9BT25	HAUS augmin-like complex subunit 8 OS=Homo sapiens OX=9606 GN=HAUS8 PE=1 SV=3	3	1	2	1	410	44.8	7.06	8265610
A4UCS6	Peroxiredoxin 6 (Fragment) OS=Homo sapiens OX=9606 PE=2 SV=1	9	1	1	1	80	9	5.15	3201433
B4E3G2	DNA topoisomerase OS=Homo sapiens OX=9606 PE=2 SV=1	2	1	1	1	282	31.2	7.78	5424413
G3V3W9	Activator of 90 kDa heat shock protein ATPase homolog 1 OS=Homo sapiens OX=9606 GN=AHSA1 PE=1 SV=1	9	1	1	1	100	11.6	6.11
Q15022	Polycomb protein SUZ12 OS=Homo sapiens OX=9606 GN=SUZ12 PE=1 SV=3	1	1	1	1	739	83	8.81	5442482
Q9P258	Protein RCC2 OS=Homo sapiens OX=9606 GN=RCC2 PE=1 SV=2	1	1	1	1	522	56	8.78	5.20475e+06
Q2NL82	Pre-rRNA-processing protein TSR1 homolog OS=Homo sapiens OX=9606 GN=TSR1 PE=1 SV=1	1	1	1	1	804	91.8	7.42	18050416
A4UCS6	Peroxiredoxin 6 (Fragment) OS=Homo sapiens OX=9606 PE=2 SV=1	9	1	1	1	80	9	5.15	4.44957e+06
Q8IVF7	Formin-like protein 3 OS=Homo sapiens OX=9606 GN=FMNL3 PE=1 SV=3	1	1	1	1	1028	117.1	6.65
Q8IWX8	Calcium homeostasis endoplasmic reticulum protein OS=Homo sapiens OX=9606 GN=CHERP PE=1 SV=3	1	1	1	1	916	103.6	9.04	13249893
Q12873	Chromodomain-helicase-DNA-binding protein 3 OS=Homo sapiens OX=9606 GN=CHD3 PE=1 SV=3	0	1	1	1	2000	226.5	7.3	6.50695e+06
Q86Z22	Epididymis secretory protein Li 297 OS=Homo sapiens OX=9606 GN=HEL-S-297 PE=2 SV=1	6	1	1	1	226	23.8	9.06	18667048
C9J544	Periodic tryptophan protein 2 homolog (Fragment) OS=Homo sapiens OX=9606 GN=PWP2 PE=1 SV=8	4	1	1	1	186	20	9.48	6.48976e+06
Q9UMY1	Nucleolar protein 7 OS=Homo sapiens OX=9606 GN=NOL7 PE=1 SV=2	3	1	1	1	257	29.4	9.67	7.64197e+06
Q32Q75	Eukaryotic translation initiation factor 4E OS=Homo sapiens OX=9606 GN=EIF4E PE=2 SV=1	3	1	1	1	217	25.1	6.15
A0A0A0MRW6	Nucleolar protein 6 OS=Homo sapiens OX=9606 GN=NOL6 PE=1 SV=1	1	1	1	1	1008	112.1	7.62	2.41454e+06
B5MCB5	Cellular retinoic acid-binding protein 1 (Fragment) OS=Homo sapiens OX=9606 GN=CRABP1 PE=1 SV=2	5	1	1	1	113	12.3	6.15	14626572
A8MTE9	Tetratricopeptide repeat protein 12 OS=Homo sapiens OX=9606 GN=TTC12 PE=1 SV=1	1	1	1	1	669	75.3	5.8	7876071
B4E223	Protein SPT2 homolog OS=Homo sapiens OX=9606 PE=2 SV=1	2	1	1	1	629	68.5	9.85	5.43592e+06
A0A087WYT3	Prostaglandin E synthase 3 OS=Homo sapiens OX=9606 GN=PTGES3 PE=1 SV=1	5	1	1	1	164	19.1	4.55	3.28845e+06
Q29RX4	Band 4.1 (Fragment) OS=Homo sapiens OX=9606 GN=EPB41 PE=2 SV=1	1	1	1	1	678	75.9	5.6	2.77915e+06
B5BU52	Tyrosine-protein kinase OS=Homo sapiens OX=9606 GN=CSK PE=2 SV=1	2	1	1	1	450	50.6	7.06	77501240
F6RAZ1	6-phosphofructo-2-kinase/fructose-2,6-bisphosphatase 2 (Fragment) OS=Homo sapiens OX=9606 GN=PFKFB2 PE=1 SV=1	6	1	1	1	125	14.3	9.42	7739173
A0A5C2G822	IGH c567_heavy__IGHV4-39_IGHD6-19_IGHJ4 (Fragment) OS=Homo sapiens OX=9606 PE=2 SV=1	13	1	1	1	120	13.2	7.28	6366074
A0A286YFA2	D-3-phosphoglycerate dehydrogenase OS=Homo sapiens OX=9606 GN=PHGDH PE=1 SV=1	2	1	1	1	445	47.6	5.9	2.58158e+06
B4DZ93	cDNA FLJ60984, highly similar to Deleted in lung and esophageal cancer protein1 OS=Homo sapiens OX=9606 PE=2 SV=1	1	1	2	1	424	48.1	9.38
A8K5B3	cDNA FLJ76829, highly similar to Homo sapiens piggyBac transposable element derived 1 (PGBD1), mRNA OS=Homo sapiens OX=9606 PE=2 SV=1	1	1	1	1	809	92.4	5.63	176940464
Q59FY5	Brefeldin A-inhibited guanine nucleotide-exchange protein 1 variant (Fragment) OS=Homo sapiens OX=9606 PE=2 SV=1	1	1	1	1	1278	145.4	6.06	27137004
A0A5C2GQI2	IG c864_light_IGKV3-20_IGKJ1 (Fragment) OS=Homo sapiens OX=9606 PE=2 SV=1	8	1	1	1	110	11.8	7.12	7367207
C9J6K3	Chromobox protein homolog 8 (Fragment) OS=Homo sapiens OX=9606 GN=CBX8 PE=1 SV=1	5	1	1	1	242	27.4	9.98
C9JXM3	Rab-like protein 3 OS=Homo sapiens OX=9606 GN=RABL3 PE=1 SV=1	3	1	1	1	212	23.8	6.54	106708336
P51805	Plexin-A3 OS=Homo sapiens OX=9606 GN=PLXNA3 PE=1 SV=2	0	1	1	1	1871	207.6	7.31	363046464
A0A5C2GKZ8	IG c192_heavy_IGHV4-61_IGHD3-10_IGHJ6 (Fragment) OS=Homo sapiens OX=9606 PE=2 SV=1	5	1	1	1	123	13.5	8.41	6450756
Q6ZSX8	cDNA FLJ45139 fis, clone BRAWH3039623 OS=Homo sapiens OX=9606 PE=2 SV=1	4	1	1	1	136	15.5	10.07	43033272
A0A5C2GA21	IGH + IGL c126_heavy_IGHV1-8_IGHD3-10_IGHJ5 (Fragment) OS=Homo sapiens OX=9606 PE=2 SV=1	28	1	2	1	124	13.7	9.13
H0YF43	Autophagy-related protein 13 (Fragment) OS=Homo sapiens OX=9606 GN=ATG13 PE=1 SV=1	52	1	1	1	42	4.6	4.28	136550736
