# Supplementary material for: The Network of Interactions between the Porcine Epidemic Diarrhea Virus Nucleocapsid and Host Cellular Proteins
Source: Viruses. 2022 Oct 16;14(10):2269. doi: 10.3390/v14102269 (PMC9611260; doi:10.3390/v14102269)
Supplement: Supplementary file 1 [file viruses-14-02269-s001.zip › Supplementary Table S2-The unique PEDV infected-interacting host proteins (426)..xlsx]

## Sheet: PEDV N binding proteins (426)
The unique PEDV infected-interacting host proteins (426)
Gene names
DKFZp686A111		KPNA1		MRPS12
TRIR		SUPT16H		NKAP
RPL30		RPS5		NAT10
RPL32		ZCRB1		MAGT1
POP1		LARP4B		ZCCHC17
POP4		POLRMT		AATF
RPL34		ATXN2L		LARP1B
RRP1		OK/KNS-cl.6		SYNCRIP
GPATCH4		EBNA1BP2		EPB41L4B
PHAX		MORF4L2		H3-3A
RPL9		RAB35		MRPS28
RRP8		MAPKAPK2		PRMT5
RRP9		NHP2		MRPS26
MPRIP		SNRPC		MRPS27
RPL36		SNRPB		MRPS24
BBX		BLM		MRPS25
RBFOX1		MAZ		STRBP
MBNL2		NTPCR		MRPS23
RPL23		DKFZp686E1893		ZFR
ZNF281		ATXN2		SORCS1
NGDN		SFRS14		MRPS7
DDX10		BRIX1		KRT31
GTPBP1		ZNF787		MRPS6
WDR76		C1orf167		GLTSCR2
DDX39A		PPAN-P2RY11		CSDE1
FP972		NOP16		RPUSD3
ZC3H11A		PYM1		KRT36
SRFBP1		ARPC4		HNRNPH2
ZNF277		ZBTB11		ACTRT3
SLBP		ARPC5		MRPS33
MRPL18		SON		MRPS34
MEPCE		ZFP64		MRPS31
MRPL16		EIF4G1		AKAP8
MRPL17		ZC3H4		NOL7
MRPL14		WDR3		MRPS30
SNU13		RPRC1		DKFZp686D0638
MRPL15		NOB1		AKAP1
ZC3HAV1		ZNF768		PURA
AKAP17A		MRPL9		EXOSC6
MRPL13		LBR		EXOSC4
PRDM10		EIF5A		PES1
MRPL10		RFC5		EXOSC9
MRPL11		RFC1		EXOSC2
MTDH		FAM207A		AASDHPPT
MRPL20		AHSA1		TEFM
RRS1		REXO4		MAP4K4
PIP5K1A		SARS2		SUZ12
CEP78		ASPH		RANBP1
JUN		RPL37A		ATP5PB
ZNF384		POLR1E		BOP1
PLK1		SNRPA1		FAU
MRPL27		DNAJC9		LOC84524
THAP12		NAF1		RPP30
LARP7		ZNF512		HDLBP
PRRC2C		GTF3C2		SRP14
EIF2AK2		GTF3C4		TOMM20
CGN		SRBD1		NUSAP1
LARP4		SRSF1		HNRPD
MRPL24		RPL36A		RPP38
MCAT		MRM1		NOM1
MRPL21		TMA16		H2AC1
MRPL22		MRM3		ATAD3B
THAP11		ZNF629		RSBN1
HNRNPL		HAUS8		DPM1
MRPL30		RSBN1L		D10S102
EIF6		RBBP7		HNRNPUL2
NMT1		ASCC3		DKC1
FARSA		POLR2H		RPL7L1
EZH2		EIF4E		PPIA
GPI		SSB		ZCCHC8
RPLP1		CCDC59		HNRNPA1P48
MRPL39		IMMT		DDX6
DKFZp781C0423		RPL35A		DDX5
CTCF		PRC1		RBM8A
KRI1		DNAJA2		RPS19BP1
PHF6		keratin		YTHDC1
MRPL35		DRG1		YTHDC2
SPOUT1		EIF3G		UTP23
MRPL32		ESF1		CSNKA2IP
ZNF48		CEBPZ		RPF2
FARS2		RTCB		NALCN
C11orf98		IFIT5		RPF1
MRPL40		MKI67		CNN2
CSRP2		PWP1		CALD1
RPLP2		RPS15		LLPH
RRP12		HERC5		DSP variant protein
LRRC47		N-PAC		PLEC1
OFD1		RPL18A		MARK2
NSUN5		SNRPD2		HSPA9
MRPL49		SNRPD1		CBX8
PAWR		DHX57		CBX3
MRPL47		SNRPD3		DSTN
MRPL48		RPS11		C8orf33
BAZ1A		ABT1		EIF2S2
GNL2		IMP3		RCL1
MRPL46		MRPS18B		LIN28B
TERF2		CIRBP		EIF2S3
MRPL43		MRPS18A		STT3B
HADHB		KRT7		GRSF1
NSA2		DKFZp667O0311		LSM14B
PSMA4		GRWD1		ZCCHC3
ZNF598		CCDC86		YWHAE
GART		G3BP		RBM28
RNF165		TRMT2A		DDX47
STAU1		MYL12B		ELAVL4
STAU2		MMTAG2		PSIP1
RPL12		ATP5B		HMGB1
NIP7		SGPL1		HNRPA3
MRPL58		FXR2		HIST1H1E
NOC4L		PDCD11		HNRPA1
MRPL57		RACGAP1		UTP15
MRPL54		ZNHIT6		RBM17
MRPL55		PCBP2		NCBP2
MDIG		DHX36		MARS1
H3C15		DHX37		CKAP2
RPS15A		MAP7		DDX54
TCOF1		SURF6		CTPS1
RPL14		TRMT1L		DDX50
ZNF346		SRPK2		UTP18
SRSF12		YES1		H2BC18
PAIP1		RCC2		U2AF1L5
DKFZp781K0743		KNOP1		DDX24
YTHDF2		PYCR3		USP10
RRP1B		SRPK1		PARN
NOC3L		RPS26		RRBP1
SCAF1		SMU1		ATP1A1
LRPPRC		SPATS2L		KRT84
BYSL		RPS20		PABPN1
CSDA		NOL10		MAT2A
RPL22L1		MAGED2		BMS1
ZBTB24		RNPS1		TRA2A
HJURP		RPS24		SMNDC1
MSI1		RPS23		NIFK
MSI2		MRPS17		ZFC3H1
PPP1CB		TOP2B		DDX31
SLC25A48		MRPS15		NAP1L1
IGHG2		TRAM1		DEK
CFL1		MRPS16		SSRP1
ZNF207		MRPS14		H3-2
ZNF326		MLF1IP		RBM42
KPNA4		PAK1IP1		FAM98A
KPNA2		TECR		RPL26L1
