# Supplementary material for: The Network of Interactions between the Porcine Epidemic Diarrhea Virus Nucleocapsid and Host Cellular Proteins
Source: Viruses. 2022 Oct 16;14(10):2269. doi: 10.3390/v14102269 (PMC9611260; doi:10.3390/v14102269)
Supplement: Supplementary file 1 [file viruses-14-02269-s001.zip › Supplementary Table S3-The GO annotation analyses of PEDV N-interacting host proteins..xlsx]

## Sheet: Mock-infected
ProteinID	ProteinName	GeneID	GeneName	BP	MF	CC	GO_Term
A0A0U4BW16	Non-muscle myosin heavy chain 9		MYH9	-	ATP binding [GO:0005524];motor activity [GO:0003774];-;actin filament binding [GO:0051015]	-;myosin complex [GO:0016459]	-;ATP binding [GO:0005524];motor activity [GO:0003774];-;actin filament binding [GO:0051015];-;myosin complex [GO:0016459]
P35580	Myosin-10	4628	MYH10	cell adhesion [GO:0007155];modification of postsynaptic actin cytoskeleton [GO:0098885];regulation of cell shape [GO:0008360];actin filament-based movement [GO:0030048];positive regulation of protein secretion [GO:0050714];actomyosin structure organization [GO:0031032];-;mitotic cytokinesis [GO:0000281]	ADP binding [GO:0043531];ATPase activity [GO:0016887];microfilament motor activity [GO:0000146];mRNA 5'-UTR binding [GO:0048027];RNA stem-loop binding [GO:0035613];ATP binding [GO:0005524];actin-dependent ATPase activity [GO:0030898];calmodulin binding [GO:0005516];actin binding [GO:0003779];-;actin filament binding [GO:0051015]	lamellipodium [GO:0030027];myosin II complex [GO:0016460];myosin II filament [GO:0097513];cytosol [GO:0005829];myosin complex [GO:0016459];stress fiber [GO:0001725];cytoplasm [GO:0005737];actomyosin [GO:0042641];midbody [GO:0030496];cleavage furrow [GO:0032154];polysome [GO:0005844];nucleus [GO:0005634];-;cell cortex [GO:0005938];extracellular exosome [GO:0070062]	cell adhesion [GO:0007155];modification of postsynaptic actin cytoskeleton [GO:0098885];regulation of cell shape [GO:0008360];actin filament-based movement [GO:0030048];positive regulation of protein secretion [GO:0050714];actomyosin structure organization [GO:0031032];-;mitotic cytokinesis [GO:0000281];ADP binding [GO:0043531];ATPase activity [GO:0016887];microfilament motor activity [GO:0000146…
P35527	Keratin, type I cytoskeletal 9	3857	KRT9	epidermis development [GO:0008544];skin development [GO:0043588];spermatogenesis [GO:0007283];intermediate filament organization [GO:0045109];keratinization [GO:0031424];cornification [GO:0070268];-	-;structural constituent of cytoskeleton [GO:0005200]	intermediate filament [GO:0005882];extracellular space [GO:0005615];cytosol [GO:0005829];membrane [GO:0016020];nucleus [GO:0005634];-;extracellular exosome [GO:0070062]	epidermis development [GO:0008544];skin development [GO:0043588];spermatogenesis [GO:0007283];intermediate filament organization [GO:0045109];keratinization [GO:0031424];cornification [GO:0070268];-;-;structural constituent of cytoskeleton [GO:0005200];intermediate filament [GO:0005882];extracellular space [GO:0005615];cytosol [GO:0005829];membrane [GO:0016020];nucleus [GO:0005634];-;extracellula…
H6VRF8	Cytokeratin-1		KRT1	-	-	plasma membrane [GO:0005886];keratin filament [GO:0045095]	-;-;plasma membrane [GO:0005886];keratin filament [GO:0045095]
P35908	Keratin, type II cytoskeletal 2 epidermal	3849	KRT2	keratinocyte development [GO:0003334];epidermis development [GO:0008544];intermediate filament organization [GO:0045109];keratinization [GO:0031424];cornification [GO:0070268];keratinocyte proliferation [GO:0043616];positive regulation of epidermis development [GO:0045684];keratinocyte migration [GO:0051546];keratinocyte activation [GO:0032980];peptide cross-linking [GO:0018149];-	structural constituent of cytoskeleton [GO:0005200];structural constituent of skin epidermis [GO:0030280];-;cytoskeletal protein binding [GO:0008092]	intermediate filament [GO:0005882];extracellular space [GO:0005615];cornified envelope [GO:0001533];cytosol [GO:0005829];membrane [GO:0016020];keratin filament [GO:0045095];nucleus [GO:0005634];-;extracellular exosome [GO:0070062]	keratinocyte development [GO:0003334];epidermis development [GO:0008544];intermediate filament organization [GO:0045109];keratinization [GO:0031424];cornification [GO:0070268];keratinocyte proliferation [GO:0043616];positive regulation of epidermis development [GO:0045684];keratinocyte migration [GO:0051546];keratinocyte activation [GO:0032980];peptide cross-linking [GO:0018149];-;structural cons…
B4E3S1	cDNA FLJ57040, highly similar to Myosin-9			-	ATP binding [GO:0005524];motor activity [GO:0003774];-;actin filament binding [GO:0051015]	-;myosin complex [GO:0016459]	-;ATP binding [GO:0005524];motor activity [GO:0003774];-;actin filament binding [GO:0051015];-;myosin complex [GO:0016459]
Q86YZ3	Hornerin	388697	HRNR	cell envelope organization [GO:0043163];neutrophil degranulation [GO:0043312];keratinization [GO:0031424];establishment of skin barrier [GO:0061436];-	calcium ion binding [GO:0005509];transition metal ion binding [GO:0046914];-	extracellular region [GO:0005576];cornified envelope [GO:0001533];cytoplasm [GO:0005737];keratohyalin granule [GO:0036457];collagen-containing extracellular matrix [GO:0062023];perinuclear region of cytoplasm [GO:0048471];azurophil granule lumen [GO:0035578];nucleus [GO:0005634];-;extracellular exosome [GO:0070062]	cell envelope organization [GO:0043163];neutrophil degranulation [GO:0043312];keratinization [GO:0031424];establishment of skin barrier [GO:0061436];-;calcium ion binding [GO:0005509];transition metal ion binding [GO:0046914];-;extracellular region [GO:0005576];cornified envelope [GO:0001533];cytoplasm [GO:0005737];keratohyalin granule [GO:0036457];collagen-containing extracellular matrix [GO:006…
P13645	Keratin, type I cytoskeletal 10	3858	KRT10	keratinization [GO:0031424];cornification [GO:0070268];positive regulation of epidermis development [GO:0045684];protein heterotetramerization [GO:0051290];-;peptide cross-linking [GO:0018149];keratinocyte differentiation [GO:0030216]	protein heterodimerization activity [GO:0046982];structural constituent of skin epidermis [GO:0030280];-	intermediate filament [GO:0005882];extracellular space [GO:0005615];cornified envelope [GO:0001533];cytosol [GO:0005829];membrane [GO:0016020];cytoplasm [GO:0005737];cell surface [GO:0009986];nucleus [GO:0005634];-;extracellular exosome [GO:0070062]	keratinization [GO:0031424];cornification [GO:0070268];positive regulation of epidermis development [GO:0045684];protein heterotetramerization [GO:0051290];-;peptide cross-linking [GO:0018149];keratinocyte differentiation [GO:0030216];protein heterodimerization activity [GO:0046982];structural constituent of skin epidermis [GO:0030280];-;intermediate filament [GO:0005882];extracellular space [GO:…
P63261	Actin, cytoplasmic 2	71	ACTG1	positive regulation of wound healing [GO:0090303];morphogenesis of a polarized epithelium [GO:0001738];retina homeostasis [GO:0001895];Fc-gamma receptor signaling pathway involved in phagocytosis [GO:0038096];regulation of transepithelial transport [GO:0150111];protein localization to bicellular tight junction [GO:1902396];regulation of stress fiber assembly [GO:0051492];membrane organization [GO…	structural constituent of postsynaptic actin cytoskeleton [GO:0098973];ubiquitin protein ligase binding [GO:0031625];profilin binding [GO:0005522];-;identical protein binding [GO:0042802];structural constituent of cytoskeleton [GO:0005200];ATP binding [GO:0005524]	extracellular space [GO:0005615];blood microparticle [GO:0072562];cytosol [GO:0005829];membrane [GO:0016020];actin filament [GO:0005884];apical junction complex [GO:0043296];plasma membrane [GO:0005886];focal adhesion [GO:0005925];cell-cell junction [GO:0005911];nucleus [GO:0005634];cytoskeleton [GO:0005856];-;dense body [GO:0097433];extracellular exosome [GO:0070062]	positive regulation of wound healing [GO:0090303];morphogenesis of a polarized epithelium [GO:0001738];retina homeostasis [GO:0001895];Fc-gamma receptor signaling pathway involved in phagocytosis [GO:0038096];regulation of transepithelial transport [GO:0150111];protein localization to bicellular tight junction [GO:1902396];regulation of stress fiber assembly [GO:0051492];membrane organization [GO…
A0A384P5S9	Epididymis secretory sperm binding protein	6709		-;actin filament capping [GO:0051693]	calcium ion binding [GO:0005509];calmodulin binding [GO:0005516];-;actin binding [GO:0003779]	cytoskeleton [GO:0005856];-;cell cortex [GO:0005938]	-;actin filament capping [GO:0051693];calcium ion binding [GO:0005509];calmodulin binding [GO:0005516];-;actin binding [GO:0003779];cytoskeleton [GO:0005856];-;cell cortex [GO:0005938]
P21333	Filamin-A	2316	FLNA	positive regulation of substrate adhesion-dependent cell spreading [GO:1900026];cilium assembly [GO:0060271];negative regulation of apoptotic process [GO:0043066];adenylate cyclase-inhibiting dopamine receptor signaling pathway [GO:0007195];positive regulation of integrin-mediated signaling pathway [GO:2001046];negative regulation of DNA-binding transcription factor activity [GO:0043433];cell jun…	Fc-gamma receptor I complex binding [GO:0034988];ion channel binding [GO:0044325];SMAD binding [GO:0046332];transcription factor binding [GO:0008134];GTPase binding [GO:0051020];protein kinase C binding [GO:0005080];small GTPase binding [GO:0031267];mu-type opioid receptor binding [GO:0031852];cadherin binding [GO:0045296];potassium channel regulator activity [GO:0015459];RNA binding [GO:0003723]…	extracellular region [GO:0005576];cytosol [GO:0005829];actin filament bundle [GO:0032432];postsynapse [GO:0098794];perinuclear region of cytoplasm [GO:0048471];brush border [GO:0005903];nucleus [GO:0005634];apical dendrite [GO:0097440];nucleolus [GO:0005730];membrane [GO:0016020];cortical cytoskeleton [GO:0030863];cell-cell junction [GO:0005911];axonal growth cone [GO:0044295];-;Myb complex [GO:0…	positive regulation of substrate adhesion-dependent cell spreading [GO:1900026];cilium assembly [GO:0060271];negative regulation of apoptotic process [GO:0043066];adenylate cyclase-inhibiting dopamine receptor signaling pathway [GO:0007195];positive regulation of integrin-mediated signaling pathway [GO:2001046];negative regulation of DNA-binding transcription factor activity [GO:0043433];cell jun…
B2RDD7	Protein arginine N-methyltransferase 5			-	histone-arginine N-methyltransferase activity [GO:0008469];protein-arginine omega-N symmetric methyltransferase activity [GO:0035243];-	nucleus [GO:0005634];-;cytosol [GO:0005829]	-;histone-arginine N-methyltransferase activity [GO:0008469];protein-arginine omega-N symmetric methyltransferase activity [GO:0035243];-;nucleus [GO:0005634];-;cytosol [GO:0005829]
Q16643	Drebrin	1627	DBN1	cell communication by chemical coupling [GO:0010643];regulation of neuronal synaptic plasticity [GO:0048168];positive regulation of dendritic spine morphogenesis [GO:0061003];cell communication by electrical coupling [GO:0010644];in utero embryonic development [GO:0001701];neural precursor cell proliferation [GO:0061351];regulation of dendrite development [GO:0050773];actin filament organization …	cadherin binding [GO:0045296];profilin binding [GO:0005522];actin binding [GO:0003779];-;actin filament binding [GO:0051015]	dendrite [GO:0030425];actin cytoskeleton [GO:0015629];lamellipodium [GO:0030027];postsynaptic membrane [GO:0045211];site of polarized growth [GO:0030427];-;glutamatergic synapse [GO:0098978];cytoplasm [GO:0005737];postsynaptic cytosol [GO:0099524];cortical cytoskeleton [GO:0030863];actomyosin [GO:0042641];plasma membrane [GO:0005886];gap junction [GO:0005921];postsynaptic density [GO:0014069];cor…	cell communication by chemical coupling [GO:0010643];regulation of neuronal synaptic plasticity [GO:0048168];positive regulation of dendritic spine morphogenesis [GO:0061003];cell communication by electrical coupling [GO:0010644];in utero embryonic development [GO:0001701];neural precursor cell proliferation [GO:0061351];regulation of dendrite development [GO:0050773];actin filament organization …
O94832	Unconventional myosin-Id	4642	MYO1D	negative regulation of phosphatase activity [GO:0010923];forebrain development [GO:0030900];actin filament organization [GO:0007015];protein transport [GO:0015031];early endosome to recycling endosome transport [GO:0061502];vesicle transport along actin filament [GO:0030050];cellular localization [GO:0051641];-	calcium-dependent protein binding [GO:0048306];microfilament motor activity [GO:0000146];actin filament binding [GO:0051015];actin-dependent ATPase activity [GO:0030898];calmodulin binding [GO:0005516];protein domain specific binding [GO:0019904];-;ATP binding [GO:0005524]	cytosol [GO:0005829];neuron projection [GO:0043005];axolemma [GO:0030673];cytoplasmic vesicle [GO:0031410];smooth endoplasmic reticulum [GO:0005790];microvillus [GO:0005902];myosin complex [GO:0016459];myelin sheath [GO:0043209];early endosome [GO:0005769];brush border [GO:0005903];endosome [GO:0005768];cell cortex [GO:0005938];apical dendrite [GO:0097440];axon [GO:0030424];-;plasma membrane raft…	negative regulation of phosphatase activity [GO:0010923];forebrain development [GO:0030900];actin filament organization [GO:0007015];protein transport [GO:0015031];early endosome to recycling endosome transport [GO:0061502];vesicle transport along actin filament [GO:0030050];cellular localization [GO:0051641];-;calcium-dependent protein binding [GO:0048306];microfilament motor activity [GO:000014…
P02538	Keratin, type II cytoskeletal 6A	3853	KRT6A	positive regulation of cell population proliferation [GO:0008284];morphogenesis of an epithelium [GO:0002009];defense response to Gram-positive bacterium [GO:0050830];cell differentiation [GO:0030154];cornification [GO:0070268];keratinization [GO:0031424];wound healing [GO:0042060];negative regulation of entry of bacterium into host cell [GO:2000536];negative regulation of cytolysis by symbiont o…	-;structural constituent of cytoskeleton [GO:0005200]	cytosol [GO:0005829];membrane [GO:0016020];keratin filament [GO:0045095];nucleus [GO:0005634];-;extracellular exosome [GO:0070062]	positive regulation of cell population proliferation [GO:0008284];morphogenesis of an epithelium [GO:0002009];defense response to Gram-positive bacterium [GO:0050830];cell differentiation [GO:0030154];cornification [GO:0070268];keratinization [GO:0031424];wound healing [GO:0042060];negative regulation of entry of bacterium into host cell [GO:2000536];negative regulation of cytolysis by symbiont o…
Q9UHB6	LIM domain and actin-binding protein 1	51474	LIMA1	intestinal cholesterol absorption [GO:0030299];cholesterol homeostasis [GO:0042632];cholesterol metabolic process [GO:0008203];cell migration [GO:0016477];actin filament bundle assembly [GO:0051017];negative regulation of actin filament depolymerization [GO:0030835];ruffle organization [GO:0031529];-	metal ion binding [GO:0046872];actin monomer binding [GO:0003785];cadherin binding [GO:0045296];-;actin filament binding [GO:0051015]	actin cytoskeleton [GO:0015629];ruffle [GO:0001726];cytosol [GO:0005829];stress fiber [GO:0001725];plasma membrane [GO:0005886];focal adhesion [GO:0005925];cleavage furrow [GO:0032154];brush border membrane [GO:0031526];-	intestinal cholesterol absorption [GO:0030299];cholesterol homeostasis [GO:0042632];cholesterol metabolic process [GO:0008203];cell migration [GO:0016477];actin filament bundle assembly [GO:0051017];negative regulation of actin filament depolymerization [GO:0030835];ruffle organization [GO:0031529];-;metal ion binding [GO:0046872];actin monomer binding [GO:0003785];cadherin binding [GO:0045296];-…
P02533	Keratin, type I cytoskeletal 14	3861	KRT14	aging [GO:0007568];hair cycle [GO:0042633];epidermis development [GO:0008544];cornification [GO:0070268];intermediate filament bundle assembly [GO:0045110];keratinization [GO:0031424];response to ionizing radiation [GO:0010212];hemidesmosome assembly [GO:0031581];response to zinc ion [GO:0010043];-	structural constituent of cytoskeleton [GO:0005200];-;keratin filament binding [GO:1990254]	intermediate filament [GO:0005882];cytosol [GO:0005829];cytoplasm [GO:0005737];keratin filament [GO:0045095];basal part of cell [GO:0045178];nucleus [GO:0005634];-;cell periphery [GO:0071944];extracellular exosome [GO:0070062]	aging [GO:0007568];hair cycle [GO:0042633];epidermis development [GO:0008544];cornification [GO:0070268];intermediate filament bundle assembly [GO:0045110];keratinization [GO:0031424];response to ionizing radiation [GO:0010212];hemidesmosome assembly [GO:0031581];response to zinc ion [GO:0010043];-;structural constituent of cytoskeleton [GO:0005200];-;keratin filament binding [GO:1990254];interme…
P08779	Keratin, type I cytoskeletal 16	3868	KRT16	aging [GO:0007568];cytoskeleton organization [GO:0007010];hair cycle [GO:0042633];morphogenesis of an epithelium [GO:0002009];innate immune response [GO:0045087];intermediate filament cytoskeleton organization [GO:0045104];negative regulation of cell migration [GO:0030336];cornification [GO:0070268];keratinization [GO:0031424];establishment of skin barrier [GO:0061436];keratinocyte differentiatio…	-;structural constituent of cytoskeleton [GO:0005200]	intermediate filament [GO:0005882];cytosol [GO:0005829];nucleus [GO:0005634];cytoskeleton [GO:0005856];-;extracellular exosome [GO:0070062]	aging [GO:0007568];cytoskeleton organization [GO:0007010];hair cycle [GO:0042633];morphogenesis of an epithelium [GO:0002009];innate immune response [GO:0045087];intermediate filament cytoskeleton organization [GO:0045104];negative regulation of cell migration [GO:0030336];cornification [GO:0070268];keratinization [GO:0031424];establishment of skin barrier [GO:0061436];keratinocyte differentiatio…
P48668	Keratin, type II cytoskeletal 6C	286887	KRT6C	intermediate filament cytoskeleton organization [GO:0045104];keratinization [GO:0031424];-;cornification [GO:0070268]	-	intermediate filament [GO:0005882];cytosol [GO:0005829];keratin filament [GO:0045095];-;extracellular exosome [GO:0070062]	intermediate filament cytoskeleton organization [GO:0045104];keratinization [GO:0031424];-;cornification [GO:0070268];-;intermediate filament [GO:0005882];cytosol [GO:0005829];keratin filament [GO:0045095];-;extracellular exosome [GO:0070062]
P04259	Keratin, type II cytoskeletal 6B	3854	KRT6B	ectoderm development [GO:0007398];keratinization [GO:0031424];-;cornification [GO:0070268]	-;structural constituent of cytoskeleton [GO:0005200]	extracellular exosome [GO:0070062];-;keratin filament [GO:0045095];cytosol [GO:0005829]	ectoderm development [GO:0007398];keratinization [GO:0031424];-;cornification [GO:0070268];-;structural constituent of cytoskeleton [GO:0005200];extracellular exosome [GO:0070062];-;keratin filament [GO:0045095];cytosol [GO:0005829]
B4DUQ1	Heterogeneous nuclear ribonucleoprotein K	3190		RNA processing [GO:0006396];regulation of transcription by RNA polymerase II [GO:0006357];-	DNA binding [GO:0003677];-;RNA binding [GO:0003723]	cytoplasm [GO:0005737];spliceosomal complex [GO:0005681];nucleoplasm [GO:0005654];-;podosome [GO:0002102]	RNA processing [GO:0006396];regulation of transcription by RNA polymerase II [GO:0006357];-;DNA binding [GO:0003677];-;RNA binding [GO:0003723];cytoplasm [GO:0005737];spliceosomal complex [GO:0005681];nucleoplasm [GO:0005654];-;podosome [GO:0002102]
D3DTH7	Myosin IC, isoform CRA_a		MYO1C	-	ATP binding [GO:0005524];motor activity [GO:0003774];-;actin binding [GO:0003779]	-;myosin complex [GO:0016459]	-;ATP binding [GO:0005524];motor activity [GO:0003774];-;actin binding [GO:0003779];-;myosin complex [GO:0016459]
P13647	Keratin, type II cytoskeletal 5	3852	KRT5	epidermis development [GO:0008544];keratinization [GO:0031424];cornification [GO:0070268];hemidesmosome assembly [GO:0031581];-	scaffold protein binding [GO:0097110];-;structural constituent of cytoskeleton [GO:0005200]	intermediate filament [GO:0005882];cytosol [GO:0005829];membrane [GO:0016020];cytoplasm [GO:0005737];keratin filament [GO:0045095];nucleus [GO:0005634];-;extracellular exosome [GO:0070062]	epidermis development [GO:0008544];keratinization [GO:0031424];cornification [GO:0070268];hemidesmosome assembly [GO:0031581];-;scaffold protein binding [GO:0097110];-;structural constituent of cytoskeleton [GO:0005200];intermediate filament [GO:0005882];cytosol [GO:0005829];membrane [GO:0016020];cytoplasm [GO:0005737];keratin filament [GO:0045095];nucleus [GO:0005634];-;extracellular exosome [GO…
Q6P3W7	SCY1-like protein 2	55681	SCYL2	positive regulation of clathrin-dependent endocytosis [GO:2000370];positive regulation of receptor internalization [GO:0002092];pyramidal neuron development [GO:0021860];brain development [GO:0007420];endosome to lysosome transport [GO:0008333];receptor internalization involved in canonical Wnt signaling pathway [GO:2000286];negative regulation of canonical Wnt signaling pathway [GO:0090090];-	protein kinase activity [GO:0004672];signaling receptor binding [GO:0005102];-;ATP binding [GO:0005524]	Golgi apparatus [GO:0005794];-;endosome membrane [GO:0010008];clathrin-coated vesicle [GO:0030136]	positive regulation of clathrin-dependent endocytosis [GO:2000370];positive regulation of receptor internalization [GO:0002092];pyramidal neuron development [GO:0021860];brain development [GO:0007420];endosome to lysosome transport [GO:0008333];receptor internalization involved in canonical Wnt signaling pathway [GO:2000286];negative regulation of canonical Wnt signaling pathway [GO:0090090];-;pr…
O00159	Unconventional myosin-Ic	4641	MYO1C	positive regulation of cell migration by vascular endothelial growth factor signaling pathway [GO:0038089];protein targeting to membrane [GO:0006612];positive regulation of gene expression, epigenetic [GO:0045815];positive regulation of protein targeting to membrane [GO:0090314];Fc-gamma receptor signaling pathway involved in phagocytosis [GO:0038096];protein targeting [GO:0006605];positive regul…	signaling receptor binding [GO:0005102];microfilament motor activity [GO:0000146];protein C-terminus binding [GO:0008022];small GTPase binding [GO:0031267];actin filament binding [GO:0051015];actin-dependent ATPase activity [GO:0030898];calmodulin binding [GO:0005516];-;ATP binding [GO:0005524]	lateral plasma membrane [GO:0016328];unconventional myosin complex [GO:0016461];cytosol [GO:0005829];nuclear pore [GO:0005643];microvillus [GO:0005902];filamentous actin [GO:0031941];cytoplasmic vesicle membrane [GO:0030659];membrane raft [GO:0045121];brush border [GO:0005903];nuclear body [GO:0016604];nucleolus [GO:0005730];membrane [GO:0016020];nucleoplasm [GO:0005654];-;basal plasma membrane […	positive regulation of cell migration by vascular endothelial growth factor signaling pathway [GO:0038089];protein targeting to membrane [GO:0006612];positive regulation of gene expression, epigenetic [GO:0045815];positive regulation of protein targeting to membrane [GO:0090314];Fc-gamma receptor signaling pathway involved in phagocytosis [GO:0038096];protein targeting [GO:0006605];positive regul…
P09874	Poly [ADP-ribose] polymerase 1	142	PARP1	regulation of SMAD protein complex assembly [GO:0010990];mitochondrial DNA repair [GO:0043504];positive regulation of cardiac muscle hypertrophy [GO:0010613];cellular response to amyloid-beta [GO:1904646];telomere maintenance [GO:0000723];base-excision repair, gap-filling [GO:0006287];negative regulation of telomere maintenance via telomere lengthening [GO:1904357];regulation of cellular protein …	estrogen receptor binding [GO:0030331];NAD DNA ADP-ribosyltransferase activity [GO:0140294];zinc ion binding [GO:0008270];protein ADP-ribosylase activity [GO:1990404];protein N-terminus binding [GO:0047485];NAD binding [GO:0051287];histone deacetylase binding [GO:0042826];enzyme binding [GO:0019899];DNA binding [GO:0003677];NAD+ ADP-ribosyltransferase activity [GO:0003950];R-SMAD binding [GO:0070…	nuclear body [GO:0016604];nucleolus [GO:0005730];site of double-strand break [GO:0035861];membrane [GO:0016020];nuclear envelope [GO:0005635];nucleoplasm [GO:0005654];chromosome, telomeric region [GO:0000781];protein-containing complex [GO:0032991];transcription regulator complex [GO:0005667];protein-DNA complex [GO:0032993];mitochondrion [GO:0005739];nucleus [GO:0005634];site of DNA damage [GO:0…	regulation of SMAD protein complex assembly [GO:0010990];mitochondrial DNA repair [GO:0043504];positive regulation of cardiac muscle hypertrophy [GO:0010613];cellular response to amyloid-beta [GO:1904646];telomere maintenance [GO:0000723];base-excision repair, gap-filling [GO:0006287];negative regulation of telomere maintenance via telomere lengthening [GO:1904357];regulation of cellular protein …
A0A024QZJ6	Myosin, heavy polypeptide 11, smooth muscle, isoform CRA_b	4629	MYH11	-	ATP binding [GO:0005524];motor activity [GO:0003774];-;actin filament binding [GO:0051015]	-;myosin complex [GO:0016459]	-;ATP binding [GO:0005524];motor activity [GO:0003774];-;actin filament binding [GO:0051015];-;myosin complex [GO:0016459]
Q6S8J3	POTE ankyrin domain family member E	445582	POTEE	substantia nigra development [GO:0021762];-;retina homeostasis [GO:0001895]	-	extracellular space [GO:0005615];blood microparticle [GO:0072562];-;extracellular exosome [GO:0070062]	substantia nigra development [GO:0021762];-;retina homeostasis [GO:0001895];-;extracellular space [GO:0005615];blood microparticle [GO:0072562];-;extracellular exosome [GO:0070062]
P15924	Desmoplakin	1832	DSP	desmosome organization [GO:0002934];intermediate filament cytoskeleton organization [GO:0045104];keratinization [GO:0031424];wound healing [GO:0042060];epithelial cell-cell adhesion [GO:0090136];keratinocyte differentiation [GO:0030216];intermediate filament organization [GO:0045109];bundle of His cell-Purkinje myocyte adhesion involved in cell communication [GO:0086073];protein localization to c…	protein kinase C binding [GO:0005080];cell adhesive protein binding involved in bundle of His cell-Purkinje myocyte communication [GO:0086083];scaffold protein binding [GO:0097110];structural molecule activity [GO:0005198];RNA binding [GO:0003723];-;structural constituent of cytoskeleton [GO:0005200]	intermediate filament [GO:0005882];cornified envelope [GO:0001533];basolateral plasma membrane [GO:0016323];intercalated disc [GO:0014704];membrane [GO:0016020];cytoplasm [GO:0005737];ficolin-1-rich granule membrane [GO:0101003];fascia adherens [GO:0005916];desmosome [GO:0030057];plasma membrane [GO:0005886];nucleus [GO:0005634];-;extracellular exosome [GO:0070062]	desmosome organization [GO:0002934];intermediate filament cytoskeleton organization [GO:0045104];keratinization [GO:0031424];wound healing [GO:0042060];epithelial cell-cell adhesion [GO:0090136];keratinocyte differentiation [GO:0030216];intermediate filament organization [GO:0045109];bundle of His cell-Purkinje myocyte adhesion involved in cell communication [GO:0086073];protein localization to c…
B7Z6P1	cDNA FLJ53662, highly similar to Actin, alpha skeletal muscle			-	-	-	-
D6W5C0	Spectrin beta chain		SPTBN1	-;actin filament capping [GO:0051693]	phospholipid binding [GO:0005543];-;structural constituent of cytoskeleton [GO:0005200];actin binding [GO:0003779]	-;spectrin [GO:0008091]	-;actin filament capping [GO:0051693];phospholipid binding [GO:0005543];-;structural constituent of cytoskeleton [GO:0005200];actin binding [GO:0003779];-;spectrin [GO:0008091]
P52907	F-actin-capping protein subunit alpha-1	829	CAPZA1	interleukin-12-mediated signaling pathway [GO:0035722];protein-containing complex assembly [GO:0065003];barbed-end actin filament capping [GO:0051016];innate immune response [GO:0045087];blood coagulation [GO:0007596];endoplasmic reticulum to Golgi vesicle-mediated transport [GO:0006888];actin cytoskeleton organization [GO:0030036];antigen processing and presentation of exogenous peptide antigen …	cadherin binding [GO:0045296];-;actin filament binding [GO:0051015];actin binding [GO:0003779]	actin cytoskeleton [GO:0015629];extracellular region [GO:0005576];cytosol [GO:0005829];WASH complex [GO:0071203];F-actin capping protein complex [GO:0008290];cytoskeleton [GO:0005856];-;extracellular exosome [GO:0070062]	interleukin-12-mediated signaling pathway [GO:0035722];protein-containing complex assembly [GO:0065003];barbed-end actin filament capping [GO:0051016];innate immune response [GO:0045087];blood coagulation [GO:0007596];endoplasmic reticulum to Golgi vesicle-mediated transport [GO:0006888];actin cytoskeleton organization [GO:0030036];antigen processing and presentation of exogenous peptide antigen …
O43707	Alpha-actinin-4	81	ACTN4	negative regulation of substrate adhesion-dependent cell spreading [GO:1900025];positive regulation of NIK/NF-kappaB signaling [GO:1901224];retinoic acid receptor signaling pathway [GO:0048384];regulation of nucleic acid-templated transcription [GO:1903506];peroxisome proliferator activated receptor signaling pathway [GO:0035357];positive regulation of sodium [GO:0032417];regulation of apoptotic …	ion channel binding [GO:0044325];transcription coactivator activity [GO:0003713];integrin binding [GO:0005178];calcium ion binding [GO:0005509];retinoic acid receptor binding [GO:0042974];nuclear hormone receptor binding [GO:0035257];nuclear receptor coactivator activity [GO:0030374];protein N-terminus binding [GO:0047485];RNA binding [GO:0003723];nucleoside binding [GO:0001882];chromatin DNA bin…	extracellular space [GO:0005615];extracellular region [GO:0005576];nuclear body [GO:0016604];platelet alpha granule lumen [GO:0031093];cytosol [GO:0005829];stress fiber [GO:0001725];cytoplasm [GO:0005737];neuron projection [GO:0043005];protein-containing complex [GO:0032991];pseudopodium [GO:0031143];ribonucleoprotein complex [GO:1990904];focal adhesion [GO:0005925];perinuclear region of cytoplas…	negative regulation of substrate adhesion-dependent cell spreading [GO:1900025];positive regulation of NIK/NF-kappaB signaling [GO:1901224];retinoic acid receptor signaling pathway [GO:0048384];regulation of nucleic acid-templated transcription [GO:1903506];peroxisome proliferator activated receptor signaling pathway [GO:0035357];positive regulation of sodium [GO:0032417];regulation of apoptotic …
Q9BQA1	Methylosome protein 50	79084	WDR77	positive regulation of cell population proliferation [GO:0008284];pole plasm assembly [GO:0007315];regulation of transcription by RNA polymerase II [GO:0006357];spliceosomal snRNP assembly [GO:0000387];negative regulation of epithelial cell proliferation involved in prostate gland development [GO:0060770];secretory columnal luminar epithelial cell differentiation involved in prostate glandular ac…	nuclear receptor coactivator activity [GO:0030374];-;methyl-CpG binding [GO:0008327]	methylosome [GO:0034709];cytosol [GO:0005829];Golgi apparatus [GO:0005794];cytoplasm [GO:0005737];pole plasm [GO:0045495];nucleoplasm [GO:0005654];nucleus [GO:0005634];-	positive regulation of cell population proliferation [GO:0008284];pole plasm assembly [GO:0007315];regulation of transcription by RNA polymerase II [GO:0006357];spliceosomal snRNP assembly [GO:0000387];negative regulation of epithelial cell proliferation involved in prostate gland development [GO:0060770];secretory columnal luminar epithelial cell differentiation involved in prostate glandular ac…
B3KN06	Coronin			actin cytoskeleton organization [GO:0030036];-	-;actin filament binding [GO:0051015]	actin cytoskeleton [GO:0015629];-	actin cytoskeleton organization [GO:0030036];-;-;actin filament binding [GO:0051015];actin cytoskeleton [GO:0015629];-
Q562L9	Actin-like protein		ACT	-	-	-	-
A0A087WTT1	Polyadenylate-binding protein		PABPC1	-	-;RNA binding [GO:0003723]	-;cytosol [GO:0005829]	-;-;RNA binding [GO:0003723];-;cytosol [GO:0005829]
P67809	Y-box-binding protein 1	4904	YBX1	mRNA stabilization [GO:0048255];RNA transport [GO:0050658];embryonic morphogenesis [GO:0048598];negative regulation of cellular senescence [GO:2000773];negative regulation of translation [GO:0017148];positive regulation of transcription by RNA polymerase II [GO:0045944];epidermis development [GO:0008544];positive regulation of cell division [GO:0051781];CRD-mediated mRNA stabilization [GO:0070934…	GTPase binding [GO:0051020];C5-methylcytidine-containing RNA binding [GO:0062153];nucleic acid binding [GO:0003676];DNA binding [GO:0003677];miRNA binding [GO:0035198];sequence-specific double-stranded DNA binding [GO:1990837];RNA binding [GO:0003723];double-stranded DNA binding [GO:0003690];-	extracellular region [GO:0005576];intracellular membrane-bounded organelle [GO:0043231];messenger ribonucleoprotein complex [GO:1990124];-;cytosol [GO:0005829];cytoplasmic stress granule [GO:0010494];cytoplasm [GO:0005737];ribonucleoprotein complex [GO:1990904];nuclear membrane [GO:0031965];CRD-mediated mRNA stability complex [GO:0070937];histone pre-mRNA 3'end processing complex [GO:0071204];nuc…	mRNA stabilization [GO:0048255];RNA transport [GO:0050658];embryonic morphogenesis [GO:0048598];negative regulation of cellular senescence [GO:2000773];negative regulation of translation [GO:0017148];positive regulation of transcription by RNA polymerase II [GO:0045944];epidermis development [GO:0008544];positive regulation of cell division [GO:0051781];CRD-mediated mRNA stabilization [GO:0070934…
E9PDF6	Unconventional myosin-Ib	4430	MYO1B	-	ATP binding [GO:0005524];motor activity [GO:0003774];-;actin binding [GO:0003779]	plasma membrane [GO:0005886];-;myosin complex [GO:0016459]	-;ATP binding [GO:0005524];motor activity [GO:0003774];-;actin binding [GO:0003779];plasma membrane [GO:0005886];-;myosin complex [GO:0016459]
Q04695	Keratin, type I cytoskeletal 17	3872	KRT17	positive regulation of hair follicle development [GO:0051798];hair follicle morphogenesis [GO:0031069];intermediate filament organization [GO:0045109];keratinization [GO:0031424];cornification [GO:0070268];positive regulation of cell growth [GO:0030307];positive regulation of translation [GO:0045727];-	structural molecule activity [GO:0005198];-	intermediate filament [GO:0005882];cytosol [GO:0005829];intermediate filament cytoskeleton [GO:0045111];-;cell periphery [GO:0071944]	positive regulation of hair follicle development [GO:0051798];hair follicle morphogenesis [GO:0031069];intermediate filament organization [GO:0045109];keratinization [GO:0031424];cornification [GO:0070268];positive regulation of cell growth [GO:0030307];positive regulation of translation [GO:0045727];-;structural molecule activity [GO:0005198];-;intermediate filament [GO:0005882];cytosol [GO:0005…
Q4VCS5	Angiomotin	154796	AMOT	positive regulation of cell size [GO:0045793];negative regulation of angiogenesis [GO:0016525];cell migration involved in gastrulation [GO:0042074];negative regulation of GTPase activity [GO:0034260];regulation of cell migration [GO:0030334];establishment of cell polarity involved in ameboidal cell migration [GO:0003365];actin cytoskeleton organization [GO:0030036];negative regulation of vascular…	signaling receptor activity [GO:0038023];angiostatin binding [GO:0043532];-	integral component of membrane [GO:0016021];lamellipodium [GO:0030027];ruffle [GO:0001726];cytosol [GO:0005829];endocytic vesicle [GO:0030139];cytoplasm [GO:0005737];cell surface [GO:0009986];stress fiber [GO:0001725];actin filament [GO:0005884];plasma membrane [GO:0005886];cell junction [GO:0030054];nucleoplasm [GO:0005654];external side of plasma membrane [GO:0009897];bicellular tight junction …	positive regulation of cell size [GO:0045793];negative regulation of angiogenesis [GO:0016525];cell migration involved in gastrulation [GO:0042074];negative regulation of GTPase activity [GO:0034260];regulation of cell migration [GO:0030334];establishment of cell polarity involved in ameboidal cell migration [GO:0003365];actin cytoskeleton organization [GO:0030036];negative regulation of vascular…
Q562M3	Actin-like protein		ACT	-	-	-	-
P08670	Vimentin	7431	VIM	regulation of mRNA stability [GO:0043488];negative regulation of neuron projection development [GO:0010977];intermediate filament organization [GO:0045109];positive regulation of collagen biosynthetic process [GO:0032967];viral process [GO:0016032];aggrephagy [GO:0035973];lens fiber cell development [GO:0070307];positive regulation of translation [GO:0045727];muscle filament sliding [GO:0030049];…	double-stranded RNA binding [GO:0003725];keratin filament binding [GO:1990254];structural constituent of eye lens [GO:0005212];scaffold protein binding [GO:0097110];protein domain specific binding [GO:0019904];-;identical protein binding [GO:0042802];structural constituent of cytoskeleton [GO:0005200]	intermediate filament [GO:0005882];nuclear matrix [GO:0016363];cytosol [GO:0005829];cytoplasm [GO:0005737];neuron projection [GO:0043005];microtubule organizing center [GO:0005815];cell leading edge [GO:0031252];intermediate filament cytoskeleton [GO:0045111];ribonucleoprotein complex [GO:1990904];peroxisome [GO:0005777];plasma membrane [GO:0005886];focal adhesion [GO:0005925];polysome [GO:000584…	regulation of mRNA stability [GO:0043488];negative regulation of neuron projection development [GO:0010977];intermediate filament organization [GO:0045109];positive regulation of collagen biosynthetic process [GO:0032967];viral process [GO:0016032];aggrephagy [GO:0035973];lens fiber cell development [GO:0070307];positive regulation of translation [GO:0045727];muscle filament sliding [GO:0030049];…
B2RDE1	cDNA, FLJ96568, highly similar to Homo sapiens tropomyosin 3 (TPM3), mRNA			-	-;actin binding [GO:0003779]	cytoskeleton [GO:0005856];-	-;-;actin binding [GO:0003779];cytoskeleton [GO:0005856];-
Q7Z794	Keratin, type II cytoskeletal 1b	374454	KRT77	keratinization [GO:0031424];-;cornification [GO:0070268]	-	cytosol [GO:0005829];keratin filament [GO:0045095];cytoskeleton [GO:0005856];-;extracellular exosome [GO:0070062]	keratinization [GO:0031424];-;cornification [GO:0070268];-;cytosol [GO:0005829];keratin filament [GO:0045095];cytoskeleton [GO:0005856];-;extracellular exosome [GO:0070062]
Q7Z406	Myosin-14	79784	MYH14	skeletal muscle contraction [GO:0003009];regulation of cell shape [GO:0008360];actin filament-based movement [GO:0030048];sensory perception of sound [GO:0007605];skeletal muscle tissue development [GO:0007519];vocalization behavior [GO:0071625];mitochondrion morphogenesis [GO:0070584];actomyosin structure organization [GO:0031032];-;neuronal action potential [GO:0019228]	microfilament motor activity [GO:0000146];actin filament binding [GO:0051015];actin-dependent ATPase activity [GO:0030898];calmodulin binding [GO:0005516];ATPase activity [GO:0016887];-;ATP binding [GO:0005524]	myosin II complex [GO:0016460];myosin II filament [GO:0097513];cytosol [GO:0005829];membrane [GO:0016020];stress fiber [GO:0001725];actomyosin [GO:0042641];brush border [GO:0005903];-;growth cone [GO:0030426];extracellular exosome [GO:0070062]	skeletal muscle contraction [GO:0003009];regulation of cell shape [GO:0008360];actin filament-based movement [GO:0030048];sensory perception of sound [GO:0007605];skeletal muscle tissue development [GO:0007519];vocalization behavior [GO:0071625];mitochondrion morphogenesis [GO:0070584];actomyosin structure organization [GO:0031032];-;neuronal action potential [GO:0019228];microfilament motor acti…
Q5D862	Filaggrin-2	388698	FLG2	cell adhesion [GO:0007155];neutrophil degranulation [GO:0043312];establishment of skin barrier [GO:0061436];epidermis morphogenesis [GO:0048730];-	structural molecule activity [GO:0005198];calcium ion binding [GO:0005509];transition metal ion binding [GO:0046914];-	extracellular region [GO:0005576];cornified envelope [GO:0001533];cytoplasm [GO:0005737];keratohyalin granule [GO:0036457];tertiary granule lumen [GO:1904724];nucleus [GO:0005634];-	cell adhesion [GO:0007155];neutrophil degranulation [GO:0043312];establishment of skin barrier [GO:0061436];epidermis morphogenesis [GO:0048730];-;structural molecule activity [GO:0005198];calcium ion binding [GO:0005509];transition metal ion binding [GO:0046914];-;extracellular region [GO:0005576];cornified envelope [GO:0001533];cytoplasm [GO:0005737];keratohyalin granule [GO:0036457];tertiary g…
Q9NZI8	Insulin-like growth factor 2 mRNA-binding protein 1	10642	IGF2BP1	regulation of mRNA stability [GO:0043488];regulation of RNA metabolic process [GO:0051252];negative regulation of translation [GO:0017148];CRD-mediated mRNA stabilization [GO:0070934];pallium cell proliferation in forebrain [GO:0022013];neuronal stem cell population maintenance [GO:0097150];nervous system development [GO:0007399];mRNA transport [GO:0051028];regulation of mRNA stability involved i…	mRNA binding [GO:0003729];mRNA 5'-UTR binding [GO:0048027];mRNA 3'-UTR binding [GO:0003730];translation regulator activity [GO:0045182];RNA binding [GO:0003723];-	lamellipodium [GO:0030027];cytosol [GO:0005829];cytoplasmic stress granule [GO:0010494];cytoplasm [GO:0005737];dendritic spine [GO:0043197];ribonucleoprotein complex [GO:1990904];filopodium [GO:0030175];CRD-mediated mRNA stability complex [GO:0070937];perinuclear region of cytoplasm [GO:0048471];-;nucleoplasm [GO:0005654];nucleus [GO:0005634];neuronal cell body [GO:0043025];growth cone [GO:003042…	regulation of mRNA stability [GO:0043488];regulation of RNA metabolic process [GO:0051252];negative regulation of translation [GO:0017148];CRD-mediated mRNA stabilization [GO:0070934];pallium cell proliferation in forebrain [GO:0022013];neuronal stem cell population maintenance [GO:0097150];nervous system development [GO:0007399];mRNA transport [GO:0051028];regulation of mRNA stability involved i…
E9PKE3	Heat shock cognate 71 kDa protein		HSPA8	-	ATPase activity [GO:0016887];ATP binding [GO:0005524]	-	-;ATPase activity [GO:0016887];ATP binding [GO:0005524];-
P08754	Guanine nucleotide-binding protein G(i) subunit alpha-3	2773	GNAI3	vesicle fusion [GO:0006906];protein folding [GO:0006457];brain development [GO:0007420];cell division [GO:0051301];positive regulation of NAD(P)H oxidase activity [GO:0033864];positive regulation of vascular associated smooth muscle cell proliferation [GO:1904707];adenylate cyclase-modulating G protein-coupled receptor signaling pathway [GO:0007188];platelet activation [GO:0030168];GTP metabolic …	G-protein beta/gamma-subunit complex binding [GO:0031683];GTP binding [GO:0005525];metal ion binding [GO:0046872];GTPase activating protein binding [GO:0032794];GDP binding [GO:0019003];GTPase activity [GO:0003924];protein domain specific binding [GO:0019904];G protein-coupled serotonin receptor binding [GO:0031821];G protein-coupled receptor binding [GO:0001664];-	Golgi apparatus [GO:0005794];lysosomal membrane [GO:0005765];cytoplasm [GO:0005737];membrane [GO:0016020];midbody [GO:0030496];centrosome [GO:0005813];heterotrimeric G-protein complex [GO:0005834];membrane raft [GO:0045121];plasma membrane [GO:0005886];-;zymogen granule [GO:0042588];extracellular exosome [GO:0070062]	vesicle fusion [GO:0006906];protein folding [GO:0006457];brain development [GO:0007420];cell division [GO:0051301];positive regulation of NAD(P)H oxidase activity [GO:0033864];positive regulation of vascular associated smooth muscle cell proliferation [GO:1904707];adenylate cyclase-modulating G protein-coupled receptor signaling pathway [GO:0007188];platelet activation [GO:0030168];GTP metabolic …
H0YI76	Keratin, type II cytoskeletal 5		KRT5	-	-	keratin filament [GO:0045095]	-;-;keratin filament [GO:0045095]
P19338	Nucleolin	4691	NCL	positive regulation of transcription of nucleolar large rRNA by RNA polymerase I [GO:1901838];negative regulation of translation [GO:0017148];positive regulation of mRNA splicing, via spliceosome [GO:0048026];angiogenesis [GO:0001525];-	mRNA 5'-UTR binding [GO:0048027];protein C-terminus binding [GO:0008022];telomeric DNA binding [GO:0042162];DNA topoisomerase binding [GO:0044547];RNA binding [GO:0003723];-;identical protein binding [GO:0042802]	cytoplasmic ribonucleoprotein granule [GO:0036464];nucleolus [GO:0005730];membrane [GO:0016020];spliceosomal complex [GO:0005681];ribonucleoprotein complex [GO:1990904];nucleoplasm [GO:0005654];chromosome [GO:0005694];nucleus [GO:0005634];-;cell cortex [GO:0005938];extracellular exosome [GO:0070062]	positive regulation of transcription of nucleolar large rRNA by RNA polymerase I [GO:1901838];negative regulation of translation [GO:0017148];positive regulation of mRNA splicing, via spliceosome [GO:0048026];angiogenesis [GO:0001525];-;mRNA 5'-UTR binding [GO:0048027];protein C-terminus binding [GO:0008022];telomeric DNA binding [GO:0042162];DNA topoisomerase binding [GO:0044547];RNA binding [GO…
P11021	Endoplasmic reticulum chaperone BiP	3309	HSPA5	negative regulation of transforming growth factor beta receptor signaling pathway [GO:0030512];luteolysis [GO:0001554];negative regulation of apoptotic process [GO:0043066];negative regulation of protein-containing complex assembly [GO:0031333];regulation of PERK-mediated unfolded protein response [GO:1903897];maintenance of protein localization in endoplasmic reticulum [GO:0035437];cerebellar Pu…	unfolded protein binding [GO:0051082];calcium ion binding [GO:0005509];ribosome binding [GO:0043022];heat shock protein binding [GO:0031072];chaperone binding [GO:0051087];cadherin binding [GO:0045296];enzyme binding [GO:0019899];ubiquitin protein ligase binding [GO:0031625];protein domain specific binding [GO:0019904];ATPase activity [GO:0016887];protein folding chaperone [GO:0044183];misfolded …	melanosome [GO:0042470];endoplasmic reticulum [GO:0005783];cytosol [GO:0005829];cell surface [GO:0009986];midbody [GO:0030496];mitochondrion [GO:0005739];endoplasmic reticulum lumen [GO:0005788];smooth endoplasmic reticulum [GO:0005790];endoplasmic reticulum membrane [GO:0005789];nucleus [GO:0005634];endoplasmic reticulum-Golgi intermediate compartment [GO:0005793];endoplasmic reticulum chaperone…	negative regulation of transforming growth factor beta receptor signaling pathway [GO:0030512];luteolysis [GO:0001554];negative regulation of apoptotic process [GO:0043066];negative regulation of protein-containing complex assembly [GO:0031333];regulation of PERK-mediated unfolded protein response [GO:1903897];maintenance of protein localization in endoplasmic reticulum [GO:0035437];cerebellar Pu…
Q92614	Unconventional myosin-XVIIIa	399687	MYO18A	Golgi organization [GO:0007030];positive regulation of opsonization [GO:1903028];Golgi vesicle budding [GO:0048194];negative regulation of apoptotic process [GO:0043066];Golgi ribbon formation [GO:0090161];cell migration [GO:0016477];positive regulation of protein secretion [GO:0050714];regulation of macrophage activation [GO:0043030];DNA metabolic process [GO:0006259];actomyosin structure organi…	ADP binding [GO:0043531];actin filament binding [GO:0051015];DNA binding [GO:0003677];RNA binding [GO:0003723];-;ATP binding [GO:0005524]	trans-Golgi network [GO:0005802];membrane [GO:0016020];cell surface [GO:0009986];actomyosin [GO:0042641];Golgi membrane [GO:0000139];-;endoplasmic reticulum-Golgi intermediate compartment [GO:0005793];myosin complex [GO:0016459]	Golgi organization [GO:0007030];positive regulation of opsonization [GO:1903028];Golgi vesicle budding [GO:0048194];negative regulation of apoptotic process [GO:0043066];Golgi ribbon formation [GO:0090161];cell migration [GO:0016477];positive regulation of protein secretion [GO:0050714];regulation of macrophage activation [GO:0043030];DNA metabolic process [GO:0006259];actomyosin structure organi…
F8W6I7	Helix-destabilizing protein		HNRNPA1	mRNA transport [GO:0051028];RNA splicing [GO:0008380];-;mRNA processing [GO:0006397]	-;RNA binding [GO:0003723]	nucleoplasm [GO:0005654];cytoplasm [GO:0005737];-	mRNA transport [GO:0051028];RNA splicing [GO:0008380];-;mRNA processing [GO:0006397];-;RNA binding [GO:0003723];nucleoplasm [GO:0005654];cytoplasm [GO:0005737];-
A0A0G2JIW1	Heat shock 70 kDa protein 1B		HSPA1B	-	ATPase activity [GO:0016887];ATP binding [GO:0005524]	-	-;ATPase activity [GO:0016887];ATP binding [GO:0005524];-
B3KP90	-	-	-	-	-	-	-
E7EX17	Eukaryotic translation initiation factor 4B	1975	EIF4B	-;eukaryotic translation initiation factor 4F complex assembly [GO:0097010]	-;RNA strand annealing activity [GO:0033592]	dendrite [GO:0030425];cytosol [GO:0005829];postsynapse [GO:0098794];neuronal cell body [GO:0043025];-	-;eukaryotic translation initiation factor 4F complex assembly [GO:0097010];-;RNA strand annealing activity [GO:0033592];dendrite [GO:0030425];cytosol [GO:0005829];postsynapse [GO:0098794];neuronal cell body [GO:0043025];-
A0A384NYT8	Tubulin beta chain			-;microtubule-based process [GO:0007017]	GTP binding [GO:0005525];GTPase activity [GO:0003924];-;structural constituent of cytoskeleton [GO:0005200]	microtubule [GO:0005874];cytoplasm [GO:0005737];-	-;microtubule-based process [GO:0007017];GTP binding [GO:0005525];GTPase activity [GO:0003924];-;structural constituent of cytoskeleton [GO:0005200];microtubule [GO:0005874];cytoplasm [GO:0005737];-
P04899	Guanine nucleotide-binding protein G(i) subunit alpha-2	2771	GNAI2	cell division [GO:0051301];signal transduction [GO:0007165];adenylate cyclase-inhibiting G protein-coupled receptor signaling pathway [GO:0007193];cell cycle [GO:0007049];cell population proliferation [GO:0008283];G protein-coupled adenosine receptor signaling pathway [GO:0001973];negative regulation of calcium ion-dependent exocytosis [GO:0045955];positive regulation of NAD(P)H oxidase activity …	G-protein beta/gamma-subunit complex binding [GO:0031683];GTP binding [GO:0005525];metal ion binding [GO:0046872];-;G protein-coupled receptor binding [GO:0001664];GTPase activity [GO:0003924]	dendrite [GO:0030425];cytosol [GO:0005829];membrane [GO:0016020];synapse [GO:0045202];cytoplasm [GO:0005737];nucleoplasm [GO:0005654];midbody [GO:0030496];centrosome [GO:0005813];heterotrimeric G-protein complex [GO:0005834];membrane raft [GO:0045121];plasma membrane [GO:0005886];extracellular vesicle [GO:1903561];-;cell body [GO:0044297];extracellular exosome [GO:0070062]	cell division [GO:0051301];signal transduction [GO:0007165];adenylate cyclase-inhibiting G protein-coupled receptor signaling pathway [GO:0007193];cell cycle [GO:0007049];cell population proliferation [GO:0008283];G protein-coupled adenosine receptor signaling pathway [GO:0001973];negative regulation of calcium ion-dependent exocytosis [GO:0045955];positive regulation of NAD(P)H oxidase activity …
Q00839	Heterogeneous nuclear ribonucleoprotein U	3192	HNRNPU	regulation of alternative mRNA splicing, via spliceosome [GO:0000381];circadian regulation of gene expression [GO:0032922];cell division [GO:0051301];maintenance of protein location in nucleus [GO:0051457];cell cycle [GO:0007049];negative regulation of telomere maintenance via telomerase [GO:0032211];negative regulation of transcription by RNA polymerase II [GO:0000122];mRNA stabilization [GO:004…	RNA polymerase II complex binding [GO:0000993];promoter-specific chromatin binding [GO:1990841];sequence-specific double-stranded DNA binding [GO:1990837];protein-containing complex binding [GO:0044877];single-stranded DNA binding [GO:0003697];ribonucleoprotein complex binding [GO:0043021];ATP binding [GO:0005524];transcription corepressor activity [GO:0003714];TFIIH-class transcription factor co…	nuclear matrix [GO:0016363];cell surface [GO:0009986];midbody [GO:0030496];centrosome [GO:0005813];CRD-mediated mRNA stability complex [GO:0070937];mitotic spindle midzone [GO:1990023];cytoplasmic ribonucleoprotein granule [GO:0036464];telomerase holoenzyme complex [GO:0005697];mitotic spindle microtubule [GO:1990498];nucleus [GO:0005634];kinetochore [GO:0000776];membrane [GO:0016020];spindle pol…	regulation of alternative mRNA splicing, via spliceosome [GO:0000381];circadian regulation of gene expression [GO:0032922];cell division [GO:0051301];maintenance of protein location in nucleus [GO:0051457];cell cycle [GO:0007049];negative regulation of telomere maintenance via telomerase [GO:0032211];negative regulation of transcription by RNA polymerase II [GO:0000122];mRNA stabilization [GO:004…
P22626	-	-	-	-	-	-	-
P63096	Guanine nucleotide-binding protein G(i) subunit alpha-1	2770	GNAI1	positive regulation of protein localization to cell cortex [GO:1904778];protein folding [GO:0006457];cellular response to forskolin [GO:1904322];cell division [GO:0051301];regulation of mitotic spindle organization [GO:0060236];adenylate cyclase-modulating G protein-coupled receptor signaling pathway [GO:0007188];negative regulation of synaptic transmission [GO:0050805];platelet activation [GO:00…	magnesium ion binding [GO:0000287];G-protein beta/gamma-subunit complex binding [GO:0031683];GTP binding [GO:0005525];GTPase activating protein binding [GO:0032794];GDP binding [GO:0019003];GTPase activity [GO:0003924];G protein-coupled serotonin receptor binding [GO:0031821];G protein-coupled receptor binding [GO:0001664];-	cell cortex region [GO:0099738];lysosomal membrane [GO:0005765];cytoplasm [GO:0005737];midbody [GO:0030496];centrosome [GO:0005813];heterotrimeric G-protein complex [GO:0005834];membrane raft [GO:0045121];plasma membrane [GO:0005886];nucleus [GO:0005634];-;extracellular exosome [GO:0070062]	positive regulation of protein localization to cell cortex [GO:1904778];protein folding [GO:0006457];cellular response to forskolin [GO:1904322];cell division [GO:0051301];regulation of mitotic spindle organization [GO:0060236];adenylate cyclase-modulating G protein-coupled receptor signaling pathway [GO:0007188];negative regulation of synaptic transmission [GO:0050805];platelet activation [GO:00…
A0A384ME17	Elongation factor Tu	7284	TUFM	-;response to ethanol [GO:0045471]	GTP binding [GO:0005525];GTPase activity [GO:0003924];-;translation elongation factor activity [GO:0003746]	synapse [GO:0045202];mitochondrion [GO:0005739];-	-;response to ethanol [GO:0045471];GTP binding [GO:0005525];GTPase activity [GO:0003924];-;translation elongation factor activity [GO:0003746];synapse [GO:0045202];mitochondrion [GO:0005739];-
P02768	Albumin	213	ALB	negative regulation of programmed cell death [GO:0043069];heme biosynthetic process [GO:0006783];retina homeostasis [GO:0001895];negative regulation of apoptotic process [GO:0043066];receptor-mediated endocytosis [GO:0006898];post-translational protein modification [GO:0043687];heme catabolic process [GO:0042167];cellular protein metabolic process [GO:0044267];maintenance of mitochondrion locatio…	enterobactin binding [GO:1903981];fatty acid binding [GO:0005504];antioxidant activity [GO:0016209];exogenous protein binding [GO:0140272];zinc ion binding [GO:0008270];chaperone binding [GO:0051087];copper ion binding [GO:0005507];DNA binding [GO:0003677];pyridoxal phosphate binding [GO:0030170];toxic substance binding [GO:0015643];identical protein binding [GO:0042802];-	extracellular region [GO:0005576];blood microparticle [GO:0072562];extracellular space [GO:0005615];platelet alpha granule lumen [GO:0031093];endoplasmic reticulum [GO:0005783];Golgi apparatus [GO:0005794];cytoplasm [GO:0005737];protein-containing complex [GO:0032991];endoplasmic reticulum lumen [GO:0005788];nucleus [GO:0005634];-;extracellular exosome [GO:0070062]	negative regulation of programmed cell death [GO:0043069];heme biosynthetic process [GO:0006783];retina homeostasis [GO:0001895];negative regulation of apoptotic process [GO:0043066];receptor-mediated endocytosis [GO:0006898];post-translational protein modification [GO:0043687];heme catabolic process [GO:0042167];cellular protein metabolic process [GO:0044267];maintenance of mitochondrion locatio…
Q08211	ATP-dependent RNA helicase A	1660	DHX9	positive regulation of gene silencing by miRNA [GO:2000637];rhythmic process [GO:0048511];G-quadruplex DNA unwinding [GO:0044806];positive regulation of RNA export from nucleus [GO:0046833];positive regulation of tumor necrosis factor production [GO:0032760];positive regulation of type I interferon production [GO:0032481];DNA-templated viral transcription [GO:0039695];alternative mRNA splicing, v…	sequence-specific mRNA binding [GO:1990825];mRNA binding [GO:0003729];RNA polymerase II complex binding [GO:0000993];3'-5' DNA/RNA helicase activity [GO:0033679];3'-5' DNA helicase activity [GO:0043138];RNA stem-loop binding [GO:0035613];RISC complex binding [GO:1905172];promoter-specific chromatin binding [GO:1990841];single-stranded DNA binding [GO:0003697];nucleoside-triphosphate diphosphatase…	cytosol [GO:0005829];centrosome [GO:0005813];polysome [GO:0005844];CRD-mediated mRNA stability complex [GO:0070937];RISC-loading complex [GO:0070578];perichromatin fibrils [GO:0005726];cytoplasmic ribonucleoprotein granule [GO:0036464];nucleus [GO:0005634];nuclear body [GO:0016604];polysomal ribosome [GO:0042788];nucleolus [GO:0005730];nuclear stress granule [GO:0097165];membrane [GO:0016020];RIS…	positive regulation of gene silencing by miRNA [GO:2000637];rhythmic process [GO:0048511];G-quadruplex DNA unwinding [GO:0044806];positive regulation of RNA export from nucleus [GO:0046833];positive regulation of tumor necrosis factor production [GO:0032760];positive regulation of type I interferon production [GO:0032481];DNA-templated viral transcription [GO:0039695];alternative mRNA splicing, v…
Q2VIK8	RcNSEP1			-	nucleic acid binding [GO:0003676]	-	-;nucleic acid binding [GO:0003676];-
B2R7T8	F-actin-capping protein subunit beta			barbed-end actin filament capping [GO:0051016];actin cytoskeleton organization [GO:0030036];-	-;actin binding [GO:0003779]	sarcomere [GO:0030017];-;F-actin capping protein complex [GO:0008290]	barbed-end actin filament capping [GO:0051016];actin cytoskeleton organization [GO:0030036];-;-;actin binding [GO:0003779];sarcomere [GO:0030017];-;F-actin capping protein complex [GO:0008290]
B7Z4V2	75 kDa glucose-regulated protein			protein folding [GO:0006457];-	ATPase activity [GO:0016887];unfolded protein binding [GO:0051082];-;ATP binding [GO:0005524]	-	protein folding [GO:0006457];-;ATPase activity [GO:0016887];unfolded protein binding [GO:0051082];-;ATP binding [GO:0005524];-
Q9NR30	Nucleolar RNA helicase 2	9188	DDX21	osteoblast differentiation [GO:0001649];positive regulation of gene expression, epigenetic [GO:0045815];positive regulation of myeloid dendritic cell cytokine production [GO:0002735];innate immune response [GO:0045087];response to exogenous dsRNA [GO:0043330];rRNA processing [GO:0006364];defense response to virus [GO:0051607];transcription by RNA polymerase II [GO:0006366];R-loop disassembly [GO:…	RNA helicase activity [GO:0003724];double-stranded RNA binding [GO:0003725];rRNA binding [GO:0019843];snoRNA binding [GO:0030515];7SK snRNA binding [GO:0097322];miRNA binding [GO:0035198];RNA binding [GO:0003723];-;identical protein binding [GO:0042802];ATP binding [GO:0005524]	nucleolus [GO:0005730];cytosol [GO:0005829];membrane [GO:0016020];nucleoplasm [GO:0005654];mitochondrion [GO:0005739];chromosome [GO:0005694];-	osteoblast differentiation [GO:0001649];positive regulation of gene expression, epigenetic [GO:0045815];positive regulation of myeloid dendritic cell cytokine production [GO:0002735];innate immune response [GO:0045087];response to exogenous dsRNA [GO:0043330];rRNA processing [GO:0006364];defense response to virus [GO:0051607];transcription by RNA polymerase II [GO:0006366];R-loop disassembly [GO:…
O00571	ATP-dependent RNA helicase DDX3X	1654	DDX3X	positive regulation of NIK/NF-kappaB signaling [GO:1901224];negative regulation of cell growth [GO:0030308];negative regulation of apoptotic process [GO:0043066];negative regulation of protein-containing complex assembly [GO:0031333];positive regulation of canonical Wnt signaling pathway [GO:0090263];stress granule assembly [GO:0034063];gamete generation [GO:0007276];negative regulation of cystei…	protein serine/threonine kinase activator activity [GO:0043539];mRNA binding [GO:0003729];RNA stem-loop binding [GO:0035613];gamma-tubulin binding [GO:0043015];transcription factor binding [GO:0008134];ATP binding [GO:0005524];ribosomal small subunit binding [GO:0043024];DNA helicase activity [GO:0003678];ATPase activity [GO:0016887];RNA binding [GO:0003723];translation initiation factor binding …	extracellular region [GO:0005576];lamellipodium [GO:0030027];cytosol [GO:0005829];cytoplasmic stress granule [GO:0010494];cytoplasm [GO:0005737];NLRP3 inflammasome complex [GO:0072559];cell leading edge [GO:0031252];P granule [GO:0043186];ficolin-1-rich granule lumen [GO:1904813];centrosome [GO:0005813];plasma membrane [GO:0005886];secretory granule lumen [GO:0034774];nucleoplasm [GO:0005654];nuc…	positive regulation of NIK/NF-kappaB signaling [GO:1901224];negative regulation of cell growth [GO:0030308];negative regulation of apoptotic process [GO:0043066];negative regulation of protein-containing complex assembly [GO:0031333];positive regulation of canonical Wnt signaling pathway [GO:0090263];stress granule assembly [GO:0034063];gamete generation [GO:0007276];negative regulation of cystei…
A0A1W2PNV4	Uncharacterized protein			Arp2/3 complex-mediated actin nucleation [GO:0034314];-	-;actin binding [GO:0003779]	nucleus [GO:0005634];-;Arp2/3 protein complex [GO:0005885]	Arp2/3 complex-mediated actin nucleation [GO:0034314];-;-;actin binding [GO:0003779];nucleus [GO:0005634];-;Arp2/3 protein complex [GO:0005885]
H7BYY1	Tropomyosin 1 (Alpha), isoform CRA_m	7168	TPM1	-	-;actin binding [GO:0003779]	actin cytoskeleton [GO:0015629];-;cytosol [GO:0005829]	-;-;actin binding [GO:0003779];actin cytoskeleton [GO:0015629];-;cytosol [GO:0005829]
Q562Z4	Actin-like protein		ACT	-	-	-	-
P12035	Keratin, type II cytoskeletal 3	3850	KRT3	epithelial cell differentiation [GO:0030855];intermediate filament cytoskeleton organization [GO:0045104];keratinization [GO:0031424];cornification [GO:0070268];-	-	intermediate filament [GO:0005882];cytosol [GO:0005829];keratin filament [GO:0045095];-;extracellular exosome [GO:0070062]	epithelial cell differentiation [GO:0030855];intermediate filament cytoskeleton organization [GO:0045104];keratinization [GO:0031424];cornification [GO:0070268];-;-;intermediate filament [GO:0005882];cytosol [GO:0005829];keratin filament [GO:0045095];-;extracellular exosome [GO:0070062]
Q8N6N5	Tubulin beta chain		TUBB2C	-;microtubule-based process [GO:0007017]	GTP binding [GO:0005525];GTPase activity [GO:0003924];-;structural constituent of cytoskeleton [GO:0005200]	microtubule [GO:0005874];cytoplasm [GO:0005737];-	-;microtubule-based process [GO:0007017];GTP binding [GO:0005525];GTPase activity [GO:0003924];-;structural constituent of cytoskeleton [GO:0005200];microtubule [GO:0005874];cytoplasm [GO:0005737];-
P16403	Histone H1.2	3006	H1-2	negative regulation of chromatin silencing [GO:0031936];nucleosome positioning [GO:0016584];nucleosome assembly [GO:0006334];negative regulation of DNA recombination [GO:0045910];chromosome condensation [GO:0030261];-	chromatin DNA binding [GO:0031490];-;double-stranded DNA binding [GO:0003690];RNA binding [GO:0003723];nucleosomal DNA binding [GO:0031492]	nucleosome [GO:0000786];nucleus [GO:0005634];euchromatin [GO:0000791];-	negative regulation of chromatin silencing [GO:0031936];nucleosome positioning [GO:0016584];nucleosome assembly [GO:0006334];negative regulation of DNA recombination [GO:0045910];chromosome condensation [GO:0030261];-;chromatin DNA binding [GO:0031490];-;double-stranded DNA binding [GO:0003690];RNA binding [GO:0003723];nucleosomal DNA binding [GO:0031492];nucleosome [GO:0000786];nucleus [GO:00056…
Q96IR1	RPS4X protein		RPS4X	translation [GO:0006412];-	rRNA binding [GO:0019843];structural constituent of ribosome [GO:0003735];-	ribosome [GO:0005840];-	translation [GO:0006412];-;rRNA binding [GO:0019843];structural constituent of ribosome [GO:0003735];-;ribosome [GO:0005840];-
P14923	Junction plakoglobin	3728	JUP	regulation of cell population proliferation [GO:0042127];positive regulation of canonical Wnt signaling pathway [GO:0090263];keratinization [GO:0031424];cell migration [GO:0016477];desmosome assembly [GO:0002159];bundle of His cell-Purkinje myocyte adhesion involved in cell communication [GO:0086073];positive regulation of protein import into nucleus [GO:0042307];regulation of heart rate by cardi…	cytoskeletal protein-membrane anchor activity [GO:0106006];transcription coactivator activity [GO:0003713];protein phosphatase binding [GO:0019903];nuclear hormone receptor binding [GO:0035257];cell adhesive protein binding involved in bundle of His cell-Purkinje myocyte communication [GO:0086083];structural molecule activity [GO:0005198];cadherin binding [GO:0045296];cell adhesion molecule bindi…	lateral plasma membrane [GO:0016328];extracellular region [GO:0005576];gamma-catenin-TCF7L2 complex [GO:0071665];cytosol [GO:0005829];fascia adherens [GO:0005916];adherens junction [GO:0005912];zonula adherens [GO:0005915];cytoskeleton [GO:0005856];cornified envelope [GO:0001533];apicolateral plasma membrane [GO:0016327];specific granule lumen [GO:0035580];ficolin-1-rich granule lumen [GO:1904813…	regulation of cell population proliferation [GO:0042127];positive regulation of canonical Wnt signaling pathway [GO:0090263];keratinization [GO:0031424];cell migration [GO:0016477];desmosome assembly [GO:0002159];bundle of His cell-Purkinje myocyte adhesion involved in cell communication [GO:0086073];positive regulation of protein import into nucleus [GO:0042307];regulation of heart rate by cardi…
O15144	Actin-related protein 2/3 complex subunit 2	10109	ARPC2	positive regulation of substrate adhesion-dependent cell spreading [GO:1900026];Fc-gamma receptor signaling pathway involved in phagocytosis [GO:0038096];actin polymerization-dependent cell motility [GO:0070358];actin filament polymerization [GO:0030041];membrane organization [GO:0061024];ephrin receptor signaling pathway [GO:0048013];-;positive regulation of lamellipodium assembly [GO:0010592];A…	-;structural constituent of cytoskeleton [GO:0005200];actin binding [GO:0003779]	actin cytoskeleton [GO:0015629];Arp2/3 protein complex [GO:0005885];lamellipodium [GO:0030027];cytosol [GO:0005829];glutamatergic synapse [GO:0098978];site of double-strand break [GO:0035861];neuron projection [GO:0043005];muscle cell projection membrane [GO:0036195];focal adhesion [GO:0005925];endosome [GO:0005768];nucleoplasm [GO:0005654];nucleus [GO:0005634];-;extracellular exosome [GO:0070062]	positive regulation of substrate adhesion-dependent cell spreading [GO:1900026];Fc-gamma receptor signaling pathway involved in phagocytosis [GO:0038096];actin polymerization-dependent cell motility [GO:0070358];actin filament polymerization [GO:0030041];membrane organization [GO:0061024];ephrin receptor signaling pathway [GO:0048013];-;positive regulation of lamellipodium assembly [GO:0010592];A…
Q53HQ7	Elongation factor 1-alpha			-	GTP binding [GO:0005525];GTPase activity [GO:0003924];translation elongation factor activity [GO:0003746]	-	-;GTP binding [GO:0005525];GTPase activity [GO:0003924];translation elongation factor activity [GO:0003746];-
J3KN67	Tropomyosin alpha-3 chain		TPM3	-	-;actin binding [GO:0003779]	actin cytoskeleton [GO:0015629];-;cytosol [GO:0005829]	-;-;actin binding [GO:0003779];actin cytoskeleton [GO:0015629];-;cytosol [GO:0005829]
A0A0S2Z4X1	Epididymis secretory sperm binding protein	8241	RBM10	regulation of alternative mRNA splicing, via spliceosome [GO:0000381];regulation of apoptotic process [GO:0042981];RNA splicing [GO:0008380];-	metal ion binding [GO:0046872];-;RNA binding [GO:0003723]	nuclear speck [GO:0016607];-	regulation of alternative mRNA splicing, via spliceosome [GO:0000381];regulation of apoptotic process [GO:0042981];RNA splicing [GO:0008380];-;metal ion binding [GO:0046872];-;RNA binding [GO:0003723];nuclear speck [GO:0016607];-
P16402	Histone H1.3	3007	H1-3	negative regulation of chromatin silencing [GO:0031936];nucleosome positioning [GO:0016584];nucleosome assembly [GO:0006334];negative regulation of DNA recombination [GO:0045910];chromosome condensation [GO:0030261];-	chromatin DNA binding [GO:0031490];-;double-stranded DNA binding [GO:0003690];RNA binding [GO:0003723];nucleosomal DNA binding [GO:0031492]	chromatin [GO:0000785];nucleosome [GO:0000786];nucleus [GO:0005634];euchromatin [GO:0000791];-	negative regulation of chromatin silencing [GO:0031936];nucleosome positioning [GO:0016584];nucleosome assembly [GO:0006334];negative regulation of DNA recombination [GO:0045910];chromosome condensation [GO:0030261];-;chromatin DNA binding [GO:0031490];-;double-stranded DNA binding [GO:0003690];RNA binding [GO:0003723];nucleosomal DNA binding [GO:0031492];chromatin [GO:0000785];nucleosome [GO:000…
U6FSN9	Tyrosine-protein kinase receptor		Mprip-Ntrk1 fusion gene	-;transmembrane receptor protein tyrosine kinase signaling pathway [GO:0007169]	transmembrane receptor protein tyrosine kinase activity [GO:0004714];-;ATP binding [GO:0005524]	integral component of membrane [GO:0016021];-	-;transmembrane receptor protein tyrosine kinase signaling pathway [GO:0007169];transmembrane receptor protein tyrosine kinase activity [GO:0004714];-;ATP binding [GO:0005524];integral component of membrane [GO:0016021];-
Q02413	Desmoglein-1	1828	DSG1	response to progesterone [GO:0032570];homophilic cell adhesion via plasma membrane adhesion molecules [GO:0007156];maternal process involved in female pregnancy [GO:0060135];cell-cell junction assembly [GO:0007043];neutrophil degranulation [GO:0043312];cornification [GO:0070268];calcium-dependent cell-cell adhesion via plasma membrane cell adhesion molecules [GO:0016339];keratinization [GO:003142…	gamma-catenin binding [GO:0045295];calcium ion binding [GO:0005509];toxic substance binding [GO:0015643];-	apical plasma membrane [GO:0016324];lateral plasma membrane [GO:0016328];cornified envelope [GO:0001533];integral component of membrane [GO:0016021];cytosol [GO:0005829];cytoplasmic side of plasma membrane [GO:0009898];ficolin-1-rich granule membrane [GO:0101003];desmosome [GO:0030057];plasma membrane [GO:0005886];-	response to progesterone [GO:0032570];homophilic cell adhesion via plasma membrane adhesion molecules [GO:0007156];maternal process involved in female pregnancy [GO:0060135];cell-cell junction assembly [GO:0007043];neutrophil degranulation [GO:0043312];cornification [GO:0070268];calcium-dependent cell-cell adhesion via plasma membrane cell adhesion molecules [GO:0016339];keratinization [GO:003142…
Q96C19	EF-hand domain-containing protein D2	79180	EFHD2	-	cadherin binding [GO:0045296];calcium ion binding [GO:0005509];-	membrane raft [GO:0045121];-	-;cadherin binding [GO:0045296];calcium ion binding [GO:0005509];-;membrane raft [GO:0045121];-
P07900	Heat shock protein HSP 90-alpha	3320	HSP90AA1	regulation of G2/M transition of mitotic cell cycle [GO:0010389];positive regulation of protein polymerization [GO:0032273];vascular endothelial growth factor receptor signaling pathway [GO:0048010];regulation of necroptotic process [GO:0060544];positive regulation of telomerase activity [GO:0051973];regulation of cellular protein localization [GO:1903827];central nervous system neuron axonogenes…	TPR domain binding [GO:0030911];ATP binding [GO:0005524];unfolded protein binding [GO:0051082];disordered domain specific binding [GO:0097718];histone deacetylase binding [GO:0042826];ATPase activity [GO:0016887];protein folding chaperone [GO:0044183];protein homodimerization activity [GO:0042803];RNA binding [GO:0003723];identical protein binding [GO:0042802];DNA polymerase binding [GO:0070182];…	extracellular region [GO:0005576];melanosome [GO:0042470];cytosol [GO:0005829];secretory granule lumen [GO:0034774];mitochondrion [GO:0005739];myelin sheath [GO:0043209];ficolin-1-rich granule lumen [GO:1904813];endocytic vesicle lumen [GO:0071682];perinuclear region of cytoplasm [GO:0048471];nucleus [GO:0005634];membrane [GO:0016020];nucleoplasm [GO:0005654];axonal growth cone [GO:0044295];-;cyt…	regulation of G2/M transition of mitotic cell cycle [GO:0010389];positive regulation of protein polymerization [GO:0032273];vascular endothelial growth factor receptor signaling pathway [GO:0048010];regulation of necroptotic process [GO:0060544];positive regulation of telomerase activity [GO:0051973];regulation of cellular protein localization [GO:1903827];central nervous system neuron axonogenes…
H0YMD0	Annexin		ANXA2	-	calcium ion binding [GO:0005509];phospholipase inhibitor activity [GO:0004859];calcium-dependent phospholipid binding [GO:0005544];-;cytoskeletal protein binding [GO:0008092]	membrane [GO:0016020];extracellular region [GO:0005576];basement membrane [GO:0005604];-	-;calcium ion binding [GO:0005509];phospholipase inhibitor activity [GO:0004859];calcium-dependent phospholipid binding [GO:0005544];-;cytoskeletal protein binding [GO:0008092];membrane [GO:0016020];extracellular region [GO:0005576];basement membrane [GO:0005604];-
Q8N1N4	Keratin, type II cytoskeletal 78	196374	KRT78	keratinization [GO:0031424];-;cornification [GO:0070268]	-	extracellular space [GO:0005615];cytosol [GO:0005829];keratin filament [GO:0045095];-;extracellular exosome [GO:0070062]	keratinization [GO:0031424];-;cornification [GO:0070268];-;extracellular space [GO:0005615];cytosol [GO:0005829];keratin filament [GO:0045095];-;extracellular exosome [GO:0070062]
P51991	Heterogeneous nuclear ribonucleoprotein A3	220988	HNRNPA3	RNA metabolic process [GO:0016070];-;mRNA splicing, via spliceosome [GO:0000398]	-;RNA binding [GO:0003723]	ribonucleoprotein complex [GO:1990904];catalytic step 2 spliceosome [GO:0071013];nucleoplasm [GO:0005654];nucleus [GO:0005634];-	RNA metabolic process [GO:0016070];-;mRNA splicing, via spliceosome [GO:0000398];-;RNA binding [GO:0003723];ribonucleoprotein complex [GO:1990904];catalytic step 2 spliceosome [GO:0071013];nucleoplasm [GO:0005654];nucleus [GO:0005634];-
O75533	Splicing factor 3B subunit 1	23451	SF3B1	positive regulation of gene expression, epigenetic [GO:0045815];RNA splicing [GO:0008380];mRNA splicing, via spliceosome [GO:0000398];spliceosomal complex assembly [GO:0000245];RNA splicing, via transesterification reactions [GO:0000375];-	splicing factor binding [GO:1990935];mRNA binding [GO:0003729];-;RNA binding [GO:0003723]	U11/U12 snRNP [GO:0034693];U2-type precatalytic spliceosome [GO:0071005];U2 snRNP [GO:0005686];spliceosomal complex [GO:0005681];catalytic step 2 spliceosome [GO:0071013];nuclear speck [GO:0016607];U2-type prespliceosome [GO:0071004];-;nucleoplasm [GO:0005654];nucleus [GO:0005634];U12-type spliceosomal complex [GO:0005689]	positive regulation of gene expression, epigenetic [GO:0045815];RNA splicing [GO:0008380];mRNA splicing, via spliceosome [GO:0000398];spliceosomal complex assembly [GO:0000245];RNA splicing, via transesterification reactions [GO:0000375];-;splicing factor binding [GO:1990935];mRNA binding [GO:0003729];-;RNA binding [GO:0003723];U11/U12 snRNP [GO:0034693];U2-type precatalytic spliceosome [GO:00710…
Q02878	60S ribosomal protein L6	6128	RPL6	translational initiation [GO:0006413];viral transcription [GO:0019083];translation [GO:0006412];SRP-dependent cotranslational protein targeting to membrane [GO:0006614];regulation of transcription, DNA-templated [GO:0006355];ribosomal large subunit assembly [GO:0000027];rRNA processing [GO:0006364];nuclear-transcribed mRNA catabolic process, nonsense-mediated decay [GO:0000184];cytoplasmic transl…	cadherin binding [GO:0045296];DNA binding [GO:0003677];RNA binding [GO:0003723];structural constituent of ribosome [GO:0003735];-	cytoplasmic ribonucleoprotein granule [GO:0036464];polysomal ribosome [GO:0042788];cytosol [GO:0005829];membrane [GO:0016020];rough endoplasmic reticulum [GO:0005791];nucleus [GO:0005634];cytosolic ribosome [GO:0022626];focal adhesion [GO:0005925];postsynaptic density [GO:0014069];cytosolic large ribosomal subunit [GO:0022625];-	translational initiation [GO:0006413];viral transcription [GO:0019083];translation [GO:0006412];SRP-dependent cotranslational protein targeting to membrane [GO:0006614];regulation of transcription, DNA-templated [GO:0006355];ribosomal large subunit assembly [GO:0000027];rRNA processing [GO:0006364];nuclear-transcribed mRNA catabolic process, nonsense-mediated decay [GO:0000184];cytoplasmic transl…
A0A087WVQ6	Clathrin heavy chain	1213	CLTC	intracellular protein transport [GO:0006886];-;vesicle-mediated transport [GO:0016192]	clathrin light chain binding [GO:0032051];structural molecule activity [GO:0005198];-	clathrin coat of coated pit [GO:0030132];clathrin coat of trans-Golgi network vesicle [GO:0030130];endosome [GO:0005768];-;mitotic spindle [GO:0072686];clathrin complex [GO:0071439];lysosome [GO:0005764]	intracellular protein transport [GO:0006886];-;vesicle-mediated transport [GO:0016192];clathrin light chain binding [GO:0032051];structural molecule activity [GO:0005198];-;clathrin coat of coated pit [GO:0030132];clathrin coat of trans-Golgi network vesicle [GO:0030130];endosome [GO:0005768];-;mitotic spindle [GO:0072686];clathrin complex [GO:0071439];lysosome [GO:0005764]
H9KV75	Alpha-actinin-1		ACTN1	-	calcium ion binding [GO:0005509];actin binding [GO:0003779]	-	-;calcium ion binding [GO:0005509];actin binding [GO:0003779];-
A0A2R8YFE2	Actin, cytoplasmic 1		ACTB	-	-	-	-
P18124	60S ribosomal protein L7	6129	RPL7	translational initiation [GO:0006413];viral transcription [GO:0019083];translation [GO:0006412];SRP-dependent cotranslational protein targeting to membrane [GO:0006614];ribosomal large subunit biogenesis [GO:0042273];rRNA processing [GO:0006364];nuclear-transcribed mRNA catabolic process, nonsense-mediated decay [GO:0000184];cytoplasmic translation [GO:0002181];-;maturation of LSU-rRNA from trici…	mRNA binding [GO:0003729];DNA binding [GO:0003677];RNA binding [GO:0003723];-;structural constituent of ribosome [GO:0003735];identical protein binding [GO:0042802]	nucleolus [GO:0005730];cytosol [GO:0005829];membrane [GO:0016020];cytoplasm [GO:0005737];nucleus [GO:0005634];cytosolic ribosome [GO:0022626];ribonucleoprotein complex [GO:1990904];focal adhesion [GO:0005925];postsynaptic density [GO:0014069];cytosolic large ribosomal subunit [GO:0022625];-	translational initiation [GO:0006413];viral transcription [GO:0019083];translation [GO:0006412];SRP-dependent cotranslational protein targeting to membrane [GO:0006614];ribosomal large subunit biogenesis [GO:0042273];rRNA processing [GO:0006364];nuclear-transcribed mRNA catabolic process, nonsense-mediated decay [GO:0000184];cytoplasmic translation [GO:0002181];-;maturation of LSU-rRNA from trici…
A0A384N6C7	Epididymis secretory sperm binding protein			-;mRNA processing [GO:0006397]	-;RNA binding [GO:0003723]	nucleus [GO:0005634];-	-;mRNA processing [GO:0006397];-;RNA binding [GO:0003723];nucleus [GO:0005634];-
A0A2R8Y5V9	Tropomyosin alpha-4 chain		TPM4	-	-;actin binding [GO:0003779]	cytoskeleton [GO:0005856];-	-;-;actin binding [GO:0003779];cytoskeleton [GO:0005856];-
Q92841	Probable ATP-dependent RNA helicase DDX17	10521	DDX17	regulation of alternative mRNA splicing, via spliceosome [GO:0000381];positive regulation of transcription by RNA polymerase II [GO:0045944];androgen receptor signaling pathway [GO:0030521];intracellular estrogen receptor signaling pathway [GO:0030520];RNA processing [GO:0006396];regulation of transcription by RNA polymerase II [GO:0006357];regulation of skeletal muscle cell differentiation [GO:2…	RNA helicase activity [GO:0003724];transcription coactivator activity [GO:0003713];ATPase activity, acting on RNA [GO:0008186];-;RNA binding [GO:0003723];ATP binding [GO:0005524]	nucleolus [GO:0005730];cytosol [GO:0005829];membrane [GO:0016020];cytoplasm [GO:0005737];ribonucleoprotein complex [GO:1990904];nuclear speck [GO:0016607];nucleoplasm [GO:0005654];nucleus [GO:0005634];-	regulation of alternative mRNA splicing, via spliceosome [GO:0000381];positive regulation of transcription by RNA polymerase II [GO:0045944];androgen receptor signaling pathway [GO:0030521];intracellular estrogen receptor signaling pathway [GO:0030520];RNA processing [GO:0006396];regulation of transcription by RNA polymerase II [GO:0006357];regulation of skeletal muscle cell differentiation [GO:2…
Q5HYL6	Uncharacterized protein DKFZp686E1899		DKFZp686E1899	actin cytoskeleton organization [GO:0030036];pointed-end actin filament capping [GO:0051694];-;erythrocyte development [GO:0048821]	tropomyosin binding [GO:0005523];-	cytoskeleton [GO:0005856];-	actin cytoskeleton organization [GO:0030036];pointed-end actin filament capping [GO:0051694];-;erythrocyte development [GO:0048821];tropomyosin binding [GO:0005523];-;cytoskeleton [GO:0005856];-
Q0KKI6	Immunoblobulin light chain			-	-	membrane [GO:0016020]	-;-;membrane [GO:0016020]
A0A087X0X3	Heterogeneous nuclear ribonucleoprotein M		HNRNPM	-;mRNA splicing, via spliceosome [GO:0000398]	-;RNA binding [GO:0003723]	nucleoplasm [GO:0005654];-	-;mRNA splicing, via spliceosome [GO:0000398];-;RNA binding [GO:0003723];nucleoplasm [GO:0005654];-
A0A1Y0BRN0	Unconventional myosin-6		Myo6-008	sensory perception of sound [GO:0007605];endocytosis [GO:0006897];protein transport [GO:0015031];-	ATP binding [GO:0005524];motor activity [GO:0003774];-;actin filament binding [GO:0051015]	ruffle membrane [GO:0032587];microvillus [GO:0005902];cytosol [GO:0005829];Golgi apparatus [GO:0005794];clathrin-coated vesicle [GO:0030136];filopodium [GO:0030175];perinuclear region of cytoplasm [GO:0048471];clathrin-coated pit [GO:0005905];nucleus [GO:0005634];-;myosin complex [GO:0016459]	sensory perception of sound [GO:0007605];endocytosis [GO:0006897];protein transport [GO:0015031];-;ATP binding [GO:0005524];motor activity [GO:0003774];-;actin filament binding [GO:0051015];ruffle membrane [GO:0032587];microvillus [GO:0005902];cytosol [GO:0005829];Golgi apparatus [GO:0005794];clathrin-coated vesicle [GO:0030136];filopodium [GO:0030175];perinuclear region of cytoplasm [GO:0048471]…
P13639	Elongation factor 2	1938	EEF2	aging [GO:0007568];response to folic acid [GO:0051593];hematopoietic progenitor cell differentiation [GO:0002244];response to endoplasmic reticulum stress [GO:0034976];cellular response to brain-derived neurotrophic factor stimulus [GO:1990416];response to ethanol [GO:0045471];response to hydrogen peroxide [GO:0042542];response to ischemia [GO:0002931];neutrophil degranulation [GO:0043312];skelet…	5S rRNA binding [GO:0008097];p53 binding [GO:0002039];GTP binding [GO:0005525];ribosome binding [GO:0043022];cadherin binding [GO:0045296];GTPase activity [GO:0003924];RNA binding [GO:0003723];protein kinase binding [GO:0019901];-;translation elongation factor activity [GO:0003746];actin filament binding [GO:0051015]	extracellular region [GO:0005576];polysomal ribosome [GO:0042788];cytosol [GO:0005829];membrane [GO:0016020];synapse [GO:0045202];cytoplasm [GO:0005737];ribonucleoprotein complex [GO:1990904];ficolin-1-rich granule lumen [GO:1904813];aggresome [GO:0016235];membrane raft [GO:0045121];plasma membrane [GO:0005886];secretory granule lumen [GO:0034774];nucleus [GO:0005634];-;extracellular exosome [GO:…	aging [GO:0007568];response to folic acid [GO:0051593];hematopoietic progenitor cell differentiation [GO:0002244];response to endoplasmic reticulum stress [GO:0034976];cellular response to brain-derived neurotrophic factor stimulus [GO:1990416];response to ethanol [GO:0045471];response to hydrogen peroxide [GO:0042542];response to ischemia [GO:0002931];neutrophil degranulation [GO:0043312];skelet…
A1A4E9	Keratin 13	3860	KRT13	-	structural molecule activity [GO:0005198];-	intermediate filament [GO:0005882];-	-;structural molecule activity [GO:0005198];-;intermediate filament [GO:0005882];-
P08238	-	-	-	-	-	-	-
E7ESP9	160 kDa neurofilament protein		NEFM	neurofilament bundle assembly [GO:0033693];-	structural molecule activity [GO:0005198];-	neurofilament [GO:0005883];intermediate filament cytoskeleton [GO:0045111];-;axon [GO:0030424]	neurofilament bundle assembly [GO:0033693];-;structural molecule activity [GO:0005198];-;neurofilament [GO:0005883];intermediate filament cytoskeleton [GO:0045111];-;axon [GO:0030424]
Q14126	-	-	-	-	-	-	-
P62241	40S ribosomal protein S8	6202	RPS8	maturation of SSU-rRNA from tricistronic rRNA transcript (SSU-rRNA, 5.8S rRNA, LSU-rRNA) [GO:0000462];translational initiation [GO:0006413];viral transcription [GO:0019083];translation [GO:0006412];SRP-dependent cotranslational protein targeting to membrane [GO:0006614];nuclear-transcribed mRNA catabolic process, nonsense-mediated decay [GO:0000184];cytoplasmic translation [GO:0002181];-	structural constituent of ribosome [GO:0003735];-;RNA binding [GO:0003723]	cytosolic small ribosomal subunit [GO:0022627];endoplasmic reticulum [GO:0005783];cytosol [GO:0005829];membrane [GO:0016020];cytosolic ribosome [GO:0022626];ribonucleoprotein complex [GO:1990904];focal adhesion [GO:0005925];nucleoplasm [GO:0005654];nucleus [GO:0005634];-;extracellular exosome [GO:0070062]	maturation of SSU-rRNA from tricistronic rRNA transcript (SSU-rRNA, 5.8S rRNA, LSU-rRNA) [GO:0000462];translational initiation [GO:0006413];viral transcription [GO:0019083];translation [GO:0006412];SRP-dependent cotranslational protein targeting to membrane [GO:0006614];nuclear-transcribed mRNA catabolic process, nonsense-mediated decay [GO:0000184];cytoplasmic translation [GO:0002181];-;structur…
P19474	E3 ubiquitin-protein ligase TRIM21	6737	TRIM21	negative regulation of innate immune response [GO:0045824];negative regulation of protein deubiquitination [GO:0090086];negative regulation of viral release from host cell [GO:1902187];regulation of type I interferon production [GO:0032479];cell cycle [GO:0007049];regulation of gene expression [GO:0010468];protein destabilization [GO:0031648];negative regulation of NF-kappaB transcription factor …	ubiquitin-protein transferase activity [GO:0004842];transcription coactivator activity [GO:0003713];zinc ion binding [GO:0008270];DNA binding [GO:0003677];RNA binding [GO:0003723];-;protein kinase binding [GO:0019901];protein homodimerization activity [GO:0042803];ubiquitin protein ligase activity [GO:0061630];identical protein binding [GO:0042802]	cytosol [GO:0005829];cytoplasm [GO:0005737];ribonucleoprotein complex [GO:1990904];P-body [GO:0000932];nucleoplasm [GO:0005654];autophagosome [GO:0005776];nucleus [GO:0005634];-;cytoplasmic vesicle [GO:0031410]	negative regulation of innate immune response [GO:0045824];negative regulation of protein deubiquitination [GO:0090086];negative regulation of viral release from host cell [GO:1902187];regulation of type I interferon production [GO:0032479];cell cycle [GO:0007049];regulation of gene expression [GO:0010468];protein destabilization [GO:0031648];negative regulation of NF-kappaB transcription factor …
P15880	40S ribosomal protein S2	6187	RPS2	translational initiation [GO:0006413];viral transcription [GO:0019083];translation [GO:0006412];SRP-dependent cotranslational protein targeting to membrane [GO:0006614];rRNA processing [GO:0006364];nuclear-transcribed mRNA catabolic process, nonsense-mediated decay [GO:0000184];positive regulation of ubiquitin-protein transferase activity [GO:0051443];cytoplasmic translation [GO:0002181];-	mRNA binding [GO:0003729];fibroblast growth factor binding [GO:0017134];cadherin binding [GO:0045296];enzyme binding [GO:0019899];RNA binding [GO:0003723];structural constituent of ribosome [GO:0003735];-	cytosolic small ribosomal subunit [GO:0022627];cytosol [GO:0005829];membrane [GO:0016020];cytosolic ribosome [GO:0022626];focal adhesion [GO:0005925];nucleoplasm [GO:0005654];nucleus [GO:0005634];-;extracellular exosome [GO:0070062]	translational initiation [GO:0006413];viral transcription [GO:0019083];translation [GO:0006412];SRP-dependent cotranslational protein targeting to membrane [GO:0006614];rRNA processing [GO:0006364];nuclear-transcribed mRNA catabolic process, nonsense-mediated decay [GO:0000184];positive regulation of ubiquitin-protein transferase activity [GO:0051443];cytoplasmic translation [GO:0002181];-;mRNA b…
A8K4W0	40S ribosomal protein S3a		RPS3A	cell differentiation [GO:0030154];translation [GO:0006412];-	structural constituent of ribosome [GO:0003735];-	-;cytosolic small ribosomal subunit [GO:0022627];nucleus [GO:0005634]	cell differentiation [GO:0030154];translation [GO:0006412];-;structural constituent of ribosome [GO:0003735];-;-;cytosolic small ribosomal subunit [GO:0022627];nucleus [GO:0005634]
Q6MZS5	Uncharacterized protein DKFZp686A13234	10236	DKFZp686A13234	-	RNA binding [GO:0003723]	-	-;RNA binding [GO:0003723];-
P05388	60S acidic ribosomal protein P0	6175	RPLP0	translational initiation [GO:0006413];interleukin-12-mediated signaling pathway [GO:0035722];viral transcription [GO:0019083];translation [GO:0006412];cellular response to interleukin-4 [GO:0071353];SRP-dependent cotranslational protein targeting to membrane [GO:0006614];ribosomal large subunit assembly [GO:0000027];rRNA processing [GO:0006364];nuclear-transcribed mRNA catabolic process, nonsense…	RNA binding [GO:0003723];structural constituent of ribosome [GO:0003735];-;large ribosomal subunit rRNA binding [GO:0070180]	dendrite [GO:0030425];cytoplasmic ribonucleoprotein granule [GO:0036464];endoplasmic reticulum [GO:0005783];cytosol [GO:0005829];membrane [GO:0016020];cytoplasm [GO:0005737];nucleus [GO:0005634];cytosolic ribosome [GO:0022626];postsynapse [GO:0098794];ribonucleoprotein complex [GO:1990904];focal adhesion [GO:0005925];postsynaptic density [GO:0014069];cytosolic large ribosomal subunit [GO:0022625]…	translational initiation [GO:0006413];interleukin-12-mediated signaling pathway [GO:0035722];viral transcription [GO:0019083];translation [GO:0006412];cellular response to interleukin-4 [GO:0071353];SRP-dependent cotranslational protein targeting to membrane [GO:0006614];ribosomal large subunit assembly [GO:0000027];rRNA processing [GO:0006364];nuclear-transcribed mRNA catabolic process, nonsense…
B3GQS7	-	-	-	-	-	-	-
Q6IQ30	Polyadenylate-binding protein		PABPC4	-	-;RNA binding [GO:0003723]	cytoplasm [GO:0005737];-	-;-;RNA binding [GO:0003723];cytoplasm [GO:0005737];-
A0A6I8PIX7	Supervillin	6840	SVIL	cytoskeleton organization [GO:0007010];-	-;actin filament binding [GO:0051015]	-	cytoskeleton organization [GO:0007010];-;-;actin filament binding [GO:0051015];-
Q96T67	TOB3			mitochondrion organization [GO:0007005];-	ATPase activity [GO:0016887];-;ATP binding [GO:0005524]	mitochondrion [GO:0005739];-	mitochondrion organization [GO:0007005];-;ATPase activity [GO:0016887];-;ATP binding [GO:0005524];mitochondrion [GO:0005739];-
Q9NVI7	ATPase family AAA domain-containing protein 3A	55210	ATAD3A	negative regulation of apoptotic process [GO:0043066];antiviral innate immune response [GO:0140374];regulation of cell growth [GO:0001558];mitochondrion organization [GO:0007005];-	zinc ion binding [GO:0008270];ATPase activity [GO:0016887];-;identical protein binding [GO:0042802];ATP binding [GO:0005524]	integral component of membrane [GO:0016021];mitochondrial nucleoid [GO:0042645];mitochondrial inner membrane [GO:0005743];mitochondrion [GO:0005739];-	negative regulation of apoptotic process [GO:0043066];antiviral innate immune response [GO:0140374];regulation of cell growth [GO:0001558];mitochondrion organization [GO:0007005];-;zinc ion binding [GO:0008270];ATPase activity [GO:0016887];-;identical protein binding [GO:0042802];ATP binding [GO:0005524];integral component of membrane [GO:0016021];mitochondrial nucleoid [GO:0042645];mitochondrial…
H0YF32	40S ribosomal protein S3		RPS3	-	-;RNA binding [GO:0003723]	ribosome [GO:0005840];-;mitochondrial inner membrane [GO:0005743]	-;-;RNA binding [GO:0003723];ribosome [GO:0005840];-;mitochondrial inner membrane [GO:0005743]
E9PCY7	Heterogeneous nuclear ribonucleoprotein H		HNRNPH1	-	-;RNA binding [GO:0003723]	nucleoplasm [GO:0005654];-;cytosol [GO:0005829]	-;-;RNA binding [GO:0003723];nucleoplasm [GO:0005654];-;cytosol [GO:0005829]
P04406	Glyceraldehyde-3-phosphate dehydrogenase	2597	GAPDH	negative regulation of translation [GO:0017148];killing by host of symbiont cells [GO:0051873];positive regulation of cytokine production [GO:0001819];antimicrobial humoral immune response mediated by antimicrobial peptide [GO:0061844];glycolytic process [GO:0006096];killing of cells of other organism [GO:0031640];negative regulation of endopeptidase activity [GO:0010951];protein stabilization [G…	NADP binding [GO:0050661];-;peptidyl-cysteine S-nitrosylase activity [GO:0035605];microtubule binding [GO:0008017];glyceraldehyde-3-phosphate dehydrogenase (NAD+) (phosphorylating) activity [GO:0004365];disordered domain specific binding [GO:0097718];NAD binding [GO:0051287];aspartic-type endopeptidase inhibitor activity [GO:0019828];identical protein binding [GO:0042802]	intracellular membrane-bounded organelle [GO:0043231];microtubule cytoskeleton [GO:0015630];cytosol [GO:0005829];membrane [GO:0016020];vesicle [GO:0031982];cytoplasm [GO:0005737];GAIT complex [GO:0097452];ribonucleoprotein complex [GO:1990904];nuclear membrane [GO:0031965];plasma membrane [GO:0005886];perinuclear region of cytoplasm [GO:0048471];lipid droplet [GO:0005811];nucleus [GO:0005634];-;e…	negative regulation of translation [GO:0017148];killing by host of symbiont cells [GO:0051873];positive regulation of cytokine production [GO:0001819];antimicrobial humoral immune response mediated by antimicrobial peptide [GO:0061844];glycolytic process [GO:0006096];killing of cells of other organism [GO:0031640];negative regulation of endopeptidase activity [GO:0010951];protein stabilization [G…
A0A024R321	Filamin B, beta (Actin binding protein 278), isoform CRA_a		FLNB	actin cytoskeleton organization [GO:0030036];cell differentiation [GO:0030154];-	-;actin binding [GO:0003779]	-	actin cytoskeleton organization [GO:0030036];cell differentiation [GO:0030154];-;-;actin binding [GO:0003779];-
A8K7N0	60S ribosomal protein L14			translation [GO:0006412];-	structural constituent of ribosome [GO:0003735];-;RNA binding [GO:0003723]	ribosome [GO:0005840];-	translation [GO:0006412];-;structural constituent of ribosome [GO:0003735];-;RNA binding [GO:0003723];ribosome [GO:0005840];-
Q12906	Interleukin enhancer-binding factor 3	3609	ILF3	negative regulation of transcription, DNA-templated [GO:0045892];negative regulation of translation [GO:0017148];defense response to virus [GO:0051607];protein phosphorylation [GO:0006468];negative regulation of viral genome replication [GO:0045071];positive regulation of transcription, DNA-templated [GO:0045893];-	mRNA 3'-UTR AU-rich region binding [GO:0035925];double-stranded RNA binding [GO:0003725];DNA binding [GO:0003677];RNA binding [GO:0003723];-;single-stranded RNA binding [GO:0003727]	extracellular region [GO:0005576];nucleolus [GO:0005730];membrane [GO:0016020];cytoplasm [GO:0005737];nucleoplasm [GO:0005654];ribonucleoprotein complex [GO:1990904];mitochondrion [GO:0005739];nucleus [GO:0005634];-	negative regulation of transcription, DNA-templated [GO:0045892];negative regulation of translation [GO:0017148];defense response to virus [GO:0051607];protein phosphorylation [GO:0006468];negative regulation of viral genome replication [GO:0045071];positive regulation of transcription, DNA-templated [GO:0045893];-;mRNA 3'-UTR AU-rich region binding [GO:0035925];double-stranded RNA binding [GO:00…
Q5TCU3	Tropomyosin beta chain	7169	TPM2	-	-;actin binding [GO:0003779]	cytoskeleton [GO:0005856];-	-;-;actin binding [GO:0003779];cytoskeleton [GO:0005856];-
Q8WWY3	U4/U6 small nuclear ribonucleoprotein Prp31	26121	PRPF31	spliceosomal tri-snRNP complex assembly [GO:0000244];-;mRNA splicing, via spliceosome [GO:0000398];ribonucleoprotein complex localization [GO:0071166]	U4atac snRNA binding [GO:0030622];U4 snRNA binding [GO:0030621];snRNP binding [GO:0070990];RNA binding [GO:0003723];-;identical protein binding [GO:0042802];ribonucleoprotein complex binding [GO:0043021]	precatalytic spliceosome [GO:0071011];spliceosomal tri-snRNP complex [GO:0097526];U2-type precatalytic spliceosome [GO:0071005];U4 snRNP [GO:0005687];U4atac snRNP [GO:0005690];U4/U6 x U5 tri-snRNP complex [GO:0046540];nuclear speck [GO:0016607];Cajal body [GO:0015030];U2-type spliceosomal complex [GO:0005684];-;nucleoplasm [GO:0005654];nucleus [GO:0005634];MLL1 complex [GO:0071339]	spliceosomal tri-snRNP complex assembly [GO:0000244];-;mRNA splicing, via spliceosome [GO:0000398];ribonucleoprotein complex localization [GO:0071166];U4atac snRNA binding [GO:0030622];U4 snRNA binding [GO:0030621];snRNP binding [GO:0070990];RNA binding [GO:0003723];-;identical protein binding [GO:0042802];ribonucleoprotein complex binding [GO:0043021];precatalytic spliceosome [GO:0071011];splice…
Q12792	Twinfilin-1	5756	TWF1	negative regulation of actin filament polymerization [GO:0030837];regulation of lamellipodium assembly [GO:0010591];actin filament depolymerization [GO:0030042];barbed-end actin filament capping [GO:0051016];peptidyl-tyrosine phosphorylation [GO:0018108];positive regulation of neuron projection development [GO:0010976];sequestering of actin monomers [GO:0042989];regulation of actin phosphorylatio…	actin monomer binding [GO:0003785];actin filament binding [GO:0051015];cadherin binding [GO:0045296];actin binding [GO:0003779];phosphatidylinositol-4,5-bisphosphate binding [GO:0005546];-;ATP binding [GO:0005524]	actin cytoskeleton [GO:0015629];nucleolus [GO:0005730];cytosol [GO:0005829];cytoplasm [GO:0005737];actin filament [GO:0005884];filopodium [GO:0030175];focal adhesion [GO:0005925];cell-cell junction [GO:0005911];perinuclear region of cytoplasm [GO:0048471];-;myofibril [GO:0030016]	negative regulation of actin filament polymerization [GO:0030837];regulation of lamellipodium assembly [GO:0010591];actin filament depolymerization [GO:0030042];barbed-end actin filament capping [GO:0051016];peptidyl-tyrosine phosphorylation [GO:0018108];positive regulation of neuron projection development [GO:0010976];sequestering of actin monomers [GO:0042989];regulation of actin phosphorylatio…
Q59FV6	Actin-like protein 3			Arp2/3 complex-mediated actin nucleation [GO:0034314];-	ATP binding [GO:0005524];-;actin binding [GO:0003779]	-;cell projection [GO:0042995];Arp2/3 protein complex [GO:0005885]	Arp2/3 complex-mediated actin nucleation [GO:0034314];-;ATP binding [GO:0005524];-;actin binding [GO:0003779];-;cell projection [GO:0042995];Arp2/3 protein complex [GO:0005885]
F5H5D3	Tubulin alpha chain	84790	TUBA1C	-;microtubule-based process [GO:0007017]	GTP binding [GO:0005525];GTPase activity [GO:0003924];-;structural constituent of cytoskeleton [GO:0005200]	microtubule [GO:0005874];cytoplasm [GO:0005737];microtubule cytoskeleton [GO:0015630];-	-;microtubule-based process [GO:0007017];GTP binding [GO:0005525];GTPase activity [GO:0003924];-;structural constituent of cytoskeleton [GO:0005200];microtubule [GO:0005874];cytoplasm [GO:0005737];microtubule cytoskeleton [GO:0015630];-
P36578	60S ribosomal protein L4	6124	RPL4	translational initiation [GO:0006413];viral transcription [GO:0019083];translation [GO:0006412];SRP-dependent cotranslational protein targeting to membrane [GO:0006614];rRNA processing [GO:0006364];nuclear-transcribed mRNA catabolic process, nonsense-mediated decay [GO:0000184];cytoplasmic translation [GO:0002181];-	structural constituent of ribosome [GO:0003735];-;RNA binding [GO:0003723]	nucleolus [GO:0005730];cytosol [GO:0005829];membrane [GO:0016020];rough endoplasmic reticulum [GO:0005791];cytoplasm [GO:0005737];nucleus [GO:0005634];cytosolic ribosome [GO:0022626];ribonucleoprotein complex [GO:1990904];focal adhesion [GO:0005925];cytosolic large ribosomal subunit [GO:0022625];-;extracellular exosome [GO:0070062]	translational initiation [GO:0006413];viral transcription [GO:0019083];translation [GO:0006412];SRP-dependent cotranslational protein targeting to membrane [GO:0006614];rRNA processing [GO:0006364];nuclear-transcribed mRNA catabolic process, nonsense-mediated decay [GO:0000184];cytoplasmic translation [GO:0002181];-;structural constituent of ribosome [GO:0003735];-;RNA binding [GO:0003723];nucleo…
P05141	ADP/ATP translocase 2	292	SLC25A5	positive regulation of cell population proliferation [GO:0008284];erythrocyte differentiation [GO:0030218];negative regulation of mitochondrial outer membrane permeabilization involved in apoptotic signaling pathway [GO:1901029];chromosome segregation [GO:0007059];mitochondrial ADP transmembrane transport [GO:0140021];regulation of mitochondrial membrane permeability [GO:0046902];adenine nucleoti…	oxidative phosphorylation uncoupler activity [GO:0017077];ATP [GO:0005471];ubiquitin protein ligase binding [GO:0031625];adenine nucleotide transmembrane transporter activity [GO:0000295];proton transmembrane transporter activity [GO:0015078];RNA binding [GO:0003723];-;adenine transmembrane transporter activity [GO:0015207]	MMXD complex [GO:0071817];integral component of plasma membrane [GO:0005887];mitochondrial nucleoid [GO:0042645];membrane [GO:0016020];membrane raft [GO:0045121];mitochondrial inner membrane [GO:0005743];mitochondrial permeability transition pore complex [GO:0005757];mitochondrion [GO:0005739];nucleus [GO:0005634];-	positive regulation of cell population proliferation [GO:0008284];erythrocyte differentiation [GO:0030218];negative regulation of mitochondrial outer membrane permeabilization involved in apoptotic signaling pathway [GO:1901029];chromosome segregation [GO:0007059];mitochondrial ADP transmembrane transport [GO:0140021];regulation of mitochondrial membrane permeability [GO:0046902];adenine nucleoti…
O14654	Insulin receptor substrate 4	8471	IRS4	insulin receptor signaling pathway [GO:0008286];-;signal transduction [GO:0007165]	insulin receptor binding [GO:0005158];-;phosphatidylinositol 3-kinase binding [GO:0043548]	plasma membrane [GO:0005886];-;cytosol [GO:0005829]	insulin receptor signaling pathway [GO:0008286];-;signal transduction [GO:0007165];insulin receptor binding [GO:0005158];-;phosphatidylinositol 3-kinase binding [GO:0043548];plasma membrane [GO:0005886];-;cytosol [GO:0005829]
Q96SB3	Neurabin-2	84687	PPP1R9B	dendrite development [GO:0016358];calcium-mediated signaling [GO:0019722];negative regulation of cell growth [GO:0030308];actin filament depolymerization [GO:0030042];response to steroid hormone [GO:0048545];actin filament organization [GO:0007015];cellular response to estradiol stimulus [GO:0071392];cell migration [GO:0016477];response to immobilization stress [GO:0035902];response to clozapine …	ion channel binding [GO:0044325];D2 dopamine receptor binding [GO:0031749];protein kinase activity [GO:0004672];protein C-terminus binding [GO:0008022];protein phosphatase inhibitor activity [GO:0004864];kinase binding [GO:0019900];protein phosphatase 1 binding [GO:0008157];-;actin filament binding [GO:0051015]	dendrite [GO:0030425];actin cytoskeleton [GO:0015629];dendritic spine head [GO:0044327];lamellipodium [GO:0030027];ruffle membrane [GO:0032587];cytoplasmic side of dendritic spine plasma membrane [GO:1990780];-;cytoplasm [GO:0005737];nucleoplasm [GO:0005654];dendritic spine neck [GO:0044326];filopodium [GO:0030175];plasma membrane [GO:0005886];postsynaptic density [GO:0014069];protein phosphatase…	dendrite development [GO:0016358];calcium-mediated signaling [GO:0019722];negative regulation of cell growth [GO:0030308];actin filament depolymerization [GO:0030042];response to steroid hormone [GO:0048545];actin filament organization [GO:0007015];cellular response to estradiol stimulus [GO:0071392];cell migration [GO:0016477];response to immobilization stress [GO:0035902];response to clozapine …
B4DY08	Heterogeneous nuclear ribonucleoproteins C1/C2		HNRNPC	-	RNA binding [GO:0003723]	-	-;RNA binding [GO:0003723];-
B4DZT5	CCT-epsilon			protein folding [GO:0006457];-	ATPase activity [GO:0016887];unfolded protein binding [GO:0051082];-;ATP binding [GO:0005524]	cytoplasm [GO:0005737];-	protein folding [GO:0006457];-;ATPase activity [GO:0016887];unfolded protein binding [GO:0051082];-;ATP binding [GO:0005524];cytoplasm [GO:0005737];-
P26641	Elongation factor 1-gamma	1937	EEF1G	translational elongation [GO:0006414];response to virus [GO:0009615];-;glutathione metabolic process [GO:0006749]	cadherin binding [GO:0045296];-;translation elongation factor activity [GO:0003746]	cytosol [GO:0005829];membrane [GO:0016020];cytoplasm [GO:0005737];nucleus [GO:0005634];-;extracellular exosome [GO:0070062]	translational elongation [GO:0006414];response to virus [GO:0009615];-;glutathione metabolic process [GO:0006749];cadherin binding [GO:0045296];-;translation elongation factor activity [GO:0003746];cytosol [GO:0005829];membrane [GO:0016020];cytoplasm [GO:0005737];nucleus [GO:0005634];-;extracellular exosome [GO:0070062]
B4DE59	-	-	-	-	-	-	-
A0A0S2Z3S5	GNAS complex locus isoform 2	2778	GNAS	G protein-coupled receptor signaling pathway [GO:0007186];-	GTP binding [GO:0005525];-;G-protein beta/gamma-subunit complex binding [GO:0031683];GTPase activity [GO:0003924]	-	G protein-coupled receptor signaling pathway [GO:0007186];-;GTP binding [GO:0005525];-;G-protein beta/gamma-subunit complex binding [GO:0031683];GTPase activity [GO:0003924];-
Q5UIP0	Telomere-associated protein RIF1	55183	RIF1	positive regulation of double-strand break repair via nonhomologous end joining [GO:2001034];stem cell population maintenance [GO:0019827];positive regulation of histone H3-K9 methylation [GO:0051574];telomere maintenance in response to DNA damage [GO:0043247];telomere maintenance [GO:0000723];cellular response to DNA damage stimulus [GO:0006974];chromatin silencing at telomere [GO:0006348];posit…	-	nuclear body [GO:0016604];chromatin [GO:0000785];spindle midzone [GO:0051233];site of double-strand break [GO:0035861];cytoplasm [GO:0005737];condensed chromosome [GO:0000793];chromosome, telomeric region [GO:0000781];male pronucleus [GO:0001940];nuclear membrane [GO:0031965];plasma membrane [GO:0005886];female pronucleus [GO:0001939];nucleoplasm [GO:0005654];nucleus [GO:0005634];-	positive regulation of double-strand break repair via nonhomologous end joining [GO:2001034];stem cell population maintenance [GO:0019827];positive regulation of histone H3-K9 methylation [GO:0051574];telomere maintenance in response to DNA damage [GO:0043247];telomere maintenance [GO:0000723];cellular response to DNA damage stimulus [GO:0006974];chromatin silencing at telomere [GO:0006348];posit…
Q96HS1	Serine/threonine-protein phosphatase PGAM5, mitochondrial	192111	PGAM5	negative regulation of cold-induced thermogenesis [GO:0120163];necroptotic process [GO:0070266];macroautophagy [GO:0016236];-	phosphatase activity [GO:0016791];protein threonine phosphatase activity [GO:0106307];protein serine/threonine phosphatase activity [GO:0004722];GTPase activator activity [GO:0005096];protein-containing complex binding [GO:0044877];protein serine phosphatase activity [GO:0106306];-	-;mitochondrial outer membrane [GO:0005741];integral component of membrane [GO:0016021];mitochondrion [GO:0005739]	negative regulation of cold-induced thermogenesis [GO:0120163];necroptotic process [GO:0070266];macroautophagy [GO:0016236];-;phosphatase activity [GO:0016791];protein threonine phosphatase activity [GO:0106307];protein serine/threonine phosphatase activity [GO:0004722];GTPase activator activity [GO:0005096];protein-containing complex binding [GO:0044877];protein serine phosphatase activity [GO:0…
H0YEU2	40S ribosomal protein S3		RPS3	translation [GO:0006412];-	structural constituent of ribosome [GO:0003735];-;RNA binding [GO:0003723]	ribosome [GO:0005840];-;endoplasmic reticulum [GO:0005783];cytosol [GO:0005829]	translation [GO:0006412];-;structural constituent of ribosome [GO:0003735];-;RNA binding [GO:0003723];ribosome [GO:0005840];-;endoplasmic reticulum [GO:0005783];cytosol [GO:0005829]
A0A5C2FW56	IGL c874_light_IGKV2D-28_IGKJ4			-	-	-	-
P61160	Actin-related protein 2	10097	ACTR2	asymmetric cell division [GO:0008356];cilium assembly [GO:0060271];positive regulation of dendritic spine morphogenesis [GO:0061003];response to immobilization stress [GO:0035902];positive regulation of lamellipodium assembly [GO:0010592];establishment or maintenance of cell polarity [GO:0007163];Fc-gamma receptor signaling pathway involved in phagocytosis [GO:0038096];meiotic cytokinesis [GO:003…	ATP binding [GO:0005524];-;structural constituent of cytoskeleton [GO:0005200];actin binding [GO:0003779]	actin cytoskeleton [GO:0015629];extracellular region [GO:0005576];lamellipodium [GO:0030027];actin cap [GO:0030478];podosome core [GO:0061825];cytosol [GO:0005829];extracellular exosome [GO:0070062];membrane [GO:0016020];cytoplasm [GO:0005737];site of double-strand break [GO:0035861];ficolin-1-rich granule lumen [GO:1904813];focal adhesion [GO:0005925];postsynaptic density [GO:0014069];azurophil …	asymmetric cell division [GO:0008356];cilium assembly [GO:0060271];positive regulation of dendritic spine morphogenesis [GO:0061003];response to immobilization stress [GO:0035902];positive regulation of lamellipodium assembly [GO:0010592];establishment or maintenance of cell polarity [GO:0007163];Fc-gamma receptor signaling pathway involved in phagocytosis [GO:0038096];meiotic cytokinesis [GO:003…
Q53GN4	WD repeat domain 1, isoform CRA_a		WDR1	-	-	-	-
E9PHV5	Protein ITPRID2	6744	ITPRID2	-	signaling receptor binding [GO:0005102];-;actin binding [GO:0003779]	nucleoplasm [GO:0005654];plasma membrane [GO:0005886];-;cytosol [GO:0005829]	-;signaling receptor binding [GO:0005102];-;actin binding [GO:0003779];nucleoplasm [GO:0005654];plasma membrane [GO:0005886];-;cytosol [GO:0005829]
C9JXA5	Guanine nucleotide-binding protein G(I)/G(S)/G(T) subunit beta-2		GNB2	signal transduction [GO:0007165]	-	-	signal transduction [GO:0007165];-;-
P39023	-	-	-	-	-	-	-
B4E0S6	RNA helicase			-	RNA helicase activity [GO:0003724];hydrolase activity [GO:0016787];nucleic acid binding [GO:0003676];ATP binding [GO:0005524]	-	-;RNA helicase activity [GO:0003724];hydrolase activity [GO:0016787];nucleic acid binding [GO:0003676];ATP binding [GO:0005524];-
Q96BS4	FBL protein		FBL	rRNA processing [GO:0006364];-;methylation [GO:0032259]	methyltransferase activity [GO:0008168];-;RNA binding [GO:0003723]	-;nucleolus [GO:0005730]	rRNA processing [GO:0006364];-;methylation [GO:0032259];methyltransferase activity [GO:0008168];-;RNA binding [GO:0003723];-;nucleolus [GO:0005730]
Q9HB00	Desmocollin 1, isoform CRA_b	1823	DSC1	-;homophilic cell adhesion via plasma membrane adhesion molecules [GO:0007156]	calcium ion binding [GO:0005509];-	integral component of membrane [GO:0016021];plasma membrane [GO:0005886];-	-;homophilic cell adhesion via plasma membrane adhesion molecules [GO:0007156];calcium ion binding [GO:0005509];-;integral component of membrane [GO:0016021];plasma membrane [GO:0005886];-
I3L3H2	RNA helicase	9775	EIF4A3	-	RNA helicase activity [GO:0003724];hydrolase activity [GO:0016787];nucleic acid binding [GO:0003676];-;ATP binding [GO:0005524]	nucleoplasm [GO:0005654];-	-;RNA helicase activity [GO:0003724];hydrolase activity [GO:0016787];nucleic acid binding [GO:0003676];-;ATP binding [GO:0005524];nucleoplasm [GO:0005654];-
B7ZB67	Serine/threonine-protein phosphatase			cell division [GO:0051301];-;glycogen metabolic process [GO:0005977]	protein serine phosphatase activity [GO:0106306];-;protein threonine phosphatase activity [GO:0106307]	nucleoplasm [GO:0005654];-;nucleolus [GO:0005730]	cell division [GO:0051301];-;glycogen metabolic process [GO:0005977];protein serine phosphatase activity [GO:0106306];-;protein threonine phosphatase activity [GO:0106307];nucleoplasm [GO:0005654];-;nucleolus [GO:0005730]
P08621	U1 small nuclear ribonucleoprotein 70 kDa	6625	SNRNP70	regulation of ATPase activity [GO:0043462];negative regulation of protein refolding [GO:0061084];mRNA splicing, via spliceosome [GO:0000398];positive regulation of mRNA splicing, via spliceosome [GO:0048026];negative regulation of chaperone-mediated autophagy [GO:1904715];-;regulation of RNA splicing [GO:0043484]	snRNA binding [GO:0017069];mRNA binding [GO:0003729];U1 snRNA binding [GO:0030619];RNA binding [GO:0003723];-	U1 snRNP [GO:0005685];spliceosomal complex [GO:0005681];nuclear speck [GO:0016607];U2-type prespliceosome [GO:0071004];nucleoplasm [GO:0005654];nucleus [GO:0005634];-	regulation of ATPase activity [GO:0043462];negative regulation of protein refolding [GO:0061084];mRNA splicing, via spliceosome [GO:0000398];positive regulation of mRNA splicing, via spliceosome [GO:0048026];negative regulation of chaperone-mediated autophagy [GO:1904715];-;regulation of RNA splicing [GO:0043484];snRNA binding [GO:0017069];mRNA binding [GO:0003729];U1 snRNA binding [GO:0030619];R…
Q9BRS2	Serine/threonine-protein kinase RIO1	83732	RIOK1	ribosomal small subunit biogenesis [GO:0042274];maturation of SSU-rRNA [GO:0030490];-;positive regulation of rRNA processing [GO:2000234]	hydrolase activity [GO:0016787];protein serine/threonine kinase activity [GO:0004674];protein threonine kinase activity [GO:0106311];metal ion binding [GO:0046872];protein serine kinase activity [GO:0106310];-;ATP binding [GO:0005524]	cytosol [GO:0005829];methyltransferase complex [GO:0034708];nucleoplasm [GO:0005654];-;preribosome, small subunit precursor [GO:0030688]	ribosomal small subunit biogenesis [GO:0042274];maturation of SSU-rRNA [GO:0030490];-;positive regulation of rRNA processing [GO:2000234];hydrolase activity [GO:0016787];protein serine/threonine kinase activity [GO:0004674];protein threonine kinase activity [GO:0106311];metal ion binding [GO:0046872];protein serine kinase activity [GO:0106310];-;ATP binding [GO:0005524];cytosol [GO:0005829];methy…
Q13151	Heterogeneous nuclear ribonucleoprotein A0	10949	HNRNPA0	mRNA processing [GO:0006397];mRNA splicing, via spliceosome [GO:0000398];RNA metabolic process [GO:0016070];response to lipopolysaccharide [GO:0032496];inflammatory response [GO:0006954];3'-UTR-mediated mRNA stabilization [GO:0070935];-	mRNA 3'-UTR AU-rich region binding [GO:0035925];mRNA binding [GO:0003729];RNA binding [GO:0003723];protein kinase binding [GO:0019901];-	nucleoplasm [GO:0005654];nucleus [GO:0005634];-	mRNA processing [GO:0006397];mRNA splicing, via spliceosome [GO:0000398];RNA metabolic process [GO:0016070];response to lipopolysaccharide [GO:0032496];inflammatory response [GO:0006954];3'-UTR-mediated mRNA stabilization [GO:0070935];-;mRNA 3'-UTR AU-rich region binding [GO:0035925];mRNA binding [GO:0003729];RNA binding [GO:0003723];protein kinase binding [GO:0019901];-;nucleoplasm [GO:0005654];…
B2R7B5	cDNA, FLJ93365, highly similar to Homo sapiens KH domain containing, RNA binding, signal transduction associated 1 (KHDRBS1), mRNA			-	SH3 domain binding [GO:0017124];-;RNA binding [GO:0003723]	nucleus [GO:0005634];-	-;SH3 domain binding [GO:0017124];-;RNA binding [GO:0003723];nucleus [GO:0005634];-
B2R8Z8	cDNA, FLJ94136, highly similar to Homo sapiens synaptotagmin binding, cytoplasmic RNA interacting protein (SYNCRIP), mRNA			-	RNA binding [GO:0003723]	-	-;RNA binding [GO:0003723];-
P52597	Heterogeneous nuclear ribonucleoprotein F	3185	HNRNPF	interleukin-12-mediated signaling pathway [GO:0035722];RNA processing [GO:0006396];mRNA splicing, via spliceosome [GO:0000398];RNA metabolic process [GO:0016070];fibroblast growth factor receptor signaling pathway [GO:0008543];-;regulation of RNA splicing [GO:0043484]	TBP-class protein binding [GO:0017025];-;single-stranded RNA binding [GO:0003727];RNA binding [GO:0003723]	cytosol [GO:0005829];membrane [GO:0016020];ribonucleoprotein complex [GO:1990904];catalytic step 2 spliceosome [GO:0071013];plasma membrane [GO:0005886];nucleoplasm [GO:0005654];nucleus [GO:0005634];-	interleukin-12-mediated signaling pathway [GO:0035722];RNA processing [GO:0006396];mRNA splicing, via spliceosome [GO:0000398];RNA metabolic process [GO:0016070];fibroblast growth factor receptor signaling pathway [GO:0008543];-;regulation of RNA splicing [GO:0043484];TBP-class protein binding [GO:0017025];-;single-stranded RNA binding [GO:0003727];RNA binding [GO:0003723];cytosol [GO:0005829];me…
Q96PY5	Formin-like protein 2	114793	FMNL2	cytoskeleton organization [GO:0007010];regulation of cell shape [GO:0008360];regulation of cell morphogenesis [GO:0022604];cell migration [GO:0016477];-;cortical actin cytoskeleton organization [GO:0030866]	cadherin binding [GO:0045296];small GTPase binding [GO:0031267];-;actin filament binding [GO:0051015]	-;cytosol [GO:0005829]	cytoskeleton organization [GO:0007010];regulation of cell shape [GO:0008360];regulation of cell morphogenesis [GO:0022604];cell migration [GO:0016477];-;cortical actin cytoskeleton organization [GO:0030866];cadherin binding [GO:0045296];small GTPase binding [GO:0031267];-;actin filament binding [GO:0051015];-;cytosol [GO:0005829]
H0YAF8	Receptor of-activated protein C kinase 1		RACK1	-	-	-	-
Q08188	Protein-glutamine gamma-glutamyltransferase E	7053	TGM3	cellular protein modification process [GO:0006464];cell envelope organization [GO:0043163];hair follicle morphogenesis [GO:0031069];keratinization [GO:0031424];keratinocyte differentiation [GO:0030216];peptide cross-linking [GO:0018149];-	calcium ion binding [GO:0005509];protein-glutamine gamma-glutamyltransferase activity [GO:0003810];structural molecule activity [GO:0005198];catalytic activity [GO:0003824];-;transferase activity, transferring acyl groups [GO:0016746]	cytoplasm [GO:0005737];extrinsic component of cytoplasmic side of plasma membrane [GO:0031234];protein-containing complex [GO:0032991];-;extracellular exosome [GO:0070062]	cellular protein modification process [GO:0006464];cell envelope organization [GO:0043163];hair follicle morphogenesis [GO:0031069];keratinization [GO:0031424];keratinocyte differentiation [GO:0030216];peptide cross-linking [GO:0018149];-;calcium ion binding [GO:0005509];protein-glutamine gamma-glutamyltransferase activity [GO:0003810];structural molecule activity [GO:0005198];catalytic activity …
P14618	-	-	-	-	-	-	-
A0A0D9SEI8	-	-	-	-	-	-	-
Q8TAS0	ATP synthase subunit gamma	509		-	proton-transporting ATP synthase activity, rotational mechanism [GO:0046933];-	proton-transporting ATP synthase complex, catalytic core F(1) [GO:0045261];-	-;proton-transporting ATP synthase activity, rotational mechanism [GO:0046933];-;proton-transporting ATP synthase complex, catalytic core F(1) [GO:0045261];-
Q92499	ATP-dependent RNA helicase DDX1	1653	DDX1	double-strand break repair [GO:0006302];regulation of translational initiation [GO:0006446];nucleic acid phosphodiester bond hydrolysis [GO:0090305];tRNA splicing, via endonucleolytic cleavage and ligation [GO:0006388];DNA duplex unwinding [GO:0032508];innate immune response [GO:0045087];viral process [GO:0016032];spliceosomal complex assembly [GO:0000245];defense response to virus [GO:0051607];m…	RNA helicase activity [GO:0003724];chromatin binding [GO:0003682];transcription coregulator activity [GO:0003712];nuclease activity [GO:0004518];RNA binding [GO:0003723];DNA binding [GO:0003677];DNA/RNA helicase activity [GO:0033677];exonuclease activity [GO:0004527];poly(A) binding [GO:0008143];helicase activity [GO:0004386];-;ATP binding [GO:0005524]	cytosol [GO:0005829];cytoplasmic stress granule [GO:0010494];membrane [GO:0016020];cytoplasm [GO:0005737];nucleoplasm [GO:0005654];ribonucleoprotein complex [GO:1990904];cleavage body [GO:0071920];tRNA-splicing ligase complex [GO:0072669];mitochondrion [GO:0005739];nucleus [GO:0005634];-	double-strand break repair [GO:0006302];regulation of translational initiation [GO:0006446];nucleic acid phosphodiester bond hydrolysis [GO:0090305];tRNA splicing, via endonucleolytic cleavage and ligation [GO:0006388];DNA duplex unwinding [GO:0032508];innate immune response [GO:0045087];viral process [GO:0016032];spliceosomal complex assembly [GO:0000245];defense response to virus [GO:0051607];m…
A0A0A0MSA4	Band 4.1-like protein 3		EPB41L3	regulation of cell growth [GO:0001558];cortical actin cytoskeleton organization [GO:0030866];-	structural molecule activity [GO:0005198];-;actin binding [GO:0003779]	plasma membrane [GO:0005886];cell-cell junction [GO:0005911];cell junction [GO:0030054];cytoskeleton [GO:0005856];-	regulation of cell growth [GO:0001558];cortical actin cytoskeleton organization [GO:0030866];-;structural molecule activity [GO:0005198];-;actin binding [GO:0003779];plasma membrane [GO:0005886];cell-cell junction [GO:0005911];cell junction [GO:0030054];cytoskeleton [GO:0005856];-
Q02978	Mitochondrial 2-oxoglutarate/malate carrier protein	8402	SLC25A11	sulfate transport [GO:0008272];phosphate ion transmembrane transport [GO:0035435];oxaloacetate transport [GO:0015729];malate transmembrane transport [GO:0071423];gluconeogenesis [GO:0006094];thiosulfate transport [GO:0015709];succinate transmembrane transport [GO:0071422];-	thiosulfate transmembrane transporter activity [GO:0015117];antiporter activity [GO:0015297];oxaloacetate transmembrane transporter activity [GO:0015131];oxoglutarate [GO:0015367];malate transmembrane transporter activity [GO:0015140];sulfate transmembrane transporter activity [GO:0015116];RNA binding [GO:0003723];succinate transmembrane transporter activity [GO:0015141];-	integral component of plasma membrane [GO:0005887];mitochondrial inner membrane [GO:0005743];mitochondrion [GO:0005739];nucleus [GO:0005634];-	sulfate transport [GO:0008272];phosphate ion transmembrane transport [GO:0035435];oxaloacetate transport [GO:0015729];malate transmembrane transport [GO:0071423];gluconeogenesis [GO:0006094];thiosulfate transport [GO:0015709];succinate transmembrane transport [GO:0071422];-;thiosulfate transmembrane transporter activity [GO:0015117];antiporter activity [GO:0015297];oxaloacetate transmembrane tran…
P63104	-	-	-	-	-	-	-
Q14247	Src substrate cortactin	2017	CTTN	regulation of autophagy of mitochondrion [GO:1903146];cell motility [GO:0048870];receptor-mediated endocytosis [GO:0006898];regulation of axon extension [GO:0030516];positive regulation of actin filament polymerization [GO:0030838];actin filament polymerization [GO:0030041];positive regulation of smooth muscle contraction [GO:0045987];regulation of actin filament polymerization [GO:0030833];dendr…	cadherin binding [GO:0045296];profilin binding [GO:0005522];-;actin filament binding [GO:0051015]	lamellipodium [GO:0030027];ruffle [GO:0001726];cytosol [GO:0005829];mitotic spindle midzone [GO:1990023];cytoskeleton [GO:0005856];site of polarized growth [GO:0030427];voltage-gated potassium channel complex [GO:0008076];podosome [GO:0002102];cell cortex [GO:0005938];intracellular membrane-bounded organelle [GO:0043231];cortical cytoskeleton [GO:0030863];-;Golgi apparatus [GO:0005794];cytoplasm …	regulation of autophagy of mitochondrion [GO:1903146];cell motility [GO:0048870];receptor-mediated endocytosis [GO:0006898];regulation of axon extension [GO:0030516];positive regulation of actin filament polymerization [GO:0030838];actin filament polymerization [GO:0030041];positive regulation of smooth muscle contraction [GO:0045987];regulation of actin filament polymerization [GO:0030833];dendr…
B4DPW5	cDNA FLJ59374, highly similar to Homo sapiens caldesmon 1 (CALD1), transcript variant 2, mRNA			-;muscle contraction [GO:0006936]	myosin binding [GO:0017022];calmodulin binding [GO:0005516];-;actin binding [GO:0003779]	-	-;muscle contraction [GO:0006936];myosin binding [GO:0017022];calmodulin binding [GO:0005516];-;actin binding [GO:0003779];-
A0A5C2GKP9	IG c350_light_IGKV2D-29_IGKJ4			-	-	-	-
Q15149	Plectin	5339	PLEC	intermediate filament cytoskeleton organization [GO:0045104];collagen fibril organization [GO:0030199];hemidesmosome assembly [GO:0031581];wound healing [GO:0042060];-	structural constituent of muscle [GO:0008307];actin binding [GO:0003779];structural molecule activity [GO:0005198];cadherin binding [GO:0045296];RNA binding [GO:0003723];ankyrin binding [GO:0030506];-;structural constituent of cytoskeleton [GO:0005200]	sarcolemma [GO:0042383];cytosol [GO:0005829];hemidesmosome [GO:0030056];membrane [GO:0016020];cytoplasm [GO:0005737];sarcoplasm [GO:0016528];intermediate filament cytoskeleton [GO:0045111];plasma membrane [GO:0005886];focal adhesion [GO:0005925];perinuclear region of cytoplasm [GO:0048471];brush border [GO:0005903];costamere [GO:0043034];-;extracellular exosome [GO:0070062]	intermediate filament cytoskeleton organization [GO:0045104];collagen fibril organization [GO:0030199];hemidesmosome assembly [GO:0031581];wound healing [GO:0042060];-;structural constituent of muscle [GO:0008307];actin binding [GO:0003779];structural molecule activity [GO:0005198];cadherin binding [GO:0045296];RNA binding [GO:0003723];ankyrin binding [GO:0030506];-;structural constituent of cyto…
Q5VUJ6	Leucine-rich repeat and calponin homology domain-containing protein 2	57631	LRCH2	-	-	-	-
Q59F68	RNA helicase			-	RNA helicase activity [GO:0003724];hydrolase activity [GO:0016787];nucleic acid binding [GO:0003676];ATP binding [GO:0005524]	-	-;RNA helicase activity [GO:0003724];hydrolase activity [GO:0016787];nucleic acid binding [GO:0003676];ATP binding [GO:0005524];-
F8W1S1	Keratin, type II cytoskeletal 74		KRT74	-	-	keratin filament [GO:0045095]	-;-;keratin filament [GO:0045095]
Q7Z2V5	RNA helicase		DKFZp686J01190	-	RNA helicase activity [GO:0003724];hydrolase activity [GO:0016787];nucleic acid binding [GO:0003676];ATP binding [GO:0005524]	-	-;RNA helicase activity [GO:0003724];hydrolase activity [GO:0016787];nucleic acid binding [GO:0003676];ATP binding [GO:0005524];-
P62136	-	-	-	-	-	-	-
A0A5C2GK16	IG c1122_light_IGKV2-28_IGKJ2			-	-	-	-
P08865	40S ribosomal protein SA	3921	RPSA	translational initiation [GO:0006413];viral transcription [GO:0019083];ribosomal small subunit assembly [GO:0000028];translation [GO:0006412];cell adhesion [GO:0007155];SRP-dependent cotranslational protein targeting to membrane [GO:0006614];nuclear-transcribed mRNA catabolic process, nonsense-mediated decay [GO:0000184];cytoplasmic translation [GO:0002181];-	virus receptor activity [GO:0001618];ribosome binding [GO:0043022];laminin binding [GO:0043236];RNA binding [GO:0003723];laminin receptor activity [GO:0005055];structural constituent of ribosome [GO:0003735];-	cytosolic small ribosomal subunit [GO:0022627];cytosol [GO:0005829];membrane [GO:0016020];cytoplasm [GO:0005737];cytosolic ribosome [GO:0022626];plasma membrane [GO:0005886];nucleoplasm [GO:0005654];nucleus [GO:0005634];-;extracellular exosome [GO:0070062]	translational initiation [GO:0006413];viral transcription [GO:0019083];ribosomal small subunit assembly [GO:0000028];translation [GO:0006412];cell adhesion [GO:0007155];SRP-dependent cotranslational protein targeting to membrane [GO:0006614];nuclear-transcribed mRNA catabolic process, nonsense-mediated decay [GO:0000184];cytoplasmic translation [GO:0002181];-;virus receptor activity [GO:0001618];…
P36873	Serine/threonine-protein phosphatase PP1-gamma catalytic subunit	5501	PPP1CC	regulation of circadian rhythm [GO:0042752];MAPK cascade [GO:0000165];glycogen metabolic process [GO:0005977];circadian regulation of gene expression [GO:0032922];regulation of nucleocytoplasmic transport [GO:0046822];cell division [GO:0051301];mitotic spindle organization [GO:0007052];positive regulation of glial cell proliferation [GO:0060252];entrainment of circadian clock by photoperiod [GO:0…	phosphatase activity [GO:0016791];metal ion binding [GO:0046872];RNA binding [GO:0003723];protein C-terminus binding [GO:0008022];protein N-terminus binding [GO:0047485];protein threonine phosphatase activity [GO:0106307];protein serine/threonine phosphatase activity [GO:0004722];protein domain specific binding [GO:0019904];protein-containing complex binding [GO:0044877];lamin binding [GO:0005521…	presynapse [GO:0098793];cytosol [GO:0005829];midbody [GO:0030496];mitochondrion [GO:0005739];cytoskeleton [GO:0005856];cleavage furrow [GO:0032154];nucleus [GO:0005634];nucleolus [GO:0005730];protein phosphatase type 1 complex [GO:0000164];mitochondrial outer membrane [GO:0005741];-;glutamatergic synapse [GO:0098978];cytoplasm [GO:0005737];dendritic spine [GO:0043197];protein-containing complex […	regulation of circadian rhythm [GO:0042752];MAPK cascade [GO:0000165];glycogen metabolic process [GO:0005977];circadian regulation of gene expression [GO:0032922];regulation of nucleocytoplasmic transport [GO:0046822];cell division [GO:0051301];mitotic spindle organization [GO:0007052];positive regulation of glial cell proliferation [GO:0060252];entrainment of circadian clock by photoperiod [GO:0…
Q6UWP8	Suprabasin	374897	SBSN	-	-	extracellular exosome [GO:0070062]	-;-;extracellular exosome [GO:0070062]
A0A024R493	EF-hand domain family, member D1, isoform CRA_a		EFHD1	-	calcium ion binding [GO:0005509]	-	-;calcium ion binding [GO:0005509];-
Q9UJZ1	-	-	-	-	-	-	-
P47755	F-actin-capping protein subunit alpha-2	830	CAPZA2	protein-containing complex assembly [GO:0065003];barbed-end actin filament capping [GO:0051016];innate immune response [GO:0045087];blood coagulation [GO:0007596];endoplasmic reticulum to Golgi vesicle-mediated transport [GO:0006888];actin cytoskeleton organization [GO:0030036];antigen processing and presentation of exogenous peptide antigen via MHC class II [GO:0019886];-	-;actin filament binding [GO:0051015]	actin cytoskeleton [GO:0015629];extracellular region [GO:0005576];cytosol [GO:0005829];membrane [GO:0016020];F-actin capping protein complex [GO:0008290];cortical cytoskeleton [GO:0030863];brush border [GO:0005903];-;extracellular exosome [GO:0070062]	protein-containing complex assembly [GO:0065003];barbed-end actin filament capping [GO:0051016];innate immune response [GO:0045087];blood coagulation [GO:0007596];endoplasmic reticulum to Golgi vesicle-mediated transport [GO:0006888];actin cytoskeleton organization [GO:0030036];antigen processing and presentation of exogenous peptide antigen via MHC class II [GO:0019886];-;-;actin filament bindin…
P14625	Endoplasmin	7184	HSP90B1	negative regulation of apoptotic process [GO:0043066];cellular protein metabolic process [GO:0044267];regulation of phosphoprotein phosphatase activity [GO:0043666];protein transport [GO:0015031];sequestering of calcium ion [GO:0051208];actin rod assembly [GO:0031247];retrograde protein transport, ER to cytosol [GO:0030970];toll-like receptor signaling pathway [GO:0002224];protein folding in endo…	unfolded protein binding [GO:0051082];protein phosphatase binding [GO:0019903];calcium ion binding [GO:0005509];RNA binding [GO:0003723];low-density lipoprotein particle receptor binding [GO:0050750];ATPase activity [GO:0016887];-;ATP binding [GO:0005524]	extracellular region [GO:0005576];melanosome [GO:0042470];endoplasmic reticulum [GO:0005783];cytosol [GO:0005829];membrane [GO:0016020];protein-containing complex [GO:0032991];midbody [GO:0030496];collagen-containing extracellular matrix [GO:0062023];endocytic vesicle lumen [GO:0071682];focal adhesion [GO:0005925];perinuclear region of cytoplasm [GO:0048471];sarcoplasmic reticulum lumen [GO:00330…	negative regulation of apoptotic process [GO:0043066];cellular protein metabolic process [GO:0044267];regulation of phosphoprotein phosphatase activity [GO:0043666];protein transport [GO:0015031];sequestering of calcium ion [GO:0051208];actin rod assembly [GO:0031247];retrograde protein transport, ER to cytosol [GO:0030970];toll-like receptor signaling pathway [GO:0002224];protein folding in endo…
Q96P63	Serpin B12	89777	SERPINB12	negative regulation of protein catabolic process [GO:0042177];hematopoietic progenitor cell differentiation [GO:0002244];neutrophil degranulation [GO:0043312];negative regulation of endopeptidase activity [GO:0010951];-	enzyme binding [GO:0019899];-;serine-type endopeptidase inhibitor activity [GO:0004867]	extracellular space [GO:0005615];cytoplasm [GO:0005737];ficolin-1-rich granule membrane [GO:0101003];collagen-containing extracellular matrix [GO:0062023];plasma membrane [GO:0005886];-	negative regulation of protein catabolic process [GO:0042177];hematopoietic progenitor cell differentiation [GO:0002244];neutrophil degranulation [GO:0043312];negative regulation of endopeptidase activity [GO:0010951];-;enzyme binding [GO:0019899];-;serine-type endopeptidase inhibitor activity [GO:0004867];extracellular space [GO:0005615];cytoplasm [GO:0005737];ficolin-1-rich granule membrane [GO…
Q5T8U3	-	-	-	-	-	-	-
P06733	Alpha-enolase	2023	ENO1	modulation by symbiont of host process [GO:0044003];negative regulation of transcription, DNA-templated [GO:0045892];negative regulation of cell growth [GO:0030308];glycolytic process [GO:0006096];positive regulation of muscle contraction [GO:0045933];regulation of vacuole fusion, non-autophagic [GO:0032889];gluconeogenesis [GO:0006094];positive regulation of ATP biosynthetic process [GO:2001171]…	DNA-binding transcription repressor activity, RNA polymerase II-specific [GO:0001227];phosphopyruvate hydratase activity [GO:0004634];magnesium ion binding [GO:0000287];GTPase binding [GO:0051020];cadherin binding [GO:0045296];RNA binding [GO:0003723];RNA polymerase II transcription regulatory region sequence-specific DNA binding [GO:0000977];protein homodimerization activity [GO:0042803];-	extracellular space [GO:0005615];cell cortex region [GO:0099738];cytosol [GO:0005829];M band [GO:0031430];membrane [GO:0016020];cytoplasm [GO:0005737];cell surface [GO:0009986];phosphopyruvate hydratase complex [GO:0000015];plasma membrane [GO:0005886];nucleus [GO:0005634];-;extracellular exosome [GO:0070062]	modulation by symbiont of host process [GO:0044003];negative regulation of transcription, DNA-templated [GO:0045892];negative regulation of cell growth [GO:0030308];glycolytic process [GO:0006096];positive regulation of muscle contraction [GO:0045933];regulation of vacuole fusion, non-autophagic [GO:0032889];gluconeogenesis [GO:0006094];positive regulation of ATP biosynthetic process [GO:2001171]…
H7BXY5	Nexilin		NEXN	cell adhesion [GO:0007155];-;axon guidance [GO:0007411]	-	actin cytoskeleton [GO:0015629];plasma membrane [GO:0005886];-	cell adhesion [GO:0007155];-;axon guidance [GO:0007411];-;actin cytoskeleton [GO:0015629];plasma membrane [GO:0005886];-
O14974	Protein phosphatase 1 regulatory subunit 12A	4659	PPP1R12A	positive regulation of myosin-light-chain-phosphatase activity [GO:0035508];negative regulation of catalytic activity [GO:0043086];mitotic cell cycle [GO:0000278];positive regulation of transcription by RNA polymerase II [GO:0045944];centrosome cycle [GO:0007098];regulation of cell adhesion [GO:0030155];regulation of nucleocytoplasmic transport [GO:0046822];signal transduction [GO:0007165];cellul…	phosphatase regulator activity [GO:0019208];enzyme inhibitor activity [GO:0004857];14-3-3 protein binding [GO:0071889];protein kinase binding [GO:0019901];-	actin cytoskeleton [GO:0015629];A band [GO:0031672];contractile fiber [GO:0043292];nucleolus [GO:0005730];cytosol [GO:0005829];kinetochore [GO:0000776];cytoplasm [GO:0005737];centrosome [GO:0005813];plasma membrane [GO:0005886];focal adhesion [GO:0005925];Z disc [GO:0030018];nucleoplasm [GO:0005654];PTW/PP1 phosphatase complex [GO:0072357];-	positive regulation of myosin-light-chain-phosphatase activity [GO:0035508];negative regulation of catalytic activity [GO:0043086];mitotic cell cycle [GO:0000278];positive regulation of transcription by RNA polymerase II [GO:0045944];centrosome cycle [GO:0007098];regulation of cell adhesion [GO:0030155];regulation of nucleocytoplasmic transport [GO:0046822];signal transduction [GO:0007165];cellul…
A0A5F9ZH07	-	-	-	-	-	-	-
O00425	Insulin-like growth factor 2 mRNA-binding protein 3	10643	IGF2BP3	regulation of mRNA stability [GO:0043488];regulation of RNA metabolic process [GO:0051252];translation [GO:0006412];negative regulation of translation [GO:0017148];nervous system development [GO:0007399];mRNA transport [GO:0051028];regulation of cytokine production [GO:0001817];anatomical structure morphogenesis [GO:0009653];-;regulation of gene expression [GO:0010468]	mRNA binding [GO:0003729];mRNA 5'-UTR binding [GO:0048027];mRNA 3'-UTR binding [GO:0003730];translation regulator activity [GO:0045182];RNA binding [GO:0003723];-	cytoplasm [GO:0005737];nucleus [GO:0005634];-;cytosol [GO:0005829]	regulation of mRNA stability [GO:0043488];regulation of RNA metabolic process [GO:0051252];translation [GO:0006412];negative regulation of translation [GO:0017148];nervous system development [GO:0007399];mRNA transport [GO:0051028];regulation of cytokine production [GO:0001817];anatomical structure morphogenesis [GO:0009653];-;regulation of gene expression [GO:0010468];mRNA binding [GO:0003729];m…
P20700	Lamin-B1	4001	LMNB1	interleukin-12-mediated signaling pathway [GO:0035722];-	sequence-specific double-stranded DNA binding [GO:1990837];structural molecule activity [GO:0005198];phospholipase binding [GO:0043274];-	nuclear matrix [GO:0016363];lamin filament [GO:0005638];membrane [GO:0016020];nuclear envelope [GO:0005635];nucleoplasm [GO:0005654];nuclear membrane [GO:0031965];nuclear inner membrane [GO:0005637];nucleus [GO:0005634];-	interleukin-12-mediated signaling pathway [GO:0035722];-;sequence-specific double-stranded DNA binding [GO:1990837];structural molecule activity [GO:0005198];phospholipase binding [GO:0043274];-;nuclear matrix [GO:0016363];lamin filament [GO:0005638];membrane [GO:0016020];nuclear envelope [GO:0005635];nucleoplasm [GO:0005654];nuclear membrane [GO:0031965];nuclear inner membrane [GO:0005637];nucle…
P49327	Fatty acid synthase	2194	FASN	monocyte differentiation [GO:0030224];neutrophil differentiation [GO:0030223];osteoblast differentiation [GO:0001649];fatty acid biosynthetic process [GO:0006633];fatty-acyl-CoA biosynthetic process [GO:0046949];cellular response to interleukin-4 [GO:0071353];fatty acid metabolic process [GO:0006631];acetyl-CoA metabolic process [GO:0006084];positive regulation of cellular metabolic process [GO:0…	3-oxoacyl-[acyl-carrier-protein] reductase (NADPH) activity [GO:0004316];3-hydroxyoctanoyl-[acyl-carrier-protein] dehydratase activity [GO:0047451];[acyl-carrier-protein] S-malonyltransferase activity [GO:0004314];myristoyl-[acyl-carrier-protein] hydrolase activity [GO:0016295];3-hydroxydecanoyl-[acyl-carrier-protein] dehydratase activity [GO:0008693];3-oxo-pimeloyl-[acp] methyl ester reductase a…	glycogen granule [GO:0042587];melanosome [GO:0042470];cytosol [GO:0005829];Golgi apparatus [GO:0005794];membrane [GO:0016020];plasma membrane [GO:0005886];-;extracellular exosome [GO:0070062]	monocyte differentiation [GO:0030224];neutrophil differentiation [GO:0030223];osteoblast differentiation [GO:0001649];fatty acid biosynthetic process [GO:0006633];fatty-acyl-CoA biosynthetic process [GO:0046949];cellular response to interleukin-4 [GO:0071353];fatty acid metabolic process [GO:0006631];acetyl-CoA metabolic process [GO:0006084];positive regulation of cellular metabolic process [GO:0…
I0B0K8	Truncated profilaggrin		FLG	-	structural molecule activity [GO:0005198];calcium ion binding [GO:0005509];transition metal ion binding [GO:0046914]	-	-;structural molecule activity [GO:0005198];calcium ion binding [GO:0005509];transition metal ion binding [GO:0046914];-
D6RD18	Heterogeneous nuclear ribonucleoprotein A/B		HNRNPAB	-	-;RNA binding [GO:0003723]	nucleoplasm [GO:0005654];cytoplasm [GO:0005737];-	-;-;RNA binding [GO:0003723];nucleoplasm [GO:0005654];cytoplasm [GO:0005737];-
P31151	Protein S100-A7	6278	S100A7	response to reactive oxygen species [GO:0000302];positive regulation of granulocyte chemotaxis [GO:0071624];positive regulation of ERK1 and ERK2 cascade [GO:0070374];positive regulation of T cell chemotaxis [GO:0010820];epidermis development [GO:0008544];defense response to Gram-negative bacterium [GO:0050829];innate immune response [GO:0045087];neutrophil degranulation [GO:0043312];sequestering …	RAGE receptor binding [GO:0050786];calcium-dependent protein binding [GO:0048306];calcium ion binding [GO:0005509];zinc ion binding [GO:0008270];-	extracellular region [GO:0005576];extracellular space [GO:0005615];endoplasmic reticulum [GO:0005783];cytosol [GO:0005829];cytoplasm [GO:0005737];collagen-containing extracellular matrix [GO:0062023];focal adhesion [GO:0005925];azurophil granule lumen [GO:0035578];nucleus [GO:0005634];-	response to reactive oxygen species [GO:0000302];positive regulation of granulocyte chemotaxis [GO:0071624];positive regulation of ERK1 and ERK2 cascade [GO:0070374];positive regulation of T cell chemotaxis [GO:0010820];epidermis development [GO:0008544];defense response to Gram-negative bacterium [GO:0050829];innate immune response [GO:0045087];neutrophil degranulation [GO:0043312];sequestering …
Q92522	Histone H1.10	8971	H1-10	negative regulation of chromatin silencing [GO:0031936];nucleosome positioning [GO:0016584];nucleosome assembly [GO:0006334];negative regulation of DNA recombination [GO:0045910];chromosome condensation [GO:0030261];-	cadherin binding [GO:0045296];RNA binding [GO:0003723];double-stranded DNA binding [GO:0003690];-;nucleosomal DNA binding [GO:0031492]	nucleolus [GO:0005730];nucleoplasm [GO:0005654];nucleosome [GO:0000786];nucleus [GO:0005634];-	negative regulation of chromatin silencing [GO:0031936];nucleosome positioning [GO:0016584];nucleosome assembly [GO:0006334];negative regulation of DNA recombination [GO:0045910];chromosome condensation [GO:0030261];-;cadherin binding [GO:0045296];RNA binding [GO:0003723];double-stranded DNA binding [GO:0003690];-;nucleosomal DNA binding [GO:0031492];nucleolus [GO:0005730];nucleoplasm [GO:0005654…
P29692	Elongation factor 1-delta	1936	EEF1D	cellular response to ionizing radiation [GO:0071479];mRNA transcription [GO:0009299];regulation of cell death [GO:0010941];translational elongation [GO:0006414];-;positive regulation of I-kappaB kinase/NF-kappaB signaling [GO:0043123]	guanyl-nucleotide exchange factor activity [GO:0005085];heat shock protein binding [GO:0031072];activating transcription factor binding [GO:0033613];cadherin binding [GO:0045296];DNA binding [GO:0003677];-;translation elongation factor activity [GO:0003746];translation factor activity, RNA binding [GO:0008135]	eukaryotic translation elongation factor 1 complex [GO:0005853];cytosol [GO:0005829];cytoplasm [GO:0005737];fibrillar center [GO:0001650];nucleoplasm [GO:0005654];nucleus [GO:0005634];-	cellular response to ionizing radiation [GO:0071479];mRNA transcription [GO:0009299];regulation of cell death [GO:0010941];translational elongation [GO:0006414];-;positive regulation of I-kappaB kinase/NF-kappaB signaling [GO:0043123];guanyl-nucleotide exchange factor activity [GO:0005085];heat shock protein binding [GO:0031072];activating transcription factor binding [GO:0033613];cadherin bindin…
P12236	ADP/ATP translocase 3	293	SLC25A6	mitochondrial ADP transmembrane transport [GO:0140021];viral process [GO:0016032];apoptotic process [GO:0006915];protein targeting to mitochondrion [GO:0006626];-;mitochondrial ATP transmembrane transport [GO:1990544]	ATP [GO:0005471];-	integral component of membrane [GO:0016021];membrane [GO:0016020];TIM23 mitochondrial import inner membrane translocase complex [GO:0005744];mitochondrial inner membrane [GO:0005743];mitochondrion [GO:0005739];nucleus [GO:0005634];-	mitochondrial ADP transmembrane transport [GO:0140021];viral process [GO:0016032];apoptotic process [GO:0006915];protein targeting to mitochondrion [GO:0006626];-;mitochondrial ATP transmembrane transport [GO:1990544];ATP [GO:0005471];-;integral component of membrane [GO:0016021];membrane [GO:0016020];TIM23 mitochondrial import inner membrane translocase complex [GO:0005744];mitochondrial inner m…
Q9P0K7	Ankycorbin	26064	RAI14	cell differentiation [GO:0030154];-;spermatogenesis [GO:0007283]	-;actin binding [GO:0003779]	cytosol [GO:0005829];fibrillar center [GO:0001650];cell junction [GO:0030054];nucleoplasm [GO:0005654];cytoskeleton [GO:0005856];-;cell cortex [GO:0005938]	cell differentiation [GO:0030154];-;spermatogenesis [GO:0007283];-;actin binding [GO:0003779];cytosol [GO:0005829];fibrillar center [GO:0001650];cell junction [GO:0030054];nucleoplasm [GO:0005654];cytoskeleton [GO:0005856];-;cell cortex [GO:0005938]
B7Z6Z4	Myosin light polypeptide 6		MYL6	-	calcium ion binding [GO:0005509]	-	-;calcium ion binding [GO:0005509];-
P01040	Cystatin-A	1475	CSTA	negative regulation of proteolysis [GO:0045861];cell-cell adhesion [GO:0098609];cornification [GO:0070268];negative regulation of peptidase activity [GO:0010466];-;peptide cross-linking [GO:0018149];keratinocyte differentiation [GO:0030216]	protease binding [GO:0002020];cysteine-type endopeptidase inhibitor activity [GO:0004869];-	extracellular space [GO:0005615];cornified envelope [GO:0001533];cytosol [GO:0005829];cytoplasm [GO:0005737];nucleoplasm [GO:0005654];-	negative regulation of proteolysis [GO:0045861];cell-cell adhesion [GO:0098609];cornification [GO:0070268];negative regulation of peptidase activity [GO:0010466];-;peptide cross-linking [GO:0018149];keratinocyte differentiation [GO:0030216];protease binding [GO:0002020];cysteine-type endopeptidase inhibitor activity [GO:0004869];-;extracellular space [GO:0005615];cornified envelope [GO:0001533];c…
Q8IWR8	-	-	-	-	-	-	-
C9J384	Protein CMSS1		CMSS1	-	-	-	-
F8W1I5	Myosin light chain 6B		MYL6B	-	calcium ion binding [GO:0005509]	-	-;calcium ion binding [GO:0005509];-
A0A5F9ZHM4	L-lactate dehydrogenase	3945	LDHB	carboxylic acid metabolic process [GO:0019752];carbohydrate metabolic process [GO:0005975];-	L-lactate dehydrogenase activity [GO:0004459];-	cytoplasm [GO:0005737];-	carboxylic acid metabolic process [GO:0019752];carbohydrate metabolic process [GO:0005975];-;L-lactate dehydrogenase activity [GO:0004459];-;cytoplasm [GO:0005737];-
B4DY09	Interleukin enhancer-binding factor 2	3608	ILF2	-	-	nucleoplasm [GO:0005654]	-;-;nucleoplasm [GO:0005654]
A4ZU86	Nucleophosmin		NPM1	-	-;nucleic acid binding [GO:0003676]	nucleus [GO:0005634];-	-;-;nucleic acid binding [GO:0003676];nucleus [GO:0005634];-
E9PKZ0	60S ribosomal protein L8		RPL8	translation [GO:0006412];-	structural constituent of ribosome [GO:0003735];-	ribosome [GO:0005840];-	translation [GO:0006412];-;structural constituent of ribosome [GO:0003735];-;ribosome [GO:0005840];-
P62906	-	-	-	-	-	-	-
D3DQ69	-	-	-	-	-	-	-
P81605	Dermcidin	117159	DCD	defense response to bacterium [GO:0042742];killing by host of symbiont cells [GO:0051873];defense response to Gram-negative bacterium [GO:0050829];defense response to Gram-positive bacterium [GO:0050830];killing of cells of other organism [GO:0031640];antimicrobial humoral response [GO:0019730];defense response to fungus [GO:0050832];-;antimicrobial humoral immune response mediated by antimicrobi…	RNA binding [GO:0003723];-;peptidase activity [GO:0008233]	extracellular region [GO:0005576];extracellular space [GO:0005615];-;extracellular exosome [GO:0070062]	defense response to bacterium [GO:0042742];killing by host of symbiont cells [GO:0051873];defense response to Gram-negative bacterium [GO:0050829];defense response to Gram-positive bacterium [GO:0050830];killing of cells of other organism [GO:0031640];antimicrobial humoral response [GO:0019730];defense response to fungus [GO:0050832];-;antimicrobial humoral immune response mediated by antimicrobi…
Q96N67	Dedicator of cytokinesis protein 7	85440	DOCK7	neuron projection development [GO:0031175];axonogenesis [GO:0007409];interkinetic nuclear migration [GO:0022027];negative regulation of cold-induced thermogenesis [GO:0120163];establishment of neuroblast polarity [GO:0045200];activation of GTPase activity [GO:0090630];small GTPase mediated signal transduction [GO:0007264];positive regulation of peptidyl-serine phosphorylation [GO:0033138];regulat…	guanyl-nucleotide exchange factor activity [GO:0005085];small GTPase binding [GO:0031267];-	axon [GO:0030424];neuron projection [GO:0043005];focal adhesion [GO:0005925];basal part of cell [GO:0045178];-;growth cone [GO:0030426]	neuron projection development [GO:0031175];axonogenesis [GO:0007409];interkinetic nuclear migration [GO:0022027];negative regulation of cold-induced thermogenesis [GO:0120163];establishment of neuroblast polarity [GO:0045200];activation of GTPase activity [GO:0090630];small GTPase mediated signal transduction [GO:0007264];positive regulation of peptidyl-serine phosphorylation [GO:0033138];regulat…
B2R9K8	cDNA, FLJ94440, highly similar to Homo sapiens chaperonin containing TCP1, subunit 6A (zeta 1)(CCT6A), mRNA			protein folding [GO:0006457];-	ATPase activity [GO:0016887];unfolded protein binding [GO:0051082];-;ATP binding [GO:0005524]	cytoplasm [GO:0005737];-	protein folding [GO:0006457];-;ATPase activity [GO:0016887];unfolded protein binding [GO:0051082];-;ATP binding [GO:0005524];cytoplasm [GO:0005737];-
B9EG90	DNA topoisomerase I		TOP1	DNA topological change [GO:0006265];-	DNA topoisomerase type I (single strand cut, ATP-independent) activity [GO:0003917];DNA binding [GO:0003677];-	chromosome [GO:0005694];-	DNA topological change [GO:0006265];-;DNA topoisomerase type I (single strand cut, ATP-independent) activity [GO:0003917];DNA binding [GO:0003677];-;chromosome [GO:0005694];-
Q9BSV4	SFPQ protein		SFPQ	rhythmic process [GO:0048511];-	-;RNA binding [GO:0003723]	nuclear speck [GO:0016607];-	rhythmic process [GO:0048511];-;-;RNA binding [GO:0003723];nuclear speck [GO:0016607];-
H0YCG1	Splicing factor 3B subunit 2		SF3B2	-	-	-	-
P07814	Bifunctional glutamate/proline--tRNA ligase	2058	EPRS1	protein-containing complex assembly [GO:0065003];cellular response to insulin stimulus [GO:0032869];tRNA aminoacylation for protein translation [GO:0006418];negative regulation of translation [GO:0017148];glutamyl-tRNA aminoacylation [GO:0006424];regulation of long-chain fatty acid import into cell [GO:0140212];prolyl-tRNA aminoacylation [GO:0006433];-;cellular response to interferon-gamma [GO:00…	proline-tRNA ligase activity [GO:0004827];GTPase binding [GO:0051020];zinc ion binding [GO:0008270];glutamate-tRNA ligase activity [GO:0004818];RNA stem-loop binding [GO:0035613];-;protein homodimerization activity [GO:0042803];identical protein binding [GO:0042802];ATP binding [GO:0005524]	cytosol [GO:0005829];membrane [GO:0016020];aminoacyl-tRNA synthetase multienzyme complex [GO:0017101];cytoplasm [GO:0005737];GAIT complex [GO:0097452];ribonucleoprotein complex [GO:1990904];plasma membrane [GO:0005886];-	protein-containing complex assembly [GO:0065003];cellular response to insulin stimulus [GO:0032869];tRNA aminoacylation for protein translation [GO:0006418];negative regulation of translation [GO:0017148];glutamyl-tRNA aminoacylation [GO:0006424];regulation of long-chain fatty acid import into cell [GO:0140212];prolyl-tRNA aminoacylation [GO:0006433];-;cellular response to interferon-gamma [GO:00…
E9PK52	Band 4.1-like protein 2		EPB41L2	-	structural molecule activity [GO:0005198];-;actin binding [GO:0003779]	plasma membrane [GO:0005886];cell junction [GO:0030054];nucleoplasm [GO:0005654];cytoskeleton [GO:0005856];-	-;structural molecule activity [GO:0005198];-;actin binding [GO:0003779];plasma membrane [GO:0005886];cell junction [GO:0030054];nucleoplasm [GO:0005654];cytoskeleton [GO:0005856];-
Q6KB66	-	-	-	-	-	-	-
Q8ND56	Protein LSM14 homolog A	26065	LSM14A	mitotic spindle assembly [GO:0090307];negative regulation of translation [GO:0017148];RIG-I signaling pathway [GO:0039529];positive regulation of type I interferon-mediated signaling pathway [GO:0060340];stress granule assembly [GO:0034063];multicellular organism development [GO:0007275];-;P-body assembly [GO:0033962]	double-stranded RNA binding [GO:0003725];mRNA binding [GO:0003729];RNA binding [GO:0003723];double-stranded DNA binding [GO:0003690];-;single-stranded RNA binding [GO:0003727]	cytoplasmic ribonucleoprotein granule [GO:0036464];cytosol [GO:0005829];cytoplasmic stress granule [GO:0010494];cytoplasm [GO:0005737];P-body [GO:0000932];messenger ribonucleoprotein complex [GO:1990124];mitotic spindle [GO:0072686];-	mitotic spindle assembly [GO:0090307];negative regulation of translation [GO:0017148];RIG-I signaling pathway [GO:0039529];positive regulation of type I interferon-mediated signaling pathway [GO:0060340];stress granule assembly [GO:0034063];multicellular organism development [GO:0007275];-;P-body assembly [GO:0033962];double-stranded RNA binding [GO:0003725];mRNA binding [GO:0003729];RNA binding …
P31040	Succinate dehydrogenase [ubiquinone] flavoprotein subunit, mitochondrial	6389	SDHA	tricarboxylic acid cycle [GO:0006099];mitochondrial electron transport, succinate to ubiquinone [GO:0006121];nervous system development [GO:0007399];respiratory electron transport chain [GO:0022904];succinate metabolic process [GO:0006105];-	flavin adenine dinucleotide binding [GO:0050660];succinate dehydrogenase (ubiquinone) activity [GO:0008177];-;electron transfer activity [GO:0009055]	nucleolus [GO:0005730];mitochondrial inner membrane [GO:0005743];mitochondrion [GO:0005739];mitochondrial respiratory chain complex II, succinate dehydrogenase complex (ubiquinone) [GO:0005749];-	tricarboxylic acid cycle [GO:0006099];mitochondrial electron transport, succinate to ubiquinone [GO:0006121];nervous system development [GO:0007399];respiratory electron transport chain [GO:0022904];succinate metabolic process [GO:0006105];-;flavin adenine dinucleotide binding [GO:0050660];succinate dehydrogenase (ubiquinone) activity [GO:0008177];-;electron transfer activity [GO:0009055];nucleol…
Q01804	OTU domain-containing protein 4	54726	OTUD4	protein K63-linked deubiquitination [GO:0070536];protein K48-linked deubiquitination [GO:0071108];innate immune response [GO:0045087];protein deubiquitination [GO:0016579];regulation of protein K48-linked deubiquitination [GO:1903093];negative regulation of toll-like receptor signaling pathway [GO:0034122];positive regulation of DNA demethylation [GO:1901537];negative regulation of interleukin-1-…	thiol-dependent deubiquitinase [GO:0004843];Lys63-specific deubiquitinase activity [GO:0061578];molecular adaptor activity [GO:0060090];RNA binding [GO:0003723];-	nucleus [GO:0005634];-;cytosol [GO:0005829]	protein K63-linked deubiquitination [GO:0070536];protein K48-linked deubiquitination [GO:0071108];innate immune response [GO:0045087];protein deubiquitination [GO:0016579];regulation of protein K48-linked deubiquitination [GO:1903093];negative regulation of toll-like receptor signaling pathway [GO:0034122];positive regulation of DNA demethylation [GO:1901537];negative regulation of interleukin-1-…
P04075	Fructose-bisphosphate aldolase A	226	ALDOA	muscle cell cellular homeostasis [GO:0046716];binding of sperm to zona pellucida [GO:0007339];fructose 1,6-bisphosphate metabolic process [GO:0030388];fructose metabolic process [GO:0006000];glycolytic process [GO:0006096];neutrophil degranulation [GO:0043312];actin filament organization [GO:0007015];platelet degranulation [GO:0002576];regulation of cell shape [GO:0008360];striated muscle contrac…	tubulin binding [GO:0015631];RNA binding [GO:0003723];fructose-bisphosphate aldolase activity [GO:0004332];cadherin binding [GO:0045296];actin binding [GO:0003779];identical protein binding [GO:0042802];-;cytoskeletal protein binding [GO:0008092];fructose binding [GO:0070061]	extracellular space [GO:0005615];actin cytoskeleton [GO:0015629];extracellular region [GO:0005576];platelet alpha granule lumen [GO:0031093];cytosol [GO:0005829];I band [GO:0031674];M band [GO:0031430];membrane [GO:0016020];sperm head [GO:0061827];ficolin-1-rich granule lumen [GO:1904813];tertiary granule lumen [GO:1904724];secretory granule lumen [GO:0034774];nucleus [GO:0005634];-;extracellular…	muscle cell cellular homeostasis [GO:0046716];binding of sperm to zona pellucida [GO:0007339];fructose 1,6-bisphosphate metabolic process [GO:0030388];fructose metabolic process [GO:0006000];glycolytic process [GO:0006096];neutrophil degranulation [GO:0043312];actin filament organization [GO:0007015];platelet degranulation [GO:0002576];regulation of cell shape [GO:0008360];striated muscle contrac…
G9K389	YWHAE/FAM22B fusion protein		YWHAE/FAM22B fusion	-	-	-	-
P31946	14-3-3 protein beta/alpha	7529	YWHAB	positive regulation of catalytic activity [GO:0043085];negative regulation of protein dephosphorylation [GO:0035308];MAPK cascade [GO:0000165];negative regulation of transcription, DNA-templated [GO:0045892];regulation of mRNA stability [GO:0043488];activation of MAPKK activity [GO:0000186];protein targeting [GO:0006605];viral process [GO:0016032];positive regulation of protein insertion into mit…	protein kinase inhibitor activity [GO:0004860];phosphoprotein binding [GO:0051219];phosphoserine residue binding [GO:0050815];protein C-terminus binding [GO:0008022];histone deacetylase binding [GO:0042826];cadherin binding [GO:0045296];enzyme binding [GO:0019899];protein domain specific binding [GO:0019904];protein-containing complex binding [GO:0044877];-;identical protein binding [GO:0042802]	melanosome [GO:0042470];cytosol [GO:0005829];membrane [GO:0016020];cytoplasm [GO:0005737];focal adhesion [GO:0005925];perinuclear region of cytoplasm [GO:0048471];vacuolar membrane [GO:0005774];-;mitochondrion [GO:0005739];nucleus [GO:0005634];transcription repressor complex [GO:0017053];extracellular exosome [GO:0070062]	positive regulation of catalytic activity [GO:0043085];negative regulation of protein dephosphorylation [GO:0035308];MAPK cascade [GO:0000165];negative regulation of transcription, DNA-templated [GO:0045892];regulation of mRNA stability [GO:0043488];activation of MAPKK activity [GO:0000186];protein targeting [GO:0006605];viral process [GO:0016032];positive regulation of protein insertion into mit…
H7BXY3	RNA helicase	22907	DHX30	-	RNA helicase activity [GO:0003724];hydrolase activity [GO:0016787];nucleic acid binding [GO:0003676];-;ATP binding [GO:0005524]	mitochondrion [GO:0005739];-;cytosol [GO:0005829]	-;RNA helicase activity [GO:0003724];hydrolase activity [GO:0016787];nucleic acid binding [GO:0003676];-;ATP binding [GO:0005524];mitochondrion [GO:0005739];-;cytosol [GO:0005829]
J3QTR3	Ubiquitin-40S ribosomal protein S27a		RPS27A	-	-	ribosome [GO:0005840]	-;-;ribosome [GO:0005840]
A8K651	Complement component 1 Q subcomponent-binding protein, mitochondrial			adaptive immune response [GO:0002250];-	-	mitochondrial matrix [GO:0005759];-;plasma membrane [GO:0005886]	adaptive immune response [GO:0002250];-;-;mitochondrial matrix [GO:0005759];-;plasma membrane [GO:0005886]
A0A2R8Y7Z0	Catenin beta-1		CTNNB1	-;cell adhesion [GO:0007155]	cadherin binding [GO:0045296];-	adherens junction [GO:0005912];-	-;cell adhesion [GO:0007155];cadherin binding [GO:0045296];-;adherens junction [GO:0005912];-
Q99623	Prohibitin-2	11331	PHB2	positive regulation of NIK/NF-kappaB signaling [GO:1901224];negative regulation of apoptotic process [GO:0043066];cellular response to retinoic acid [GO:0071300];positive regulation of exit from mitosis [GO:0031536];negative regulation of DNA-binding transcription factor activity [GO:0043433];activation of phospholipase C activity [GO:0007202];cell migration [GO:0016477];cellular response to hypo…	estrogen receptor binding [GO:0030331];protein heterodimerization activity [GO:0046982];sphingolipid binding [GO:0046625];protein C-terminus binding [GO:0008022];protein N-terminus binding [GO:0047485];-;protein homodimerization activity [GO:0042803];identical protein binding [GO:0042802];amide binding [GO:0033218]	nuclear matrix [GO:0016363];axon [GO:0030424];glutamatergic synapse [GO:0098978];cytoplasm [GO:0005737];cell surface [GO:0009986];nucleus [GO:0005634];mitochondrial prohibitin complex [GO:0035632];protein-containing complex [GO:0032991];presynaptic active zone [GO:0048786];plasma membrane [GO:0005886];postsynaptic density [GO:0014069];mitochondrial inner membrane [GO:0005743];mitochondrion [GO:00…	positive regulation of NIK/NF-kappaB signaling [GO:1901224];negative regulation of apoptotic process [GO:0043066];cellular response to retinoic acid [GO:0071300];positive regulation of exit from mitosis [GO:0031536];negative regulation of DNA-binding transcription factor activity [GO:0043433];activation of phospholipase C activity [GO:0007202];cell migration [GO:0016477];cellular response to hypo…
Q96PK6	-	-	-	-	-	-	-
B4DIX0	cDNA FLJ50778, highly similar to Protein flightless-1 homolog			actin cytoskeleton organization [GO:0030036];actin filament severing [GO:0051014];-	-;actin filament binding [GO:0051015]	-	actin cytoskeleton organization [GO:0030036];actin filament severing [GO:0051014];-;-;actin filament binding [GO:0051015];-
Q15717	ELAV-like protein 1	1994	ELAVL1	regulation of mRNA stability [GO:0043488];mRNA stabilization [GO:0048255];protein homooligomerization [GO:0051260];negative regulation of gene silencing by miRNA [GO:0060965];posttranscriptional gene silencing [GO:0016441];mRNA splicing, via spliceosome [GO:0000398];positive regulation of translation [GO:0045727];regulation of stem cell population maintenance [GO:2000036];3'-UTR-mediated mRNA sta…	double-stranded RNA binding [GO:0003725];mRNA 3'-UTR AU-rich region binding [GO:0035925];mRNA binding [GO:0003729];mRNA 3'-UTR binding [GO:0003730];miRNA binding [GO:0035198];RNA binding [GO:0003723];protein kinase binding [GO:0019901];protein homodimerization activity [GO:0042803];-	endoplasmic reticulum [GO:0005783];cytosol [GO:0005829];cytoplasmic stress granule [GO:0010494];glutamatergic synapse [GO:0098978];cytoplasm [GO:0005737];membrane [GO:0016020];postsynapse [GO:0098794];ribonucleoprotein complex [GO:1990904];nucleoplasm [GO:0005654];nucleus [GO:0005634];-	regulation of mRNA stability [GO:0043488];mRNA stabilization [GO:0048255];protein homooligomerization [GO:0051260];negative regulation of gene silencing by miRNA [GO:0060965];posttranscriptional gene silencing [GO:0016441];mRNA splicing, via spliceosome [GO:0000398];positive regulation of translation [GO:0045727];regulation of stem cell population maintenance [GO:2000036];3'-UTR-mediated mRNA sta…
E9PFP8	Poly(rC)-binding protein 3		PCBP3	-	RNA binding [GO:0003723]	-	-;RNA binding [GO:0003723];-
B2R6K4	cDNA, FLJ92996, highly similar to Homo sapiens guanine nucleotide binding protein (G protein), beta polypeptide 1 (GNB1), mRNA			-;signal transduction [GO:0007165]	-	lysosomal membrane [GO:0005765];-	-;signal transduction [GO:0007165];-;lysosomal membrane [GO:0005765];-
F5GXY2	L-lactate dehydrogenase A chain		LDHA	carboxylic acid metabolic process [GO:0019752];-	oxidoreductase activity, acting on the CH-OH group of donors, NAD or NADP as acceptor [GO:0016616];-	-	carboxylic acid metabolic process [GO:0019752];-;oxidoreductase activity, acting on the CH-OH group of donors, NAD or NADP as acceptor [GO:0016616];-;-
A8K525	cDNA FLJ76817, highly similar to Homo sapiens non-POU domain containing, octamer-binding (NONO), mRNA			rhythmic process [GO:0048511];-	-;RNA binding [GO:0003723]	nuclear speck [GO:0016607];-	rhythmic process [GO:0048511];-;-;RNA binding [GO:0003723];nuclear speck [GO:0016607];-
P28289	Tropomodulin-1	7111	TMOD1	adult locomotory behavior [GO:0008344];pointed-end actin filament capping [GO:0051694];lens fiber cell development [GO:0070307];actin filament organization [GO:0007015];muscle contraction [GO:0006936];-;myofibril assembly [GO:0030239];muscle filament sliding [GO:0030049]	tropomyosin binding [GO:0005523];-;actin filament binding [GO:0051015];actin binding [GO:0003779]	cytosol [GO:0005829];membrane [GO:0016020];striated muscle thin filament [GO:0005865];cortical cytoskeleton [GO:0030863];actin filament [GO:0005884];sarcomere [GO:0030017];cytoskeleton [GO:0005856];-;myofibril [GO:0030016]	adult locomotory behavior [GO:0008344];pointed-end actin filament capping [GO:0051694];lens fiber cell development [GO:0070307];actin filament organization [GO:0007015];muscle contraction [GO:0006936];-;myofibril assembly [GO:0030239];muscle filament sliding [GO:0030049];tropomyosin binding [GO:0005523];-;actin filament binding [GO:0051015];actin binding [GO:0003779];cytosol [GO:0005829];membrane…
B4DQY2	MICOS complex subunit MIC60			-	-	integral component of membrane [GO:0016021];mitochondrial inner membrane [GO:0005743]	-;-;integral component of membrane [GO:0016021];mitochondrial inner membrane [GO:0005743]
B3KSR8	cDNA FLJ36832 fis, clone ASTRO2010799, highly similar to ALPHA-1 CATENIN			-;epithelial cell-cell adhesion [GO:0090136];actin filament organization [GO:0007015]	cadherin binding [GO:0045296];beta-catenin binding [GO:0008013];-;actin filament binding [GO:0051015]	adherens junction [GO:0005912];cytoskeleton [GO:0005856];-;cytosol [GO:0005829]	-;epithelial cell-cell adhesion [GO:0090136];actin filament organization [GO:0007015];cadherin binding [GO:0045296];beta-catenin binding [GO:0008013];-;actin filament binding [GO:0051015];adherens junction [GO:0005912];cytoskeleton [GO:0005856];-;cytosol [GO:0005829]
P05109	Protein S100-A8	6279	S100A8	chronic inflammatory response [GO:0002544];acute inflammatory response [GO:0002526];antimicrobial humoral response [GO:0019730];defense response to fungus [GO:0050832];positive regulation of inflammatory response [GO:0050729];wound healing [GO:0042060];response to lipopolysaccharide [GO:0032496];neutrophil aggregation [GO:0070488];autocrine signaling [GO:0035425];regulation of cytoskeleton organi…	RAGE receptor binding [GO:0050786];calcium-dependent protein binding [GO:0048306];Toll-like receptor 4 binding [GO:0035662];microtubule binding [GO:0008017];calcium ion binding [GO:0005509];zinc ion binding [GO:0008270];arachidonic acid binding [GO:0050544];-	extracellular region [GO:0005576];extracellular space [GO:0005615];cytosol [GO:0005829];intermediate filament cytoskeleton [GO:0045111];collagen-containing extracellular matrix [GO:0062023];plasma membrane [GO:0005886];secretory granule lumen [GO:0034774];nucleus [GO:0005634];cytoskeleton [GO:0005856];-;extracellular exosome [GO:0070062]	chronic inflammatory response [GO:0002544];acute inflammatory response [GO:0002526];antimicrobial humoral response [GO:0019730];defense response to fungus [GO:0050832];positive regulation of inflammatory response [GO:0050729];wound healing [GO:0042060];response to lipopolysaccharide [GO:0032496];neutrophil aggregation [GO:0070488];autocrine signaling [GO:0035425];regulation of cytoskeleton organi…
B4DTA2	cDNA FLJ60148, highly similar to Homo sapiens heterogeneous nuclear ribonucleoprotein D-like (HNRPDL), transcript variant 2, mRNA			-	DNA binding [GO:0003677];-;RNA binding [GO:0003723]	cytoplasm [GO:0005737];nucleus [GO:0005634];-	-;DNA binding [GO:0003677];-;RNA binding [GO:0003723];cytoplasm [GO:0005737];nucleus [GO:0005634];-
B4DKI9	cDNA FLJ54799, highly similar to Mitochondrial 28S ribosomal protein S27			-	-	ribosome [GO:0005840]	-;-;ribosome [GO:0005840]
H3BT71	RNA-binding motif protein, X chromosome		RBMX	-	RNA binding [GO:0003723]	-	-;RNA binding [GO:0003723];-
Q9NZR1	Tropomodulin-2	29767	TMOD2	pointed-end actin filament capping [GO:0051694];nervous system development [GO:0007399];actin filament organization [GO:0007015];learning or memory [GO:0007611];positive regulation of G protein-coupled receptor signaling pathway [GO:0045745];muscle contraction [GO:0006936];neuron-neuron synaptic transmission [GO:0007270];-;myofibril assembly [GO:0030239]	tropomyosin binding [GO:0005523];-;actin binding [GO:0003779]	synapse [GO:0045202];striated muscle thin filament [GO:0005865];-;cytoskeleton [GO:0005856];growth cone [GO:0030426];myofibril [GO:0030016]	pointed-end actin filament capping [GO:0051694];nervous system development [GO:0007399];actin filament organization [GO:0007015];learning or memory [GO:0007611];positive regulation of G protein-coupled receptor signaling pathway [GO:0045745];muscle contraction [GO:0006936];neuron-neuron synaptic transmission [GO:0007270];-;myofibril assembly [GO:0030239];tropomyosin binding [GO:0005523];-;actin b…
Q9NX58	Cell growth-regulating nucleolar protein	55646	LYAR	positive regulation of phagocytosis [GO:0050766];negative regulation of innate immune response [GO:0045824];innate immune response [GO:0045087];rRNA processing [GO:0006364];erythrocyte development [GO:0048821];positive regulation of transcription by RNA polymerase I [GO:0045943];negative regulation of transcription by RNA polymerase II [GO:0000122];-	transcription regulator inhibitor activity [GO:0140416];metal ion binding [GO:0046872];activating transcription factor binding [GO:0033613];DNA binding [GO:0003677];RNA binding [GO:0003723];-;identical protein binding [GO:0042802]	photoreceptor outer segment [GO:0001750];nucleolus [GO:0005730];cytoplasm [GO:0005737];nucleoplasm [GO:0005654];nucleus [GO:0005634];-	positive regulation of phagocytosis [GO:0050766];negative regulation of innate immune response [GO:0045824];innate immune response [GO:0045087];rRNA processing [GO:0006364];erythrocyte development [GO:0048821];positive regulation of transcription by RNA polymerase I [GO:0045943];negative regulation of transcription by RNA polymerase II [GO:0000122];-;transcription regulator inhibitor activity [GO…
Q9NWQ8	-	-	-	-	-	-	-
Q9H4N8	Homo sapiens clone CDABP0046 mRNA sequence	7533		-	-	-	-
Q9BVP2	-	-	-	-	-	-	-
P00558	Phosphoglycerate kinase 1	5230	PGK1	modulation by symbiont of host process [GO:0044003];epithelial cell differentiation [GO:0030855];glycolytic process [GO:0006096];negative regulation of angiogenesis [GO:0016525];gluconeogenesis [GO:0006094];plasminogen activation [GO:0031639];phosphorylation [GO:0016310];cellular response to hypoxia [GO:0071456];canonical glycolysis [GO:0061621];-	ADP binding [GO:0043531];phosphoglycerate kinase activity [GO:0004618];ATP binding [GO:0005524];-;protein-disulfide reductase activity [GO:0047134]	extracellular space [GO:0005615];cytosol [GO:0005829];membrane [GO:0016020];membrane raft [GO:0045121];-;extracellular exosome [GO:0070062]	modulation by symbiont of host process [GO:0044003];epithelial cell differentiation [GO:0030855];glycolytic process [GO:0006096];negative regulation of angiogenesis [GO:0016525];gluconeogenesis [GO:0006094];plasminogen activation [GO:0031639];phosphorylation [GO:0016310];cellular response to hypoxia [GO:0071456];canonical glycolysis [GO:0061621];-;ADP binding [GO:0043531];phosphoglycerate kinase …
B2R6F9	cDNA, FLJ92932, highly similar to Homo sapiens serine/threonine kinase 38 (STK38), mRNA			-	protein serine/threonine kinase activity [GO:0004674];ATP binding [GO:0005524]	-	-;protein serine/threonine kinase activity [GO:0004674];ATP binding [GO:0005524];-
A0A5F9ZHH9	Acetyl-CoA acetyltransferase, mitochondrial		ACAT1	-	transferase activity, transferring acyl groups other than amino-acyl groups [GO:0016747]	-	-;transferase activity, transferring acyl groups other than amino-acyl groups [GO:0016747];-
D9HTE9	Plasma membrane citrate carrier	6576	SLC25A1	-	-	integral component of membrane [GO:0016021]	-;-;integral component of membrane [GO:0016021]
P06702	Protein S100-A9	6280	S100A9	chronic inflammatory response [GO:0002544];modulation of process of other organism [GO:0035821];antimicrobial humoral response [GO:0019730];defense response to fungus [GO:0050832];positive regulation of inflammatory response [GO:0050729];response to lipopolysaccharide [GO:0032496];neutrophil aggregation [GO:0070488];autocrine signaling [GO:0035425];regulation of cytoskeleton organization [GO:0051…	RAGE receptor binding [GO:0050786];calcium-dependent protein binding [GO:0048306];antioxidant activity [GO:0016209];Toll-like receptor 4 binding [GO:0035662];microtubule binding [GO:0008017];calcium ion binding [GO:0005509];zinc ion binding [GO:0008270];arachidonic acid binding [GO:0050544];-	extracellular region [GO:0005576];extracellular space [GO:0005615];cytosol [GO:0005829];cytoplasm [GO:0005737];collagen-containing extracellular matrix [GO:0062023];plasma membrane [GO:0005886];secretory granule lumen [GO:0034774];cell junction [GO:0030054];nucleoplasm [GO:0005654];nucleus [GO:0005634];cytoskeleton [GO:0005856];-;extracellular exosome [GO:0070062]	chronic inflammatory response [GO:0002544];modulation of process of other organism [GO:0035821];antimicrobial humoral response [GO:0019730];defense response to fungus [GO:0050832];positive regulation of inflammatory response [GO:0050729];response to lipopolysaccharide [GO:0032496];neutrophil aggregation [GO:0070488];autocrine signaling [GO:0035425];regulation of cytoskeleton organization [GO:0051…
Q15365	Poly(rC)-binding protein 1	5093	PCBP1	regulation of RNA metabolic process [GO:0051252];positive regulation of transcription by RNA polymerase II [GO:0045944];mRNA splicing, via spliceosome [GO:0000398];RNA metabolic process [GO:0016070];-;viral RNA genome replication [GO:0039694];regulation of gene expression [GO:0010468]	sequence-specific single stranded DNA binding [GO:0098847];mRNA binding [GO:0003729];cadherin binding [GO:0045296];single-stranded DNA binding [GO:0003697];RNA binding [GO:0003723];-;DNA-binding transcription factor activity, RNA polymerase II-specific [GO:0000981]	cytoplasmic ribonucleoprotein granule [GO:0036464];cytosol [GO:0005829];membrane [GO:0016020];cytoplasm [GO:0005737];nuclear speck [GO:0016607];nucleoplasm [GO:0005654];nucleus [GO:0005634];-;extracellular exosome [GO:0070062]	regulation of RNA metabolic process [GO:0051252];positive regulation of transcription by RNA polymerase II [GO:0045944];mRNA splicing, via spliceosome [GO:0000398];RNA metabolic process [GO:0016070];-;viral RNA genome replication [GO:0039694];regulation of gene expression [GO:0010468];sequence-specific single stranded DNA binding [GO:0098847];mRNA binding [GO:0003729];cadherin binding [GO:0045296…
Q9Y2H1	Serine/threonine-protein kinase 38-like	23012	STK38L	regulation of cellular component organization [GO:0051128];intracellular signal transduction [GO:0035556];protein phosphorylation [GO:0006468];peptidyl-serine phosphorylation [GO:0018105];-	magnesium ion binding [GO:0000287];protein serine/threonine kinase activity [GO:0004674];protein threonine kinase activity [GO:0106311];protein serine kinase activity [GO:0106310];actin binding [GO:0003779];-;ATP binding [GO:0005524]	actin cytoskeleton [GO:0015629];cytosol [GO:0005829];membrane [GO:0016020];cytoplasm [GO:0005737];-	regulation of cellular component organization [GO:0051128];intracellular signal transduction [GO:0035556];protein phosphorylation [GO:0006468];peptidyl-serine phosphorylation [GO:0018105];-;magnesium ion binding [GO:0000287];protein serine/threonine kinase activity [GO:0004674];protein threonine kinase activity [GO:0106311];protein serine kinase activity [GO:0106310];actin binding [GO:0003779];-;…
P27348	-	-	-	-	-	-	-
A8MXP9	-	-	-	-	-	-	-
Q05DH1	Proteasome subunit alpha type		PSMA7	ubiquitin-dependent protein catabolic process [GO:0006511];-	-	cytoplasm [GO:0005737];nucleus [GO:0005634];-;proteasome core complex, alpha-subunit complex [GO:0019773]	ubiquitin-dependent protein catabolic process [GO:0006511];-;-;cytoplasm [GO:0005737];nucleus [GO:0005634];-;proteasome core complex, alpha-subunit complex [GO:0019773]
Q53FG5	DNA helicase			DNA replication initiation [GO:0006270];cell cycle [GO:0007049];-	hydrolase activity [GO:0016787];DNA replication origin binding [GO:0003688];DNA helicase activity [GO:0003678];-;ATP binding [GO:0005524]	-;chromosome [GO:0005694];nucleus [GO:0005634];MCM complex [GO:0042555]	DNA replication initiation [GO:0006270];cell cycle [GO:0007049];-;hydrolase activity [GO:0016787];DNA replication origin binding [GO:0003688];DNA helicase activity [GO:0003678];-;ATP binding [GO:0005524];-;chromosome [GO:0005694];nucleus [GO:0005634];MCM complex [GO:0042555]
E7EQV9	Ribosomal protein L15		RPL15	translation [GO:0006412];-	structural constituent of ribosome [GO:0003735];-	ribosome [GO:0005840];-	translation [GO:0006412];-;structural constituent of ribosome [GO:0003735];-;ribosome [GO:0005840];-
A0A0S2Z471	Creatine kinase		CKB	phosphocreatine biosynthetic process [GO:0046314];-	creatine kinase activity [GO:0004111];-;ATP binding [GO:0005524]	-	phosphocreatine biosynthetic process [GO:0046314];-;creatine kinase activity [GO:0004111];-;ATP binding [GO:0005524];-
J3KRX5	-	-	-	-	-	-	-
Q13835	Plakophilin-1	5317	PKP1	cell adhesion [GO:0007155];cell-cell junction assembly [GO:0007043];neutrophil degranulation [GO:0043312];negative regulation of mRNA catabolic process [GO:1902373];cornification [GO:0070268];intermediate filament bundle assembly [GO:0045110];keratinization [GO:0031424];signal transduction [GO:0007165];positive regulation of gene expression [GO:0010628];-;cell-cell adhesion [GO:0098609]	intermediate filament binding [GO:0019215];cadherin binding [GO:0045296];lamin binding [GO:0005521];structural constituent of skin epidermis [GO:0030280];-	intermediate filament [GO:0005882];cornified envelope [GO:0001533];cytoplasm [GO:0005737];ficolin-1-rich granule membrane [GO:0101003];nucleoplasm [GO:0005654];desmosome [GO:0030057];plasma membrane [GO:0005886];messenger ribonucleoprotein complex [GO:1990124];adherens junction [GO:0005912];nucleus [GO:0005634];-	cell adhesion [GO:0007155];cell-cell junction assembly [GO:0007043];neutrophil degranulation [GO:0043312];negative regulation of mRNA catabolic process [GO:1902373];cornification [GO:0070268];intermediate filament bundle assembly [GO:0045110];keratinization [GO:0031424];signal transduction [GO:0007165];positive regulation of gene expression [GO:0010628];-;cell-cell adhesion [GO:0098609];intermedi…
P25205	-	-	-	-	-	-	-
P46781	-	-	-	-	-	-	-
P25705	ATP synthase subunit alpha, mitochondrial	498	ATP5F1A	cristae formation [GO:0042407];lipid metabolic process [GO:0006629];mitochondrial ATP synthesis coupled proton transport [GO:0042776];negative regulation of endothelial cell proliferation [GO:0001937];positive regulation of blood vessel endothelial cell migration [GO:0043536];-;ATP biosynthetic process [GO:0006754];ATP synthesis coupled proton transport [GO:0015986]	ADP binding [GO:0043531];proton-transporting ATP synthase activity, rotational mechanism [GO:0046933];angiostatin binding [GO:0043532];RNA binding [GO:0003723];MHC class I protein binding [GO:0042288];-;ATP binding [GO:0005524]	mitochondrial proton-transporting ATP synthase complex [GO:0005753];proton-transporting ATP synthase complex [GO:0045259];mitochondrial matrix [GO:0005759];membrane [GO:0016020];proton-transporting ATP synthase complex, catalytic core F(1) [GO:0045261];plasma membrane [GO:0005886];mitochondrial inner membrane [GO:0005743];mitochondrion [GO:0005739];-;extracellular exosome [GO:0070062]	cristae formation [GO:0042407];lipid metabolic process [GO:0006629];mitochondrial ATP synthesis coupled proton transport [GO:0042776];negative regulation of endothelial cell proliferation [GO:0001937];positive regulation of blood vessel endothelial cell migration [GO:0043536];-;ATP biosynthetic process [GO:0006754];ATP synthesis coupled proton transport [GO:0015986];ADP binding [GO:0043531];proto…
Q13200	26S proteasome non-ATPase regulatory subunit 2	5708	PSMD2	regulation of mRNA stability [GO:0043488];regulation of cellular amino acid metabolic process [GO:0006521];Fc-epsilon receptor signaling pathway [GO:0038095];regulation of protein catabolic process [GO:0042176];positive regulation of canonical Wnt signaling pathway [GO:0090263];regulation of hematopoietic stem cell differentiation [GO:1902036];NIK/NF-kappaB signaling [GO:0038061];negative regulat…	-;enzyme regulator activity [GO:0030234]	extracellular region [GO:0005576];proteasome complex [GO:0000502];proteasome regulatory particle, base subcomplex [GO:0008540];cytosol [GO:0005829];membrane [GO:0016020];ficolin-1-rich granule lumen [GO:1904813];proteasome regulatory particle [GO:0005838];secretory granule lumen [GO:0034774];proteasome storage granule [GO:0034515];-;nucleoplasm [GO:0005654];nucleus [GO:0005634];proteasome accesso…	regulation of mRNA stability [GO:0043488];regulation of cellular amino acid metabolic process [GO:0006521];Fc-epsilon receptor signaling pathway [GO:0038095];regulation of protein catabolic process [GO:0042176];positive regulation of canonical Wnt signaling pathway [GO:0090263];regulation of hematopoietic stem cell differentiation [GO:1902036];NIK/NF-kappaB signaling [GO:0038061];negative regulat…
Q5VVC8	60S ribosomal protein L11		RPL11	translation [GO:0006412];-	structural constituent of ribosome [GO:0003735];-	ribosome [GO:0005840];-	translation [GO:0006412];-;structural constituent of ribosome [GO:0003735];-;ribosome [GO:0005840];-
Q9NZB2	Constitutive coactivator of PPAR-gamma-like protein 1	23196	FAM120A	-	-;RNA binding [GO:0003723]	cytosol [GO:0005829];membrane [GO:0016020];plasma membrane [GO:0005886];nucleus [GO:0005634];-	-;-;RNA binding [GO:0003723];cytosol [GO:0005829];membrane [GO:0016020];plasma membrane [GO:0005886];nucleus [GO:0005634];-
Q6TGK8	Mitochondrial ribosomal protein L37 variant 2		MRPL37	translation [GO:0006412];-	structural constituent of ribosome [GO:0003735];-	mitochondrion [GO:0005739];ribosome [GO:0005840];-	translation [GO:0006412];-;structural constituent of ribosome [GO:0003735];-;mitochondrion [GO:0005739];ribosome [GO:0005840];-
B2RDN9	ATP-dependent DNA helicase 2 subunit 1			viral process [GO:0016032];telomere maintenance [GO:0000723];double-strand break repair via nonhomologous end joining [GO:0006303];DNA recombination [GO:0006310];-	hydrolase activity [GO:0016787];damaged DNA binding [GO:0003684];DNA helicase activity [GO:0003678];telomeric DNA binding [GO:0042162];-;ATP binding [GO:0005524]	-;Ku70 [GO:0043564]	viral process [GO:0016032];telomere maintenance [GO:0000723];double-strand break repair via nonhomologous end joining [GO:0006303];DNA recombination [GO:0006310];-;hydrolase activity [GO:0016787];damaged DNA binding [GO:0003684];DNA helicase activity [GO:0003678];telomeric DNA binding [GO:0042162];-;ATP binding [GO:0005524];-;Ku70 [GO:0043564]
Q92945	Far upstream element-binding protein 2	8570	KHSRP	regulation of mRNA stability [GO:0043488];mRNA processing [GO:0006397];positive regulation of mRNA catabolic process [GO:0061014];RNA splicing [GO:0008380];regulation of transcription, DNA-templated [GO:0006355];cellular response to cytokine stimulus [GO:0071345];mRNA transport [GO:0051028];negative regulation of low-density lipoprotein particle clearance [GO:0010989];negative regulation of nitri…	mRNA 3'-UTR AU-rich region binding [GO:0035925];mRNA binding [GO:0003729];DNA binding [GO:0003677];RNA binding [GO:0003723];-	cytosol [GO:0005829];membrane [GO:0016020];cytoplasm [GO:0005737];nucleoplasm [GO:0005654];nucleus [GO:0005634];-	regulation of mRNA stability [GO:0043488];mRNA processing [GO:0006397];positive regulation of mRNA catabolic process [GO:0061014];RNA splicing [GO:0008380];regulation of transcription, DNA-templated [GO:0006355];cellular response to cytokine stimulus [GO:0071345];mRNA transport [GO:0051028];negative regulation of low-density lipoprotein particle clearance [GO:0010989];negative regulation of nitri…
A0A5C2GSB1	IG c1813_heavy_IGHV1-18_IGHD3-3_IGHJ5			-	-	-	-
K7EJV9	60S ribosomal protein L23a		RPL23A	translation [GO:0006412];-	rRNA binding [GO:0019843];structural constituent of ribosome [GO:0003735];-	ribosome [GO:0005840];-	translation [GO:0006412];-;rRNA binding [GO:0019843];structural constituent of ribosome [GO:0003735];-;ribosome [GO:0005840];-
A0A087WVS8	MOB kinase activator 2		MOB2	-	-	nucleoplasm [GO:0005654];nucleolus [GO:0005730];cytosol [GO:0005829]	-;-;nucleoplasm [GO:0005654];nucleolus [GO:0005730];cytosol [GO:0005829]
Q99959	Plakophilin-2	5318	PKP2	desmosome organization [GO:0002934];heart development [GO:0007507];keratinization [GO:0031424];cardiac muscle cell action potential involved in contraction [GO:0086002];positive regulation of sodium ion transport [GO:0010765];desmosome assembly [GO:0002159];intermediate filament bundle assembly [GO:0045110];ventricular cardiac muscle tissue morphogenesis [GO:0055010];bundle of His cell-Purkinje m…	ion channel binding [GO:0044325];protein kinase C binding [GO:0005080];cell adhesive protein binding involved in bundle of His cell-Purkinje myocyte communication [GO:0086083];intermediate filament binding [GO:0019215];cadherin binding [GO:0045296];molecular adaptor activity [GO:0060090];alpha-catenin binding [GO:0045294];-;sodium channel regulator activity [GO:0017080]	intermediate filament [GO:0005882];cornified envelope [GO:0001533];integral component of membrane [GO:0016021];intercalated disc [GO:0014704];cytoplasm [GO:0005737];nucleoplasm [GO:0005654];desmosome [GO:0030057];plasma membrane [GO:0005886];cell-cell junction [GO:0005911];cell junction [GO:0030054];adherens junction [GO:0005912];nucleus [GO:0005634];-	desmosome organization [GO:0002934];heart development [GO:0007507];keratinization [GO:0031424];cardiac muscle cell action potential involved in contraction [GO:0086002];positive regulation of sodium ion transport [GO:0010765];desmosome assembly [GO:0002159];intermediate filament bundle assembly [GO:0045110];ventricular cardiac muscle tissue morphogenesis [GO:0055010];bundle of His cell-Purkinje m…
Q16777	Histone H2A type 2-C	8338	H2AC20	chromatin silencing [GO:0006342];-	protein heterodimerization activity [GO:0046982];DNA binding [GO:0003677];-	nucleosome [GO:0000786];nucleus [GO:0005634];-;extracellular exosome [GO:0070062]	chromatin silencing [GO:0006342];-;protein heterodimerization activity [GO:0046982];DNA binding [GO:0003677];-;nucleosome [GO:0000786];nucleus [GO:0005634];-;extracellular exosome [GO:0070062]
Q9Y657	-	-	-	-	-	-	-
Q9BUA3	Spindlin interactor and repressor of chromatin-binding protein	144097	SPINDOC	negative regulation of transcription, DNA-templated [GO:0045892]	-	-	negative regulation of transcription, DNA-templated [GO:0045892];-;-
P46087	Probable 28S rRNA (cytosine(4447)-C(5))-methyltransferase	4839	NOP2	positive regulation of cell population proliferation [GO:0008284];rRNA base methylation [GO:0070475];regulation of transcription by RNA polymerase II [GO:0006357];ribosomal large subunit assembly [GO:0000027];-;maturation of LSU-rRNA [GO:0000470];RNA methylation [GO:0001510];regulation of signal transduction by p53 class mediator [GO:1901796]	-;rRNA (cytosine-C5-)-methyltransferase activity [GO:0009383];RNA binding [GO:0003723]	nucleoplasm [GO:0005654];-;nucleolus [GO:0005730]	positive regulation of cell population proliferation [GO:0008284];rRNA base methylation [GO:0070475];regulation of transcription by RNA polymerase II [GO:0006357];ribosomal large subunit assembly [GO:0000027];-;maturation of LSU-rRNA [GO:0000470];RNA methylation [GO:0001510];regulation of signal transduction by p53 class mediator [GO:1901796];-;rRNA (cytosine-C5-)-methyltransferase activity [GO:0…
Q59H77	T-complex protein 1 subunit gamma	7203		protein folding [GO:0006457];-	ATPase activity [GO:0016887];unfolded protein binding [GO:0051082];-;ATP binding [GO:0005524]	cytoplasm [GO:0005737];-	protein folding [GO:0006457];-;ATPase activity [GO:0016887];unfolded protein binding [GO:0051082];-;ATP binding [GO:0005524];cytoplasm [GO:0005737];-
P62753	40S ribosomal protein S6	6194	RPS6	activation-induced cell death of T cells [GO:0006924];viral transcription [GO:0019083];negative regulation of apoptotic process [GO:0043066];nuclear-transcribed mRNA catabolic process, nonsense-mediated decay [GO:0000184];G1/S transition of mitotic cell cycle [GO:0000082];gastrulation [GO:0007369];rRNA processing [GO:0006364];positive regulation of apoptotic process [GO:0043065];placenta developm…	protein kinase binding [GO:0019901];structural constituent of ribosome [GO:0003735];-;RNA binding [GO:0003723]	dendrite [GO:0030425];cytoplasmic ribonucleoprotein granule [GO:0036464];cytosolic small ribosomal subunit [GO:0022627];endoplasmic reticulum [GO:0005783];cytosol [GO:0005829];membrane [GO:0016020];nucleolus [GO:0005730];cytosolic ribosome [GO:0022626];ribonucleoprotein complex [GO:1990904];small ribosomal subunit [GO:0015935];polysome [GO:0005844];perinuclear region of cytoplasm [GO:0048471];nuc…	activation-induced cell death of T cells [GO:0006924];viral transcription [GO:0019083];negative regulation of apoptotic process [GO:0043066];nuclear-transcribed mRNA catabolic process, nonsense-mediated decay [GO:0000184];G1/S transition of mitotic cell cycle [GO:0000082];gastrulation [GO:0007369];rRNA processing [GO:0006364];positive regulation of apoptotic process [GO:0043065];placenta developm…
H0YKD8	60S ribosomal protein L28		RPL28	translation [GO:0006412];-	structural constituent of ribosome [GO:0003735];-	ribosome [GO:0005840];-	translation [GO:0006412];-;structural constituent of ribosome [GO:0003735];-;ribosome [GO:0005840];-
P82933	28S ribosomal protein S9, mitochondrial	64965	MRPS9	mitochondrial translational termination [GO:0070126];mitochondrial translational elongation [GO:0070125];-;DNA damage response, detection of DNA damage [GO:0042769]	structural constituent of ribosome [GO:0003735];-;RNA binding [GO:0003723]	nucleolus [GO:0005730];mitochondrial small ribosomal subunit [GO:0005763];small ribosomal subunit [GO:0015935];mitochondrial inner membrane [GO:0005743];mitochondrion [GO:0005739];-	mitochondrial translational termination [GO:0070126];mitochondrial translational elongation [GO:0070125];-;DNA damage response, detection of DNA damage [GO:0042769];structural constituent of ribosome [GO:0003735];-;RNA binding [GO:0003723];nucleolus [GO:0005730];mitochondrial small ribosomal subunit [GO:0005763];small ribosomal subunit [GO:0015935];mitochondrial inner membrane [GO:0005743];mitoch…
B4DIR9	cDNA FLJ57993, highly similar to Mitogen-activated protein kinase kinase kinase7-interacting protein 2	23118		-	metal ion binding [GO:0046872];kinase activity [GO:0016301]	-	-;metal ion binding [GO:0046872];kinase activity [GO:0016301];-
B7Z3V1	-	-	-	-	-	-	-
Q15084	Protein disulfide-isomerase A6	10130	PDIA6	IRE1-mediated unfolded protein response [GO:0036498];protein folding [GO:0006457];post-translational protein modification [GO:0043687];cellular protein metabolic process [GO:0044267];-	protein disulfide isomerase activity [GO:0003756];peptide disulfide oxidoreductase activity [GO:0015037];-	extracellular space [GO:0005615];melanosome [GO:0042470];endoplasmic reticulum [GO:0005783];cytosol [GO:0005829];extracellular exosome [GO:0070062];endoplasmic reticulum lumen [GO:0005788];plasma membrane [GO:0005886];endoplasmic reticulum membrane [GO:0005789];-;endoplasmic reticulum-Golgi intermediate compartment [GO:0005793];endoplasmic reticulum chaperone complex [GO:0034663]	IRE1-mediated unfolded protein response [GO:0036498];protein folding [GO:0006457];post-translational protein modification [GO:0043687];cellular protein metabolic process [GO:0044267];-;protein disulfide isomerase activity [GO:0003756];peptide disulfide oxidoreductase activity [GO:0015037];-;extracellular space [GO:0005615];melanosome [GO:0042470];endoplasmic reticulum [GO:0005783];cytosol [GO:000…
Q9Y6M1	-	-	-	-	-	-	-
P62277	40S ribosomal protein S13	6207	RPS13	translational initiation [GO:0006413];viral transcription [GO:0019083];translation [GO:0006412];SRP-dependent cotranslational protein targeting to membrane [GO:0006614];nuclear-transcribed mRNA catabolic process, nonsense-mediated decay [GO:0000184];cytoplasmic translation [GO:0002181];negative regulation of RNA splicing [GO:0033119];-	mRNA binding [GO:0003729];mRNA 5'-UTR binding [GO:0048027];small ribosomal subunit rRNA binding [GO:0070181];RNA binding [GO:0003723];structural constituent of ribosome [GO:0003735];-	cytosolic small ribosomal subunit [GO:0022627];nucleolus [GO:0005730];cytosol [GO:0005829];membrane [GO:0016020];cytosolic ribosome [GO:0022626];ribosome [GO:0005840];focal adhesion [GO:0005925];postsynaptic density [GO:0014069];nucleoplasm [GO:0005654];nucleus [GO:0005634];-;extracellular exosome [GO:0070062]	translational initiation [GO:0006413];viral transcription [GO:0019083];translation [GO:0006412];SRP-dependent cotranslational protein targeting to membrane [GO:0006614];nuclear-transcribed mRNA catabolic process, nonsense-mediated decay [GO:0000184];cytoplasmic translation [GO:0002181];negative regulation of RNA splicing [GO:0033119];-;mRNA binding [GO:0003729];mRNA 5'-UTR binding [GO:0048027];sm…
B4DDI8	cDNA FLJ53704, moderately similar to Nascent polypeptide-associated complex subunit alpha			-	-	nascent polypeptide-associated complex [GO:0005854]	-;-;nascent polypeptide-associated complex [GO:0005854]
Q15750	TGF-beta-activated kinase 1 and MAP3K7-binding protein 1	10454	TAB1	JNK cascade [GO:0007254];Fc-epsilon receptor signaling pathway [GO:0038095];protein dephosphorylation [GO:0006470];cytoplasmic pattern recognition receptor signaling pathway [GO:0002753];MyD88-dependent toll-like receptor signaling pathway [GO:0002755];I-kappaB kinase/NF-kappaB signaling [GO:0007249];aorta development [GO:0035904];in utero embryonic development [GO:0001701];stimulatory C-type lec…	phosphatase activity [GO:0016791];kinase activator activity [GO:0019209];mitogen-activated protein kinase p38 binding [GO:0048273];protein-containing complex binding [GO:0044877];enzyme activator activity [GO:0008047];-	cytosol [GO:0005829];endosome membrane [GO:0010008];protein-containing complex [GO:0032991];nuclear speck [GO:0016607];nucleus [GO:0005634];-	JNK cascade [GO:0007254];Fc-epsilon receptor signaling pathway [GO:0038095];protein dephosphorylation [GO:0006470];cytoplasmic pattern recognition receptor signaling pathway [GO:0002753];MyD88-dependent toll-like receptor signaling pathway [GO:0002755];I-kappaB kinase/NF-kappaB signaling [GO:0007249];aorta development [GO:0035904];in utero embryonic development [GO:0001701];stimulatory C-type lec…
O15294	UDP-N-acetylglucosamine--peptide N-acetylglucosaminyltransferase 110 kDa subunit	8473	OGT	positive regulation of proteolysis [GO:0045862];circadian regulation of gene expression [GO:0032922];regulation of Rac protein signal transduction [GO:0035020];regulation of necroptotic process [GO:0060544];signal transduction [GO:0007165];histone H3-K4 trimethylation [GO:0080182];regulation of gluconeogenesis [GO:0006111];regulation of glycolytic process [GO:0006110];regulation of insulin recept…	protein O-GlcNAc transferase activity [GO:0097363];protein N-acetylglucosaminyltransferase activity [GO:0016262];phosphatidylinositol-3,4,5-trisphosphate binding [GO:0005547];acetylglucosaminyltransferase activity [GO:0008375];-	mitochondrial membrane [GO:0031966];cell projection [GO:0042995];cytosol [GO:0005829];protein-containing complex [GO:0032991];histone acetyltransferase complex [GO:0000123];plasma membrane [GO:0005886];protein N-acetylglucosaminyltransferase complex [GO:0017122];nucleoplasm [GO:0005654];nucleus [GO:0005634];-	positive regulation of proteolysis [GO:0045862];circadian regulation of gene expression [GO:0032922];regulation of Rac protein signal transduction [GO:0035020];regulation of necroptotic process [GO:0060544];signal transduction [GO:0007165];histone H3-K4 trimethylation [GO:0080182];regulation of gluconeogenesis [GO:0006111];regulation of glycolytic process [GO:0006110];regulation of insulin recept…
A6NLN1	Polypyrimidine tract-binding protein 1		PTBP1	RNA splicing [GO:0008380];-;mRNA processing [GO:0006397]	-;RNA binding [GO:0003723]	nucleus [GO:0005634];-	RNA splicing [GO:0008380];-;mRNA processing [GO:0006397];-;RNA binding [GO:0003723];nucleus [GO:0005634];-
P26373	60S ribosomal protein L13	6137	RPL13	translational initiation [GO:0006413];viral transcription [GO:0019083];translation [GO:0006412];bone development [GO:0060348];SRP-dependent cotranslational protein targeting to membrane [GO:0006614];rRNA processing [GO:0006364];blastocyst development [GO:0001824];nuclear-transcribed mRNA catabolic process, nonsense-mediated decay [GO:0000184];cytoplasmic translation [GO:0002181];-	structural constituent of ribosome [GO:0003735];-;RNA binding [GO:0003723]	endoplasmic reticulum [GO:0005783];cytosol [GO:0005829];membrane [GO:0016020];nucleolus [GO:0005730];nucleus [GO:0005634];cytosolic ribosome [GO:0022626];cytosolic large ribosomal subunit [GO:0022625];-	translational initiation [GO:0006413];viral transcription [GO:0019083];translation [GO:0006412];bone development [GO:0060348];SRP-dependent cotranslational protein targeting to membrane [GO:0006614];rRNA processing [GO:0006364];blastocyst development [GO:0001824];nuclear-transcribed mRNA catabolic process, nonsense-mediated decay [GO:0000184];cytoplasmic translation [GO:0002181];-;structural cons…
O94905	Erlin-2	11160	ERLIN2	ubiquitin-dependent ERAD pathway [GO:0030433];SREBP signaling pathway [GO:0032933];transmembrane transport [GO:0055085];cholesterol metabolic process [GO:0008203];negative regulation of cholesterol biosynthetic process [GO:0045541];negative regulation of fatty acid biosynthetic process [GO:0045717];-	cholesterol binding [GO:0015485];ubiquitin protein ligase binding [GO:0031625];-	integral component of membrane [GO:0016021];endoplasmic reticulum [GO:0005783];cytosol [GO:0005829];protein-containing complex [GO:0032991];membrane raft [GO:0045121];plasma membrane [GO:0005886];endoplasmic reticulum membrane [GO:0005789];-	ubiquitin-dependent ERAD pathway [GO:0030433];SREBP signaling pathway [GO:0032933];transmembrane transport [GO:0055085];cholesterol metabolic process [GO:0008203];negative regulation of cholesterol biosynthetic process [GO:0045541];negative regulation of fatty acid biosynthetic process [GO:0045717];-;cholesterol binding [GO:0015485];ubiquitin protein ligase binding [GO:0031625];-;integral compone…
P82650	28S ribosomal protein S22, mitochondrial	56945	MRPS22	mitochondrial translational termination [GO:0070126];mitochondrial translational elongation [GO:0070125];-	structural constituent of ribosome [GO:0003735];-	mitochondrial ribosome [GO:0005761];mitochondrial small ribosomal subunit [GO:0005763];mitochondrial inner membrane [GO:0005743];mitochondrion [GO:0005739];-	mitochondrial translational termination [GO:0070126];mitochondrial translational elongation [GO:0070125];-;structural constituent of ribosome [GO:0003735];-;mitochondrial ribosome [GO:0005761];mitochondrial small ribosomal subunit [GO:0005763];mitochondrial inner membrane [GO:0005743];mitochondrion [GO:0005739];-
B2RE88	Phosphate carrier protein, mitochondrial			mitochondrial phosphate ion transmembrane transport [GO:1990547];-	inorganic phosphate transmembrane transporter activity [GO:0005315];-	integral component of membrane [GO:0016021];-	mitochondrial phosphate ion transmembrane transport [GO:1990547];-;inorganic phosphate transmembrane transporter activity [GO:0005315];-;integral component of membrane [GO:0016021];-
A8K3C5	cDNA FLJ77715, highly similar to Homo sapiens cisplatin resistance-associated overexpressed protein(LUC7A), mRNA	51747		mRNA splice site selection [GO:0006376];-	mRNA binding [GO:0003729];-	-;U1 snRNP [GO:0005685]	mRNA splice site selection [GO:0006376];-;mRNA binding [GO:0003729];-;-;U1 snRNP [GO:0005685]
P04040	Catalase	847	CAT	response to hydrogen peroxide [GO:0042542];negative regulation of apoptotic process [GO:0043066];response to L-ascorbic acid [GO:0033591];positive regulation of phosphatidylinositol 3-kinase signaling [GO:0014068];response to drug [GO:0042493];response to estradiol [GO:0032355];UV protection [GO:0009650];osteoblast differentiation [GO:0001649];response to phenylpropanoid [GO:0080184];response to …	oxidoreductase activity, acting on peroxide as acceptor [GO:0016684];NADP binding [GO:0050661];antioxidant activity [GO:0016209];metal ion binding [GO:0046872];heme binding [GO:0020037];catalase activity [GO:0004096];peroxisome targeting sequence binding [GO:0000268];enzyme binding [GO:0019899];protein homodimerization activity [GO:0042803];identical protein binding [GO:0042802];aminoacylase acti…	extracellular region [GO:0005576];endoplasmic reticulum [GO:0005783];cytosol [GO:0005829];secretory granule lumen [GO:0034774];mitochondrion [GO:0005739];lysosome [GO:0005764];peroxisomal matrix [GO:0005782];ficolin-1-rich granule lumen [GO:1904813];intracellular membrane-bounded organelle [GO:0043231];membrane [GO:0016020];mitochondrial intermembrane space [GO:0005758];peroxisome [GO:0005777];-;…	response to hydrogen peroxide [GO:0042542];negative regulation of apoptotic process [GO:0043066];response to L-ascorbic acid [GO:0033591];positive regulation of phosphatidylinositol 3-kinase signaling [GO:0014068];response to drug [GO:0042493];response to estradiol [GO:0032355];UV protection [GO:0009650];osteoblast differentiation [GO:0001649];response to phenylpropanoid [GO:0080184];response to …
Q5U0A0	Proteasome subunit alpha type			proteasome-mediated ubiquitin-dependent protein catabolic process [GO:0043161];-	-	cytoplasm [GO:0005737];nucleus [GO:0005634];-;proteasome core complex, alpha-subunit complex [GO:0019773]	proteasome-mediated ubiquitin-dependent protein catabolic process [GO:0043161];-;-;cytoplasm [GO:0005737];nucleus [GO:0005634];-;proteasome core complex, alpha-subunit complex [GO:0019773]
A0A5C2FT34	IGL c88_light_IGKV2D-29_IGKJ2			-	-	-	-
Q9BQQ5	Ribosomal protein L27a		L27a	-	-	ribosome [GO:0005840]	-;-;ribosome [GO:0005840]
A0A024R326	60S ribosomal protein L29		RPL29	translation [GO:0006412];-	structural constituent of ribosome [GO:0003735];-	ribosome [GO:0005840];-	translation [GO:0006412];-;structural constituent of ribosome [GO:0003735];-;ribosome [GO:0005840];-
Q9UJV9	Probable ATP-dependent RNA helicase DDX41	51428	DDX41	positive regulation of type I interferon production [GO:0032481];cell population proliferation [GO:0008283];cell differentiation [GO:0030154];mRNA splicing, via spliceosome [GO:0000398];apoptotic process [GO:0006915];-	RNA helicase activity [GO:0003724];metal ion binding [GO:0046872];-;RNA binding [GO:0003723];ATP binding [GO:0005524]	cytosol [GO:0005829];membrane [GO:0016020];catalytic step 2 spliceosome [GO:0071013];nucleus [GO:0005634];-	positive regulation of type I interferon production [GO:0032481];cell population proliferation [GO:0008283];cell differentiation [GO:0030154];mRNA splicing, via spliceosome [GO:0000398];apoptotic process [GO:0006915];-;RNA helicase activity [GO:0003724];metal ion binding [GO:0046872];-;RNA binding [GO:0003723];ATP binding [GO:0005524];cytosol [GO:0005829];membrane [GO:0016020];catalytic step 2 sp…
P55036	-	-	-	-	-	-	-
A0A5C2GKS1	-	-	-	-	-	-	-
P27824	-	-	-	-	-	-	-
Q5T749	-	-	-	-	-	-	-
H0YHA7	60S ribosomal protein L18		RPL18	translation [GO:0006412];-	structural constituent of ribosome [GO:0003735];-	nucleolus [GO:0005730];rough endoplasmic reticulum [GO:0005791];endoplasmic reticulum [GO:0005783];cytosol [GO:0005829];ribosome [GO:0005840];-	translation [GO:0006412];-;structural constituent of ribosome [GO:0003735];-;nucleolus [GO:0005730];rough endoplasmic reticulum [GO:0005791];endoplasmic reticulum [GO:0005783];cytosol [GO:0005829];ribosome [GO:0005840];-
A0A140T907	Flotillin		FLOT1	-	-	membrane [GO:0016020];endosome [GO:0005768]	-;-;membrane [GO:0016020];endosome [GO:0005768]
A0A6Q8PFJ0	Prelamin-A/C		LMNA	-	-	intermediate filament [GO:0005882]	-;-;intermediate filament [GO:0005882]
B0QYK0	RNA-binding protein EWS		EWSR1	regulation of transcription, DNA-templated [GO:0006355];-	metal ion binding [GO:0046872];-;RNA binding [GO:0003723]	nucleoplasm [GO:0005654];-;nucleolus [GO:0005730]	regulation of transcription, DNA-templated [GO:0006355];-;metal ion binding [GO:0046872];-;RNA binding [GO:0003723];nucleoplasm [GO:0005654];-;nucleolus [GO:0005730]
P30041	Peroxiredoxin-6	9588	PRDX6	response to oxidative stress [GO:0006979];cellular response to oxidative stress [GO:0034599];cell redox homeostasis [GO:0045454];hydrogen peroxide catabolic process [GO:0042744];neutrophil degranulation [GO:0043312];positive regulation of mRNA splicing, via spliceosome [GO:0048026];cellular oxidant detoxification [GO:0098869];glycerophospholipid catabolic process [GO:0046475];-	calcium-independent phospholipase A2 activity [GO:0047499];phospholipase A2 activity consuming 1,2-dioleoylphosphatidylethanolamine) [GO:0102568];phospholipase A2 activity [GO:0004623];phospholipase A2 activity (consuming 1,2-dipalmitoylphosphatidylcholine) [GO:0102567];ubiquitin protein ligase binding [GO:0031625];cadherin binding [GO:0045296];-;peroxiredoxin activity [GO:0051920];identical prot…	extracellular region [GO:0005576];extracellular space [GO:0005615];cytosol [GO:0005829];membrane [GO:0016020];cytoplasm [GO:0005737];perinuclear region of cytoplasm [GO:0048471];azurophil granule lumen [GO:0035578];mitochondrion [GO:0005739];nucleus [GO:0005634];-;extracellular exosome [GO:0070062]	response to oxidative stress [GO:0006979];cellular response to oxidative stress [GO:0034599];cell redox homeostasis [GO:0045454];hydrogen peroxide catabolic process [GO:0042744];neutrophil degranulation [GO:0043312];positive regulation of mRNA splicing, via spliceosome [GO:0048026];cellular oxidant detoxification [GO:0098869];glycerophospholipid catabolic process [GO:0046475];-;calcium-independen…
A0A0S2Z4B1	Neurofilament light polypeptide isoform 2		NEFL	-;axon development [GO:0061564]	-	neurofilament [GO:0005883];-	-;axon development [GO:0061564];-;neurofilament [GO:0005883];-
Q9Y383	Putative RNA-binding protein Luc7-like 2	51631	LUC7L2	mRNA splice site selection [GO:0006376];-	enzyme binding [GO:0019899];mRNA binding [GO:0003729];-;RNA binding [GO:0003723]	nuclear speck [GO:0016607];U2-type prespliceosome [GO:0071004];-;U1 snRNP [GO:0005685]	mRNA splice site selection [GO:0006376];-;enzyme binding [GO:0019899];mRNA binding [GO:0003729];-;RNA binding [GO:0003723];nuclear speck [GO:0016607];U2-type prespliceosome [GO:0071004];-;U1 snRNP [GO:0005685]
P62081	40S ribosomal protein S7	6201	RPS7	negative regulation of ubiquitin protein ligase activity [GO:1904667];ribosomal small subunit biogenesis [GO:0042274];translational initiation [GO:0006413];negative regulation of ubiquitin-dependent protein catabolic process [GO:2000059];translation [GO:0006412];viral transcription [GO:0019083];positive regulation of intrinsic apoptotic signaling pathway by p53 class mediator [GO:1902255];cell di…	ubiquitin ligase inhibitor activity [GO:1990948];poly(U) RNA binding [GO:0008266];mRNA 5'-UTR binding [GO:0048027];mRNA 3'-UTR binding [GO:0003730];RNA binding [GO:0003723];protein kinase binding [GO:0019901];structural constituent of ribosome [GO:0003735];-	cytosolic small ribosomal subunit [GO:0022627];nucleolus [GO:0005730];cytosol [GO:0005829];membrane [GO:0016020];small-subunit processome [GO:0032040];synapse [GO:0045202];microtubule organizing center [GO:0005815];cytosolic ribosome [GO:0022626];protein-containing complex [GO:0032991];ribonucleoprotein complex [GO:1990904];ribosome [GO:0005840];focal adhesion [GO:0005925];nucleoplasm [GO:0005654…	negative regulation of ubiquitin protein ligase activity [GO:1904667];ribosomal small subunit biogenesis [GO:0042274];translational initiation [GO:0006413];negative regulation of ubiquitin-dependent protein catabolic process [GO:2000059];translation [GO:0006412];viral transcription [GO:0019083];positive regulation of intrinsic apoptotic signaling pathway by p53 class mediator [GO:1902255];cell di…
A0A0C4DGG8	Cell division cycle and apoptosis regulator protein 1		CCAR1	regulation of transcription, DNA-templated [GO:0006355];cell cycle [GO:0007049];-	-	cytoplasm [GO:0005737];-	regulation of transcription, DNA-templated [GO:0006355];cell cycle [GO:0007049];-;-;cytoplasm [GO:0005737];-
P05198	Eukaryotic translation initiation factor 2 subunit 1	1965	EIF2S1	aging [GO:0007568];positive regulation of neuron death [GO:1901216];translational initiation [GO:0006413];response to manganese-induced endoplasmic reticulum stress [GO:1990737];negative regulation of translational initiation in response to stress [GO:0032057];cellular response to oxidative stress [GO:0034599];transmembrane transport [GO:0055085];protein autophosphorylation [GO:0046777];stress gr…	translation initiation factor activity [GO:0003743];ribosome binding [GO:0043022];-;RNA binding [GO:0003723]	eukaryotic translation initiation factor 2B complex [GO:0005851];multi-eIF complex [GO:0043614];translation initiation ternary complex [GO:0044207];cytosol [GO:0005829];cytoplasmic stress granule [GO:0010494];membrane [GO:0016020];synapse [GO:0045202];glial limiting end-foot [GO:0097451];polysome [GO:0005844];eukaryotic translation initiation factor 2 complex [GO:0005850];eukaryotic 48S preinitia…	aging [GO:0007568];positive regulation of neuron death [GO:1901216];translational initiation [GO:0006413];response to manganese-induced endoplasmic reticulum stress [GO:1990737];negative regulation of translational initiation in response to stress [GO:0032057];cellular response to oxidative stress [GO:0034599];transmembrane transport [GO:0055085];protein autophosphorylation [GO:0046777];stress gr…
A4UCR9	Mitochondrial 28S ribosomal protein S34			-	structural constituent of ribosome [GO:0003735];-	mitochondrion [GO:0005739];ribosome [GO:0005840];-	-;structural constituent of ribosome [GO:0003735];-;mitochondrion [GO:0005739];ribosome [GO:0005840];-
P62805	Histone H4	121504554313829483598360836183628363836483658366836783688370	H4C1H4C2H4C3H4C4H4C5H4C6H4C8H4C9H4C11H4C12H4C13H4C14H4C15H4-16	nucleosome assembly [GO:0006334];double-strand break repair via nonhomologous end joining [GO:0006303];negative regulation of megakaryocyte differentiation [GO:0045653];negative regulation of DNA recombination at telomere [GO:0048239];double-strand break repair [GO:0006302];regulation of gene silencing by miRNA [GO:0060964];viral life cycle [GO:0019058];positive regulation of histone exchange [GO…	protein heterodimerization activity [GO:0046982];DNA binding [GO:0003677];protein domain specific binding [GO:0019904];RNA binding [GO:0003723];-	extracellular region [GO:0005576];membrane [GO:0016020];chromosome, telomeric region [GO:0000781];protein-containing complex [GO:0032991];nuclear chromosome [GO:0000228];nucleoplasm [GO:0005654];nucleosome [GO:0000786];nucleus [GO:0005634];-;extracellular exosome [GO:0070062]	nucleosome assembly [GO:0006334];double-strand break repair via nonhomologous end joining [GO:0006303];negative regulation of megakaryocyte differentiation [GO:0045653];negative regulation of DNA recombination at telomere [GO:0048239];double-strand break repair [GO:0006302];regulation of gene silencing by miRNA [GO:0060964];viral life cycle [GO:0019058];positive regulation of histone exchange [GO…
A0A5C2GEZ9	IGH + IGL c587_heavy_IGHV1-69_IGHD3-9_IGHJ3			-	-	-	-
P54886	Delta-1-pyrroline-5-carboxylate synthase	5832	ALDH18A1	citrulline biosynthetic process [GO:0019240];L-proline biosynthetic process [GO:0055129];glutamine family amino acid metabolic process [GO:0009064];proline biosynthetic process [GO:0006561];glutamate metabolic process [GO:0006536];ornithine biosynthetic process [GO:0006592];-	glutamate-5-semialdehyde dehydrogenase activity [GO:0004350];glutamate 5-kinase activity [GO:0004349];RNA binding [GO:0003723];-;identical protein binding [GO:0042802];ATP binding [GO:0005524]	mitochondrion [GO:0005739];-;mitochondrial inner membrane [GO:0005743]	citrulline biosynthetic process [GO:0019240];L-proline biosynthetic process [GO:0055129];glutamine family amino acid metabolic process [GO:0009064];proline biosynthetic process [GO:0006561];glutamate metabolic process [GO:0006536];ornithine biosynthetic process [GO:0006592];-;glutamate-5-semialdehyde dehydrogenase activity [GO:0004350];glutamate 5-kinase activity [GO:0004349];RNA binding [GO:0003…
H0Y858	Toll-like receptor 9			response to molecule of bacterial origin [GO:0002237];innate immune response [GO:0045087];toll-like receptor 9 signaling pathway [GO:0034162];positive regulation of NF-kappaB transcription factor activity [GO:0051092];positive regulation of inflammatory response [GO:0050729];positive regulation of interleukin-6 production [GO:0032755];defense response to virus [GO:0051607];toll-like receptor sign…	transmembrane signaling receptor activity [GO:0004888];pattern recognition receptor activity [GO:0038187];-;actin binding [GO:0003779]	integral component of membrane [GO:0016021];-;plasma membrane [GO:0005886];endosome [GO:0005768];phagocytic vesicle [GO:0045335];endoplasmic reticulum membrane [GO:0005789];lysosome [GO:0005764]	response to molecule of bacterial origin [GO:0002237];innate immune response [GO:0045087];toll-like receptor 9 signaling pathway [GO:0034162];positive regulation of NF-kappaB transcription factor activity [GO:0051092];positive regulation of inflammatory response [GO:0050729];positive regulation of interleukin-6 production [GO:0032755];defense response to virus [GO:0051607];toll-like receptor sign…
J3KTL8	Structural maintenance of chromosomes flexible hinge domain-containing protein 1		SMCHD1	double-strand break repair [GO:0006302];chromosome organization [GO:0051276];-	-;ATP binding [GO:0005524]	chromosome [GO:0005694];-	double-strand break repair [GO:0006302];chromosome organization [GO:0051276];-;-;ATP binding [GO:0005524];chromosome [GO:0005694];-
Q9HCM4	Band 4.1-like protein 5	57669	EPB41L5	negative regulation of cell-cell adhesion [GO:0022408];positive regulation of epithelial cell migration [GO:0010634];paraxial mesoderm development [GO:0048339];mesoderm migration involved in gastrulation [GO:0007509];regulation of establishment of protein localization [GO:0070201];ectoderm development [GO:0007398];unidimensional cell growth [GO:0009826];epithelial to mesenchymal transition [GO:00…	protein domain specific binding [GO:0019904];-;cytoskeletal protein binding [GO:0008092]	ruffle membrane [GO:0032587];cytosol [GO:0005829];nucleoplasm [GO:0005654];plasma membrane [GO:0005886];focal adhesion [GO:0005925];-;adherens junction [GO:0005912];cytoskeleton [GO:0005856];photoreceptor inner segment [GO:0001917]	negative regulation of cell-cell adhesion [GO:0022408];positive regulation of epithelial cell migration [GO:0010634];paraxial mesoderm development [GO:0048339];mesoderm migration involved in gastrulation [GO:0007509];regulation of establishment of protein localization [GO:0070201];ectoderm development [GO:0007398];unidimensional cell growth [GO:0009826];epithelial to mesenchymal transition [GO:00…
A0A1U9X819	28S ribosomal protein S18-2, mitochondrial			-;mitochondrial translation [GO:0032543]	structural constituent of ribosome [GO:0003735];-	mitochondrion [GO:0005739];ribosome [GO:0005840];-	-;mitochondrial translation [GO:0032543];structural constituent of ribosome [GO:0003735];-;mitochondrion [GO:0005739];ribosome [GO:0005840];-
P61254	60S ribosomal protein L26	6154	RPL26	translational initiation [GO:0006413];viral transcription [GO:0019083];regulation of translation involved in cellular response to UV [GO:1904803];translation [GO:0006412];cellular response to gamma radiation [GO:0071480];positive regulation of DNA damage response, signal transduction by p53 class mediator resulting in transcription of p21 class mediator [GO:1902164];SRP-dependent cotranslational …	mRNA 5'-UTR binding [GO:0048027];structural constituent of ribosome [GO:0003735];-;RNA binding [GO:0003723]	nucleolus [GO:0005730];cytosol [GO:0005829];membrane [GO:0016020];cytoplasm [GO:0005737];cytosolic ribosome [GO:0022626];ribonucleoprotein complex [GO:1990904];nucleoplasm [GO:0005654];cytosolic large ribosomal subunit [GO:0022625];-;extracellular exosome [GO:0070062]	translational initiation [GO:0006413];viral transcription [GO:0019083];regulation of translation involved in cellular response to UV [GO:1904803];translation [GO:0006412];cellular response to gamma radiation [GO:0071480];positive regulation of DNA damage response, signal transduction by p53 class mediator resulting in transcription of p21 class mediator [GO:1902164];SRP-dependent cotranslational …
Q9Y224	-	-	-	-	-	-	-
P50402	-	-	-	-	-	-	-
A0A494C1J1	Cytospin-A		SPECC1L	cell cycle [GO:0007049];cell division [GO:0051301];-	-	spindle [GO:0005819];cytoplasm [GO:0005737];gap junction [GO:0005921];-	cell cycle [GO:0007049];cell division [GO:0051301];-;-;spindle [GO:0005819];cytoplasm [GO:0005737];gap junction [GO:0005921];-
Q53HK8	Replication factor C 3 isoform 1 variant			DNA replication [GO:0006260];-	DNA binding [GO:0003677];-	-	DNA replication [GO:0006260];-;DNA binding [GO:0003677];-;-
A0A5C2G9S0	IGH c13_heavy__IGHV1-8_IGHD3-16_IGHJ4			-	-	-	-
P25311	Zinc-alpha-2-glycoprotein	563	AZGP1	antigen processing and presentation of endogenous peptide antigen via MHC class Ib [GO:0002476];detection of chemical stimulus involved in sensory perception of bitter taste [GO:0001580];cell adhesion [GO:0007155];retina homeostasis [GO:0001895];transmembrane transport [GO:0055085];negative regulation of cell population proliferation [GO:0008285];-	ribonuclease activity [GO:0004540];-;protein transmembrane transporter activity [GO:0008320]	extracellular space [GO:0005615];extracellular region [GO:0005576];nucleus [GO:0005634];collagen-containing extracellular matrix [GO:0062023];external side of plasma membrane [GO:0009897];-;extracellular exosome [GO:0070062]	antigen processing and presentation of endogenous peptide antigen via MHC class Ib [GO:0002476];detection of chemical stimulus involved in sensory perception of bitter taste [GO:0001580];cell adhesion [GO:0007155];retina homeostasis [GO:0001895];transmembrane transport [GO:0055085];negative regulation of cell population proliferation [GO:0008285];-;ribonuclease activity [GO:0004540];-;protein tra…
Q59FS7	RNA helicase			-	RNA helicase activity [GO:0003724];hydrolase activity [GO:0016787];nucleic acid binding [GO:0003676];ATP binding [GO:0005524]	-	-;RNA helicase activity [GO:0003724];hydrolase activity [GO:0016787];nucleic acid binding [GO:0003676];ATP binding [GO:0005524];-
Q5W0B1	ORC ubiquitin ligase 1	79596	OBI1	protein monoubiquitination [GO:0006513];regulation of DNA replication [GO:0006275];-;protein autoubiquitination [GO:0051865]	ubiquitin-protein transferase activity [GO:0004842];metal ion binding [GO:0046872];chromatin binding [GO:0003682];-	chromatin [GO:0000785];-	protein monoubiquitination [GO:0006513];regulation of DNA replication [GO:0006275];-;protein autoubiquitination [GO:0051865];ubiquitin-protein transferase activity [GO:0004842];metal ion binding [GO:0046872];chromatin binding [GO:0003682];-;chromatin [GO:0000785];-
Q59G12	Lamina-associated polypeptide 2, isoforms beta/gamma variant	7112		-	DNA binding [GO:0003677];-	integral component of membrane [GO:0016021];nucleus [GO:0005634];-	-;DNA binding [GO:0003677];-;integral component of membrane [GO:0016021];nucleus [GO:0005634];-
P12273	Prolactin-inducible protein	5304	PIP	detection of chemical stimulus involved in sensory perception of bitter taste [GO:0001580];regulation of immune system process [GO:0002682];retina homeostasis [GO:0001895];transmembrane transport [GO:0055085];positive regulation of gene expression [GO:0010628];-;negative regulation of T cell apoptotic process [GO:0070233];proteolysis [GO:0006508]	IgG binding [GO:0019864];actin binding [GO:0003779];-;identical protein binding [GO:0042802];aspartic-type endopeptidase activity [GO:0004190]	extracellular region [GO:0005576];extracellular space [GO:0005615];nucleus [GO:0005634];-;extracellular exosome [GO:0070062]	detection of chemical stimulus involved in sensory perception of bitter taste [GO:0001580];regulation of immune system process [GO:0002682];retina homeostasis [GO:0001895];transmembrane transport [GO:0055085];positive regulation of gene expression [GO:0010628];-;negative regulation of T cell apoptotic process [GO:0070233];proteolysis [GO:0006508];IgG binding [GO:0019864];actin binding [GO:0003779…
H3BRG4	Cytochrome b-c1 complex subunit 2, mitochondrial		UQCRC2	-;proteolysis [GO:0006508]	metal ion binding [GO:0046872];-	mitochondrion [GO:0005739];nucleoplasm [GO:0005654];-	-;proteolysis [GO:0006508];metal ion binding [GO:0046872];-;mitochondrion [GO:0005739];nucleoplasm [GO:0005654];-
A0A6Q8PF87	Apoptosis-inducing factor 1, mitochondrial		AIFM1	-	-	-	-
P31689	-	-	-	-	-	-	-
Q53GY0	Plastin 3 variant			-;actin filament bundle assembly [GO:0051017]	calcium ion binding [GO:0005509];-;actin filament binding [GO:0051015]	-	-;actin filament bundle assembly [GO:0051017];calcium ion binding [GO:0005509];-;actin filament binding [GO:0051015];-
B0AZN7	cDNA, FLJ79477, highly similar to Protein-glutamine gamma-glutamyltransferase K			peptide cross-linking [GO:0018149];-	protein-glutamine gamma-glutamyltransferase activity [GO:0003810];metal ion binding [GO:0046872];-	-	peptide cross-linking [GO:0018149];-;protein-glutamine gamma-glutamyltransferase activity [GO:0003810];metal ion binding [GO:0046872];-;-
I3L3C4	Ribosomal L1 domain-containing protein 1		RSL1D1	-	-	-	-
B4DV79	Eukaryotic translation initiation factor 3 subunit B		EIF3B	-;formation of cytoplasmic translation initiation complex [GO:0001732]	translation initiation factor binding [GO:0031369];-;translation initiation factor activity [GO:0003743]	eukaryotic 48S preinitiation complex [GO:0033290];eukaryotic 43S preinitiation complex [GO:0016282];eukaryotic translation initiation factor 3 complex [GO:0005852];-	-;formation of cytoplasmic translation initiation complex [GO:0001732];translation initiation factor binding [GO:0031369];-;translation initiation factor activity [GO:0003743];eukaryotic 48S preinitiation complex [GO:0033290];eukaryotic 43S preinitiation complex [GO:0016282];eukaryotic translation initiation factor 3 complex [GO:0005852];-
E7ENY0	Alpha-adducin		ADD1	-	-	cytoskeleton [GO:0005856]	-;-;cytoskeleton [GO:0005856]
P62269	40S ribosomal protein S18	6222	RPS18	translational initiation [GO:0006413];viral transcription [GO:0019083];translation [GO:0006412];SRP-dependent cotranslational protein targeting to membrane [GO:0006614];nuclear-transcribed mRNA catabolic process, nonsense-mediated decay [GO:0000184];cytoplasmic translation [GO:0002181];-	rRNA binding [GO:0019843];structural constituent of ribosome [GO:0003735];-;RNA binding [GO:0003723]	cytosolic small ribosomal subunit [GO:0022627];cytosol [GO:0005829];membrane [GO:0016020];cytosolic ribosome [GO:0022626];small ribosomal subunit [GO:0015935];ribosome [GO:0005840];focal adhesion [GO:0005925];postsynaptic density [GO:0014069];nucleoplasm [GO:0005654];nucleus [GO:0005634];-;extracellular exosome [GO:0070062]	translational initiation [GO:0006413];viral transcription [GO:0019083];translation [GO:0006412];SRP-dependent cotranslational protein targeting to membrane [GO:0006614];nuclear-transcribed mRNA catabolic process, nonsense-mediated decay [GO:0000184];cytoplasmic translation [GO:0002181];-;rRNA binding [GO:0019843];structural constituent of ribosome [GO:0003735];-;RNA binding [GO:0003723];cytosolic…
A0A2R8Y6J3	-	-	-	-	-	-	-
Q96EY7	Pentatricopeptide repeat domain-containing protein 3, mitochondrial	55037	PTCD3	mitochondrial translational elongation [GO:0070125];regulation of translation [GO:0006417];mitochondrial translational termination [GO:0070126];-;mitochondrial translation [GO:0032543]	ribosomal small subunit binding [GO:0043024];rRNA binding [GO:0019843];-;RNA binding [GO:0003723]	cytosol [GO:0005829];nucleoplasm [GO:0005654];ribosome [GO:0005840];plasma membrane [GO:0005886];mitochondrial inner membrane [GO:0005743];mitochondrion [GO:0005739];-	mitochondrial translational elongation [GO:0070125];regulation of translation [GO:0006417];mitochondrial translational termination [GO:0070126];-;mitochondrial translation [GO:0032543];ribosomal small subunit binding [GO:0043024];rRNA binding [GO:0019843];-;RNA binding [GO:0003723];cytosol [GO:0005829];nucleoplasm [GO:0005654];ribosome [GO:0005840];plasma membrane [GO:0005886];mitochondrial inner…
J3QQM1	26S proteasome regulatory subunit 8		PSMC5	-	ATPase activity [GO:0016887];ATP binding [GO:0005524]	-	-;ATPase activity [GO:0016887];ATP binding [GO:0005524];-
Q6FG43	Flotillin	2319	FLOT2	-	-	caveola [GO:0005901];endosome [GO:0005768]	-;-;caveola [GO:0005901];endosome [GO:0005768]
H7C4C8	T-complex protein 1 subunit theta		CCT8	protein folding [GO:0006457];-	ATPase activity [GO:0016887];unfolded protein binding [GO:0051082];-;ATP binding [GO:0005524]	nucleoplasm [GO:0005654];intermediate filament cytoskeleton [GO:0045111];-;cytosol [GO:0005829]	protein folding [GO:0006457];-;ATPase activity [GO:0016887];unfolded protein binding [GO:0051082];-;ATP binding [GO:0005524];nucleoplasm [GO:0005654];intermediate filament cytoskeleton [GO:0045111];-;cytosol [GO:0005829]
Q16778	Histone H2B type 2-E	8349	H2BC21	innate immune response in mucosa [GO:0002227];defense response to Gram-positive bacterium [GO:0050830];nucleosome assembly [GO:0006334];-;antimicrobial humoral immune response mediated by antimicrobial peptide [GO:0061844];antibacterial humoral response [GO:0019731]	protein heterodimerization activity [GO:0046982];DNA binding [GO:0003677];-	extracellular space [GO:0005615];cytosol [GO:0005829];nucleoplasm [GO:0005654];nucleosome [GO:0000786];nucleus [GO:0005634];-;extracellular exosome [GO:0070062]	innate immune response in mucosa [GO:0002227];defense response to Gram-positive bacterium [GO:0050830];nucleosome assembly [GO:0006334];-;antimicrobial humoral immune response mediated by antimicrobial peptide [GO:0061844];antibacterial humoral response [GO:0019731];protein heterodimerization activity [GO:0046982];DNA binding [GO:0003677];-;extracellular space [GO:0005615];cytosol [GO:0005829];nu…
Q5T8R3	Monocarboxylate transporter 1		SLC16A1	-	-;lactate transmembrane transporter activity [GO:0015129]	-;plasma membrane [GO:0005886];integral component of plasma membrane [GO:0005887]	-;-;lactate transmembrane transporter activity [GO:0015129];-;plasma membrane [GO:0005886];integral component of plasma membrane [GO:0005887]
Q14444	Caprin-1	4076	CAPRIN1	negative regulation of translation [GO:0017148];-;positive regulation of dendrite morphogenesis [GO:0050775];positive regulation of dendritic spine morphogenesis [GO:0061003]	-;RNA binding [GO:0003723]	dendrite [GO:0030425];lamellipodium [GO:0030027];cytosol [GO:0005829];cytoplasmic stress granule [GO:0010494];membrane [GO:0016020];cytoplasm [GO:0005737];synapse [GO:0045202];cell leading edge [GO:0031252];P-body [GO:0000932];-	negative regulation of translation [GO:0017148];-;positive regulation of dendrite morphogenesis [GO:0050775];positive regulation of dendritic spine morphogenesis [GO:0061003];-;RNA binding [GO:0003723];dendrite [GO:0030425];lamellipodium [GO:0030027];cytosol [GO:0005829];cytoplasmic stress granule [GO:0010494];membrane [GO:0016020];cytoplasm [GO:0005737];synapse [GO:0045202];cell leading edge [GO…
A0A5C2GTZ2	IG c1163_light_IGKV2D-28_IGKJ3			-	-	-	-
B4DWS6	cDNA FLJ61181, highly similar to Homo sapiens hydroxysteroid (17-beta) dehydrogenase 12 (HSD17B12), mRNA			-	oxidoreductase activity [GO:0016491];-	integral component of membrane [GO:0016021];-	-;oxidoreductase activity [GO:0016491];-;integral component of membrane [GO:0016021];-
B4DTS5	cDNA FLJ58882, highly similar to 26S proteasome non-ATPase regulatory subunit 11			proteasome assembly [GO:0043248];-	-	proteasome complex [GO:0000502];-	proteasome assembly [GO:0043248];-;-;proteasome complex [GO:0000502];-
K7ELF1	39S ribosomal protein L4, mitochondrial		MRPL4	translation [GO:0006412];-	structural constituent of ribosome [GO:0003735];-	ribosome [GO:0005840];-	translation [GO:0006412];-;structural constituent of ribosome [GO:0003735];-;ribosome [GO:0005840];-
E9PIE4	Mitochondrial carrier homolog 2		MTCH2	-	-	integral component of membrane [GO:0016021]	-;-;integral component of membrane [GO:0016021]
Q13242	Serine/arginine-rich splicing factor 9	8683	SRSF9	mRNA 3'-end processing [GO:0031124];RNA export from nucleus [GO:0006405];mRNA processing [GO:0006397];response to alkaloid [GO:0043279];mRNA export from nucleus [GO:0006406];mRNA splice site selection [GO:0006376];mRNA splicing, via spliceosome [GO:0000398];response to toxic substance [GO:0009636];negative regulation of mRNA splicing, via spliceosome [GO:0048025];alternative mRNA splicing, via sp…	-;protein domain specific binding [GO:0019904];RNA binding [GO:0003723]	nucleoplasm [GO:0005654];nuclear speck [GO:0016607];-;nucleolus [GO:0005730]	mRNA 3'-end processing [GO:0031124];RNA export from nucleus [GO:0006405];mRNA processing [GO:0006397];response to alkaloid [GO:0043279];mRNA export from nucleus [GO:0006406];mRNA splice site selection [GO:0006376];mRNA splicing, via spliceosome [GO:0000398];response to toxic substance [GO:0009636];negative regulation of mRNA splicing, via spliceosome [GO:0048025];alternative mRNA splicing, via sp…
P09012	U1 small nuclear ribonucleoprotein A	6626	SNRPA	regulation of mRNA polyadenylation [GO:1900363];-;mRNA splicing, via spliceosome [GO:0000398]	U1 snRNP binding [GO:1990446];U1 snRNA binding [GO:0030619];RNA binding [GO:0003723];-;identical protein binding [GO:0042802]	nucleoplasm [GO:0005654];-;U1 snRNP [GO:0005685];spliceosomal complex [GO:0005681]	regulation of mRNA polyadenylation [GO:1900363];-;mRNA splicing, via spliceosome [GO:0000398];U1 snRNP binding [GO:1990446];U1 snRNA binding [GO:0030619];RNA binding [GO:0003723];-;identical protein binding [GO:0042802];nucleoplasm [GO:0005654];-;U1 snRNP [GO:0005685];spliceosomal complex [GO:0005681]
P33993	-	-	-	-	-	-	-
A0A1U9X8X5	Corneodesmosin			skin morphogenesis [GO:0043589];-	-	extracellular region [GO:0005576];-	skin morphogenesis [GO:0043589];-;-;extracellular region [GO:0005576];-
M1V490	KIF5B-RET(NM_020630)_K22R12 fusion protein		KIF5B-RET(NM_020630)_K22;R12	microtubule-based movement [GO:0007018];-	microtubule binding [GO:0008017];protein tyrosine kinase activity [GO:0004713];-;ATP-dependent microtubule motor activity [GO:1990939];ATP binding [GO:0005524]	microtubule [GO:0005874];cytoplasm [GO:0005737];-	microtubule-based movement [GO:0007018];-;microtubule binding [GO:0008017];protein tyrosine kinase activity [GO:0004713];-;ATP-dependent microtubule motor activity [GO:1990939];ATP binding [GO:0005524];microtubule [GO:0005874];cytoplasm [GO:0005737];-
P35998	26S proteasome regulatory subunit 7	5701	PSMC2	regulation of mRNA stability [GO:0043488];regulation of cellular amino acid metabolic process [GO:0006521];Fc-epsilon receptor signaling pathway [GO:0038095];positive regulation of canonical Wnt signaling pathway [GO:0090263];regulation of hematopoietic stem cell differentiation [GO:1902036];osteoblast differentiation [GO:0001649];NIK/NF-kappaB signaling [GO:0038061];ubiquitin-dependent protein c…	proteasome-activating ATPase activity [GO:0036402];TBP-class protein binding [GO:0017025];ATPase activity [GO:0016887];-;ATP binding [GO:0005524]	cytoplasmic ribonucleoprotein granule [GO:0036464];extracellular region [GO:0005576];proteasome complex [GO:0000502];proteasome regulatory particle, base subcomplex [GO:0008540];cytosol [GO:0005829];membrane [GO:0016020];cytoplasm [GO:0005737];dendritic spine [GO:0043197];ficolin-1-rich granule lumen [GO:1904813];P-body [GO:0000932];secretory granule lumen [GO:0034774];-;nucleoplasm [GO:0005654];…	regulation of mRNA stability [GO:0043488];regulation of cellular amino acid metabolic process [GO:0006521];Fc-epsilon receptor signaling pathway [GO:0038095];positive regulation of canonical Wnt signaling pathway [GO:0090263];regulation of hematopoietic stem cell differentiation [GO:1902036];osteoblast differentiation [GO:0001649];NIK/NF-kappaB signaling [GO:0038061];ubiquitin-dependent protein c…
A0A2R8Y811	40S ribosomal protein S14		RPS14	translation [GO:0006412];-	structural constituent of ribosome [GO:0003735];-	ribosome [GO:0005840];-	translation [GO:0006412];-;structural constituent of ribosome [GO:0003735];-;ribosome [GO:0005840];-
A0A5C2G7I4	IGH c572_heavy__IGHV3-21_IGHD5-18_IGHJ5			-	-	-	-
A0A0A0MRM9	Nucleolar and coiled-body phosphoprotein 1		NOLC1	-	-	fibrillar center [GO:0001650]	-;-;fibrillar center [GO:0001650]
Q5U0C9	Mitogen-activated protein kinase kinase kinase 7			apoptotic process [GO:0006915];I-kappaB phosphorylation [GO:0007252];positive regulation of JUN kinase activity [GO:0043507];-	magnesium ion binding [GO:0000287];protein threonine kinase activity [GO:0106311];protein serine kinase activity [GO:0106310];MAP kinase kinase kinase activity [GO:0004709];-;ATP binding [GO:0005524]	cytoplasm [GO:0005737];plasma membrane [GO:0005886];-	apoptotic process [GO:0006915];I-kappaB phosphorylation [GO:0007252];positive regulation of JUN kinase activity [GO:0043507];-;magnesium ion binding [GO:0000287];protein threonine kinase activity [GO:0106311];protein serine kinase activity [GO:0106310];MAP kinase kinase kinase activity [GO:0004709];-;ATP binding [GO:0005524];cytoplasm [GO:0005737];plasma membrane [GO:0005886];-
P39019	40S ribosomal protein S19	6223	RPS19	viral transcription [GO:0019083];ribosomal small subunit assembly [GO:0000028];nuclear-transcribed mRNA catabolic process, nonsense-mediated decay [GO:0000184];nucleolus organization [GO:0007000];positive regulation of cellular component movement [GO:0051272];maturation of SSU-rRNA [GO:0030490];positive regulation of respiratory burst involved in inflammatory response [GO:0060265];defense respons…	fibroblast growth factor binding [GO:0017134];-;protein kinase binding [GO:0019901];identical protein binding [GO:0042802];structural constituent of ribosome [GO:0003735];RNA binding [GO:0003723]	cytosolic small ribosomal subunit [GO:0022627];nucleolus [GO:0005730];cytosol [GO:0005829];membrane [GO:0016020];cytoplasm [GO:0005737];cytosolic ribosome [GO:0022626];ribosome [GO:0005840];focal adhesion [GO:0005925];postsynaptic density [GO:0014069];nucleoplasm [GO:0005654];-;extracellular exosome [GO:0070062]	viral transcription [GO:0019083];ribosomal small subunit assembly [GO:0000028];nuclear-transcribed mRNA catabolic process, nonsense-mediated decay [GO:0000184];nucleolus organization [GO:0007000];positive regulation of cellular component movement [GO:0051272];maturation of SSU-rRNA [GO:0030490];positive regulation of respiratory burst involved in inflammatory response [GO:0060265];defense respons…
K7EL62	Guanine nucleotide-binding protein subunit alpha-11		GNA11	G protein-coupled receptor signaling pathway [GO:0007186];-	G-protein beta/gamma-subunit complex binding [GO:0031683];GTPase activity [GO:0003924];guanyl nucleotide binding [GO:0019001];G protein-coupled receptor binding [GO:0001664];-	-	G protein-coupled receptor signaling pathway [GO:0007186];-;G-protein beta/gamma-subunit complex binding [GO:0031683];GTPase activity [GO:0003924];guanyl nucleotide binding [GO:0019001];G protein-coupled receptor binding [GO:0001664];-;-
E9PB61	THO complex subunit 4	10189	ALYREF	-	-;RNA binding [GO:0003723]	nuclear speck [GO:0016607];-	-;-;RNA binding [GO:0003723];nuclear speck [GO:0016607];-
Q9UKV3	Apoptotic chromatin condensation inducer in the nucleus	22985	ACIN1	erythrocyte differentiation [GO:0030218];mRNA processing [GO:0006397];positive regulation of monocyte differentiation [GO:0045657];RNA splicing [GO:0008380];positive regulation of apoptotic process [GO:0043065];negative regulation of mRNA splicing, via spliceosome [GO:0048025];-;apoptotic chromosome condensation [GO:0030263]	nucleic acid binding [GO:0003676];enzyme binding [GO:0019899];ATPase activity [GO:0016887];-;RNA binding [GO:0003723]	ASAP complex [GO:0061574];nucleolus [GO:0005730];cytosol [GO:0005829];nuclear speck [GO:0016607];plasma membrane [GO:0005886];nucleoplasm [GO:0005654];nucleus [GO:0005634];-	erythrocyte differentiation [GO:0030218];mRNA processing [GO:0006397];positive regulation of monocyte differentiation [GO:0045657];RNA splicing [GO:0008380];positive regulation of apoptotic process [GO:0043065];negative regulation of mRNA splicing, via spliceosome [GO:0048025];-;apoptotic chromosome condensation [GO:0030263];nucleic acid binding [GO:0003676];enzyme binding [GO:0019899];ATPase act…
O43684	Mitotic checkpoint protein BUB3	9184	BUB3	mitotic sister chromatid segregation [GO:0000070];mitotic spindle assembly checkpoint [GO:0007094];protein localization to kinetochore [GO:0034501];ubiquitin-dependent protein catabolic process [GO:0006511];cell division [GO:0051301];meiotic cell cycle [GO:0051321];anaphase-promoting complex-dependent catabolic process [GO:0031145];mitotic spindle organization [GO:0007052];regulation of mitotic c…	ubiquitin binding [GO:0043130];-	kinetochore [GO:0000776];cytosol [GO:0005829];bub1-bub3 complex [GO:1990298];condensed chromosome kinetochore [GO:0000777];-;nucleoplasm [GO:0005654];mitotic checkpoint complex [GO:0033597]	mitotic sister chromatid segregation [GO:0000070];mitotic spindle assembly checkpoint [GO:0007094];protein localization to kinetochore [GO:0034501];ubiquitin-dependent protein catabolic process [GO:0006511];cell division [GO:0051301];meiotic cell cycle [GO:0051321];anaphase-promoting complex-dependent catabolic process [GO:0031145];mitotic spindle organization [GO:0007052];regulation of mitotic c…
M0QYK5	Splicing factor U2AF 26 kDa subunit		U2AF1L4	-;mRNA splicing, via spliceosome [GO:0000398]	metal ion binding [GO:0046872];-;RNA binding [GO:0003723]	U2AF complex [GO:0089701];-	-;mRNA splicing, via spliceosome [GO:0000398];metal ion binding [GO:0046872];-;RNA binding [GO:0003723];U2AF complex [GO:0089701];-
A0A0U1RQV4	Non-specific serine/threonine protein kinase		ROCK1	-;Rho protein signal transduction [GO:0007266]	protein threonine kinase activity [GO:0106311];small GTPase binding [GO:0031267];protein serine kinase activity [GO:0106310];-;ATP binding [GO:0005524]	cytoplasm [GO:0005737];cytoskeleton [GO:0005856];-	-;Rho protein signal transduction [GO:0007266];protein threonine kinase activity [GO:0106311];small GTPase binding [GO:0031267];protein serine kinase activity [GO:0106310];-;ATP binding [GO:0005524];cytoplasm [GO:0005737];cytoskeleton [GO:0005856];-
P42766	60S ribosomal protein L35	11224	RPL35	translational initiation [GO:0006413];viral transcription [GO:0019083];translation [GO:0006412];SRP-dependent cotranslational protein targeting to membrane [GO:0006614];rRNA processing [GO:0006364];nuclear-transcribed mRNA catabolic process, nonsense-mediated decay [GO:0000184];cytoplasmic translation [GO:0002181];-;maturation of LSU-rRNA from tricistronic rRNA transcript (SSU-rRNA, 5.8S rRNA, LS…	mRNA binding [GO:0003729];structural constituent of ribosome [GO:0003735];-;RNA binding [GO:0003723]	nucleolus [GO:0005730];cytosol [GO:0005829];membrane [GO:0016020];cytosolic ribosome [GO:0022626];cytosolic large ribosomal subunit [GO:0022625];-	translational initiation [GO:0006413];viral transcription [GO:0019083];translation [GO:0006412];SRP-dependent cotranslational protein targeting to membrane [GO:0006614];rRNA processing [GO:0006364];nuclear-transcribed mRNA catabolic process, nonsense-mediated decay [GO:0000184];cytoplasmic translation [GO:0002181];-;maturation of LSU-rRNA from tricistronic rRNA transcript (SSU-rRNA, 5.8S rRNA, LS…
H0YN88	40S ribosomal protein S17		RPS17	translation [GO:0006412];-	structural constituent of ribosome [GO:0003735];-	ribosome [GO:0005840];-	translation [GO:0006412];-;structural constituent of ribosome [GO:0003735];-;ribosome [GO:0005840];-
H0Y4R1	Inosine-5'-monophosphate dehydrogenase		IMPDH2	cellular response to interleukin-4 [GO:0071353];retina development in camera-type eye [GO:0060041];purine nucleotide biosynthetic process [GO:0006164];-;lymphocyte proliferation [GO:0046651]	metal ion binding [GO:0046872];identical protein binding [GO:0042802];IMP dehydrogenase activity [GO:0003938];-	-;cytosol [GO:0005829]	cellular response to interleukin-4 [GO:0071353];retina development in camera-type eye [GO:0060041];purine nucleotide biosynthetic process [GO:0006164];-;lymphocyte proliferation [GO:0046651];metal ion binding [GO:0046872];identical protein binding [GO:0042802];IMP dehydrogenase activity [GO:0003938];-;-;cytosol [GO:0005829]
P13010	-	-	-	-	-	-	-
Q0IIN5	VCP protein		VCP	-	ATPase activity [GO:0016887];ATP binding [GO:0005524]	-	-;ATPase activity [GO:0016887];ATP binding [GO:0005524];-
A0A5C2G6S6	IGL c2133_light_IGKV2-30_IGKJ3			-	-	-	-
B4E268	-	-	-	-	-	-	-
Q6FHF5	Proliferating cell nuclear antigen		PCNA	regulation of DNA replication [GO:0006275];DNA replication [GO:0006260];-	DNA binding [GO:0003677];-;DNA polymerase processivity factor activity [GO:0030337]	nucleus [GO:0005634];-	regulation of DNA replication [GO:0006275];DNA replication [GO:0006260];-;DNA binding [GO:0003677];-;DNA polymerase processivity factor activity [GO:0030337];nucleus [GO:0005634];-
E9PMI6	Chloride channel, nucleotide sensitive 1A	1207	CLNS1A	chloride transport [GO:0006821];cell volume homeostasis [GO:0006884];spliceosomal snRNP assembly [GO:0000387];-	-	methylosome [GO:0034709];cytosol [GO:0005829];pICln-Sm protein complex [GO:0034715];plasma membrane [GO:0005886];nucleoplasm [GO:0005654];-	chloride transport [GO:0006821];cell volume homeostasis [GO:0006884];spliceosomal snRNP assembly [GO:0000387];-;-;methylosome [GO:0034709];cytosol [GO:0005829];pICln-Sm protein complex [GO:0034715];plasma membrane [GO:0005886];nucleoplasm [GO:0005654];-
Q2L6I2	-	-	-	-	-	-	-
Q14974	-	-	-	-	-	-	-
A0A286YEZ8	Heterogeneous nuclear ribonucleoprotein R		HNRNPR	-	RNA binding [GO:0003723]	-	-;RNA binding [GO:0003723];-
A0A5C2GCT5	IG c203_heavy_IGHV1-18_IGHD2-15_IGHJ6			-	-	-	-
Q53H37	Calmodulin-like skin protein variant	51806		-	calcium ion binding [GO:0005509]	-	-;calcium ion binding [GO:0005509];-
X6R700	Chromatin target of PRMT1 protein		CHTOP	-	-;RNA binding [GO:0003723]	cytoplasmic ribonucleoprotein granule [GO:0036464];nuclear speck [GO:0016607];-	-;-;RNA binding [GO:0003723];cytoplasmic ribonucleoprotein granule [GO:0036464];nuclear speck [GO:0016607];-
Q08J23	RNA cytosine C(5)-methyltransferase NSUN2	54888	NSUN2	regulation of stem cell differentiation [GO:2000736];tRNA modification [GO:0006400];tRNA methylation [GO:0030488];in utero embryonic development [GO:0001701];hair follicle maturation [GO:0048820];regulation of mRNA export from nucleus [GO:0010793];meiotic cell cycle checkpoint [GO:0033313];cell division [GO:0051301];mRNA methylation [GO:0080009];tRNA stabilization [GO:0036416];spermatid developme…	methyltransferase activity [GO:0008168];tRNA (cytosine-5-)-methyltransferase activity [GO:0016428];tRNA binding [GO:0000049];mRNA (cytidine-5-)-methyltransferase activity [GO:0062152];RNA binding [GO:0003723];-	nucleolus [GO:0005730];cytoplasm [GO:0005737];nucleoplasm [GO:0005654];chromatoid body [GO:0033391];spindle [GO:0005819];mitochondrion [GO:0005739];nucleus [GO:0005634];-;extracellular exosome [GO:0070062]	regulation of stem cell differentiation [GO:2000736];tRNA modification [GO:0006400];tRNA methylation [GO:0030488];in utero embryonic development [GO:0001701];hair follicle maturation [GO:0048820];regulation of mRNA export from nucleus [GO:0010793];meiotic cell cycle checkpoint [GO:0033313];cell division [GO:0051301];mRNA methylation [GO:0080009];tRNA stabilization [GO:0036416];spermatid developme…
A0A590UK80	Uncharacterized protein			regulation of transcription, DNA-templated [GO:0006355];-	zinc ion binding [GO:0008270];-;RNA binding [GO:0003723]	nucleus [GO:0005634];-	regulation of transcription, DNA-templated [GO:0006355];-;zinc ion binding [GO:0008270];-;RNA binding [GO:0003723];nucleus [GO:0005634];-
Q9BYD6	39S ribosomal protein L1, mitochondrial	65008	MRPL1	maturation of LSU-rRNA [GO:0000470];mitochondrial translational termination [GO:0070126];mitochondrial translational elongation [GO:0070125];-	structural constituent of ribosome [GO:0003735];-;RNA binding [GO:0003723]	cytosolic large ribosomal subunit [GO:0022625];-;mitochondrial inner membrane [GO:0005743]	maturation of LSU-rRNA [GO:0000470];mitochondrial translational termination [GO:0070126];mitochondrial translational elongation [GO:0070125];-;structural constituent of ribosome [GO:0003735];-;RNA binding [GO:0003723];cytosolic large ribosomal subunit [GO:0022625];-;mitochondrial inner membrane [GO:0005743]
Q9BZI7	Regulator of nonsense transcripts 3B	65109	UPF3B	mRNA 3'-end processing [GO:0031124];RNA export from nucleus [GO:0006405];mRNA export from nucleus [GO:0006406];mRNA splicing, via spliceosome [GO:0000398];nuclear-transcribed mRNA catabolic process, nonsense-mediated decay [GO:0000184];positive regulation of translation [GO:0045727];-	mRNA binding [GO:0003729];-;structural constituent of nuclear pore [GO:0017056];RNA binding [GO:0003723]	nucleolus [GO:0005730];cytosol [GO:0005829];cytoplasm [GO:0005737];centriolar satellite [GO:0034451];exon-exon junction complex [GO:0035145];nucleoplasm [GO:0005654];nucleus [GO:0005634];-	mRNA 3'-end processing [GO:0031124];RNA export from nucleus [GO:0006405];mRNA export from nucleus [GO:0006406];mRNA splicing, via spliceosome [GO:0000398];nuclear-transcribed mRNA catabolic process, nonsense-mediated decay [GO:0000184];positive regulation of translation [GO:0045727];-;mRNA binding [GO:0003729];-;structural constituent of nuclear pore [GO:0017056];RNA binding [GO:0003723];nucleolu…
K7EPT8	Glial fibrillary acidic protein		GFAP	-	-	intermediate filament [GO:0005882]	-;-;intermediate filament [GO:0005882]
Q5T440	Putative transferase CAF17, mitochondrial	200205	IBA57	heme biosynthetic process [GO:0006783];iron-sulfur cluster assembly [GO:0016226];-	transferase activity [GO:0016740];-;RNA binding [GO:0003723]	mitochondrion [GO:0005739];mitochondrial matrix [GO:0005759];-	heme biosynthetic process [GO:0006783];iron-sulfur cluster assembly [GO:0016226];-;transferase activity [GO:0016740];-;RNA binding [GO:0003723];mitochondrion [GO:0005739];mitochondrial matrix [GO:0005759];-
O76009	Keratin, type I cuticular Ha3-I	3883	KRT33A	keratinization [GO:0031424];-;cornification [GO:0070268]	structural molecule activity [GO:0005198];-	intermediate filament [GO:0005882];extracellular space [GO:0005615];-;cytosol [GO:0005829]	keratinization [GO:0031424];-;cornification [GO:0070268];structural molecule activity [GO:0005198];-;intermediate filament [GO:0005882];extracellular space [GO:0005615];-;cytosol [GO:0005829]
K7EMH1	60S ribosomal protein L22		RPL22	translation [GO:0006412];-	structural constituent of ribosome [GO:0003735];-	ribosome [GO:0005840];-	translation [GO:0006412];-;structural constituent of ribosome [GO:0003735];-;ribosome [GO:0005840];-
P31944	Caspase-14	23581	CASP14	keratinization [GO:0031424];-;cornification [GO:0070268];epidermis development [GO:0008544]	cysteine-type endopeptidase activity involved in execution phase of apoptosis [GO:0097200];-;cysteine-type endopeptidase activity [GO:0004197]	cytosol [GO:0005829];cytoplasm [GO:0005737];nucleoplasm [GO:0005654];keratin filament [GO:0045095];mitochondrion [GO:0005739];nucleus [GO:0005634];-	keratinization [GO:0031424];-;cornification [GO:0070268];epidermis development [GO:0008544];cysteine-type endopeptidase activity involved in execution phase of apoptosis [GO:0097200];-;cysteine-type endopeptidase activity [GO:0004197];cytosol [GO:0005829];cytoplasm [GO:0005737];nucleoplasm [GO:0005654];keratin filament [GO:0045095];mitochondrion [GO:0005739];nucleus [GO:0005634];-
Q99460	26S proteasome non-ATPase regulatory subunit 1	5707	PSMD1	regulation of mRNA stability [GO:0043488];regulation of cellular amino acid metabolic process [GO:0006521];Fc-epsilon receptor signaling pathway [GO:0038095];regulation of protein catabolic process [GO:0042176];positive regulation of canonical Wnt signaling pathway [GO:0090263];regulation of hematopoietic stem cell differentiation [GO:1902036];NIK/NF-kappaB signaling [GO:0038061];negative regulat…	ubiquitin protein ligase binding [GO:0031625];-;enzyme regulator activity [GO:0030234]	extracellular region [GO:0005576];proteasome complex [GO:0000502];proteasome regulatory particle, base subcomplex [GO:0008540];-;cytosol [GO:0005829];membrane [GO:0016020];proteasome regulatory particle [GO:0005838];proteasome storage granule [GO:0034515];azurophil granule lumen [GO:0035578];nucleoplasm [GO:0005654];nucleus [GO:0005634];proteasome accessory complex [GO:0022624]	regulation of mRNA stability [GO:0043488];regulation of cellular amino acid metabolic process [GO:0006521];Fc-epsilon receptor signaling pathway [GO:0038095];regulation of protein catabolic process [GO:0042176];positive regulation of canonical Wnt signaling pathway [GO:0090263];regulation of hematopoietic stem cell differentiation [GO:1902036];NIK/NF-kappaB signaling [GO:0038061];negative regulat…
B4DE78	cDNA FLJ52141, highly similar to 14-3-3 protein gamma			-	-	-	-
Q09161	Nuclear cap-binding protein subunit 1	4686	NCBP1	nuclear-transcribed mRNA catabolic process, nonsense-mediated decay [GO:0000184];termination of RNA polymerase II transcription [GO:0006369];nuclear export [GO:0051168];mRNA export from nucleus [GO:0006406];RNA splicing [GO:0008380];fibroblast growth factor receptor signaling pathway [GO:0008543];positive regulation of mRNA 3'-end processing [GO:0031442];regulation of mRNA processing [GO:0050684]…	mRNA binding [GO:0003729];RNA 7-methylguanosine cap binding [GO:0000340];RNA cap binding [GO:0000339];RNA binding [GO:0003723];-	cytosol [GO:0005829];nuclear cap binding complex [GO:0005846];nucleoplasm [GO:0005654];ribonucleoprotein complex [GO:1990904];mRNA cap binding complex [GO:0005845];mitochondrion [GO:0005739];RNA cap binding complex [GO:0034518];nucleus [GO:0005634];-	nuclear-transcribed mRNA catabolic process, nonsense-mediated decay [GO:0000184];termination of RNA polymerase II transcription [GO:0006369];nuclear export [GO:0051168];mRNA export from nucleus [GO:0006406];RNA splicing [GO:0008380];fibroblast growth factor receptor signaling pathway [GO:0008543];positive regulation of mRNA 3'-end processing [GO:0031442];regulation of mRNA processing [GO:0050684]…
Q5JXT2	Nucleolar protein 56		NOP56	ribosome biogenesis [GO:0042254];-	-	-;nucleolus [GO:0005730]	ribosome biogenesis [GO:0042254];-;-;-;nucleolus [GO:0005730]
B3KMV8	cDNA FLJ12766 fis, clone NT2RP2001520, highly similar to Calcium-binding mitochondrial carrier protein Aralar1			transmembrane transport [GO:0055085];-	calcium ion binding [GO:0005509];-	integral component of membrane [GO:0016021];-;mitochondrial inner membrane [GO:0005743]	transmembrane transport [GO:0055085];-;calcium ion binding [GO:0005509];-;integral component of membrane [GO:0016021];-;mitochondrial inner membrane [GO:0005743]
B4DZC3	5'-3' exoribonuclease	22803		-;mRNA processing [GO:0006397]	5'-3' exoribonuclease activity [GO:0004534];-;nucleic acid binding [GO:0003676]	nucleus [GO:0005634];-	-;mRNA processing [GO:0006397];5'-3' exoribonuclease activity [GO:0004534];-;nucleic acid binding [GO:0003676];nucleus [GO:0005634];-
A0A0A0MR02	Outer mitochondrial membrane protein porin 2		VDAC2	-	porin activity [GO:0015288];voltage-gated anion channel activity [GO:0008308];-	pore complex [GO:0046930];mitochondrion [GO:0005739];mitochondrial outer membrane [GO:0005741];-	-;porin activity [GO:0015288];voltage-gated anion channel activity [GO:0008308];-;pore complex [GO:0046930];mitochondrion [GO:0005739];mitochondrial outer membrane [GO:0005741];-
Q1RMG2	Adenosylhomocysteinase	191	AHCY	one-carbon metabolic process [GO:0006730];-	adenosylhomocysteinase activity [GO:0004013];-	-	one-carbon metabolic process [GO:0006730];-;adenosylhomocysteinase activity [GO:0004013];-;-
P83731	-	-	-	-	-	-	-
P06241	Tyrosine-protein kinase Fyn	2534	FYN	response to amyloid-beta [GO:1904645];cellular response to L-glutamate [GO:1905232];negative regulation of gene expression [GO:0010629];cellular response to amyloid-beta [GO:1904646];forebrain development [GO:0030900];negative regulation of neuron apoptotic process [GO:0043524];activated T cell proliferation [GO:0050798];heart process [GO:0003015];peptidyl-tyrosine phosphorylation [GO:0018108];re…	ion channel binding [GO:0044325];non-membrane spanning protein tyrosine kinase activity [GO:0004715];transmembrane receptor protein tyrosine kinase activity [GO:0004714];CD4 receptor binding [GO:0042609];growth factor receptor binding [GO:0070851];ATP binding [GO:0005524];peptide hormone receptor binding [GO:0051428];protein tyrosine kinase activity [GO:0004713];disordered domain specific binding…	dendrite [GO:0030425];Schaffer collateral - CA1 synapse [GO:0098685];cytosol [GO:0005829];glutamatergic synapse [GO:0098978];perinuclear endoplasmic reticulum [GO:0097038];extrinsic component of cytoplasmic side of plasma membrane [GO:0031234];actin filament [GO:0005884];postsynaptic density, intracellular component [GO:0099092];membrane raft [GO:0045121];plasma membrane [GO:0005886];postsynaptic…	response to amyloid-beta [GO:1904645];cellular response to L-glutamate [GO:1905232];negative regulation of gene expression [GO:0010629];cellular response to amyloid-beta [GO:1904646];forebrain development [GO:0030900];negative regulation of neuron apoptotic process [GO:0043524];activated T cell proliferation [GO:0050798];heart process [GO:0003015];peptidyl-tyrosine phosphorylation [GO:0018108];re…
A0A2R8YF45	Peroxisomal multifunctional enzyme type 2		HSD17B4	-	oxidoreductase activity [GO:0016491]	-	-;oxidoreductase activity [GO:0016491];-
F8WAV5	Protein-L-isoaspartate(D-aspartate) O-methyltransferase		PCMT1	-	protein-L-isoaspartate (D-aspartate) O-methyltransferase activity [GO:0004719]	-	-;protein-L-isoaspartate (D-aspartate) O-methyltransferase activity [GO:0004719];-
M0QX76	40S ribosomal protein S16		RPS16	translation [GO:0006412];-	structural constituent of ribosome [GO:0003735];-	ribosome [GO:0005840];-	translation [GO:0006412];-;structural constituent of ribosome [GO:0003735];-;ribosome [GO:0005840];-
O43837	Isocitrate dehydrogenase [NAD] subunit beta, mitochondrial	3420	IDH3B	isocitrate metabolic process [GO:0006102];tricarboxylic acid cycle [GO:0006099];-	magnesium ion binding [GO:0000287];electron transfer activity [GO:0009055];NAD binding [GO:0051287];isocitrate dehydrogenase (NAD+) activity [GO:0004449];-	-;mitochondrion [GO:0005739];mitochondrial matrix [GO:0005759];nucleus [GO:0005634]	isocitrate metabolic process [GO:0006102];tricarboxylic acid cycle [GO:0006099];-;magnesium ion binding [GO:0000287];electron transfer activity [GO:0009055];NAD binding [GO:0051287];isocitrate dehydrogenase (NAD+) activity [GO:0004449];-;-;mitochondrion [GO:0005739];mitochondrial matrix [GO:0005759];nucleus [GO:0005634]
P29508	Serpin B3	6317	SERPINB3	positive regulation of cell population proliferation [GO:0008284];negative regulation of proteolysis [GO:0045861];negative regulation of catalytic activity [GO:0043086];neutrophil degranulation [GO:0043312];negative regulation of JUN kinase activity [GO:0043508];negative regulation of endopeptidase activity [GO:0010951];positive regulation of epithelial to mesenchymal transition [GO:0010718];posi…	virus receptor activity [GO:0001618];serine-type endopeptidase inhibitor activity [GO:0004867];protease binding [GO:0002020];cysteine-type endopeptidase inhibitor activity [GO:0004869];-	extracellular region [GO:0005576];extracellular space [GO:0005615];vesicle [GO:0031982];cytoplasm [GO:0005737];azurophil granule lumen [GO:0035578];nucleus [GO:0005634];cytoplasmic vesicle [GO:0031410];-;extracellular exosome [GO:0070062]	positive regulation of cell population proliferation [GO:0008284];negative regulation of proteolysis [GO:0045861];negative regulation of catalytic activity [GO:0043086];neutrophil degranulation [GO:0043312];negative regulation of JUN kinase activity [GO:0043508];negative regulation of endopeptidase activity [GO:0010951];positive regulation of epithelial to mesenchymal transition [GO:0010718];posi…
Q5JXI8	Four and a half LIM domains protein 1		FHL1	-;muscle organ development [GO:0007517]	metal ion binding [GO:0046872];-	plasma membrane [GO:0005886];-;cytosol [GO:0005829]	-;muscle organ development [GO:0007517];metal ion binding [GO:0046872];-;plasma membrane [GO:0005886];-;cytosol [GO:0005829]
Q53FV0	Prohibitin	5245		-	-	plasma membrane [GO:0005886];mitochondrial inner membrane [GO:0005743]	-;-;plasma membrane [GO:0005886];mitochondrial inner membrane [GO:0005743]
A0A024RDB2	Ras-GTPase activating protein SH3 domain-binding protein 2, isoform CRA_b	9908	G3BP2	innate immune response [GO:0045087];stress granule assembly [GO:0034063];-	-;RNA binding [GO:0003723]	cytoplasmic stress granule [GO:0010494];-;cytosol [GO:0005829]	innate immune response [GO:0045087];stress granule assembly [GO:0034063];-;-;RNA binding [GO:0003723];cytoplasmic stress granule [GO:0010494];-;cytosol [GO:0005829]
Q9UMH5	RRM_3 domain-containing protein			-	RNA binding [GO:0003723]	-	-;RNA binding [GO:0003723];-
A0A5C2GE26	IG c1327_heavy_IGHV3-21_IGHD3-3_IGHJ6			-	-	-	-
B2RDG0	-	-	-	-	-	-	-
B3KX19	116 kDa U5 small nuclear ribonucleoprotein component	9343		RNA splicing [GO:0008380];-;mRNA processing [GO:0006397]	GTP binding [GO:0005525];GTPase activity [GO:0003924];-	-;spliceosomal complex [GO:0005681]	RNA splicing [GO:0008380];-;mRNA processing [GO:0006397];GTP binding [GO:0005525];GTPase activity [GO:0003924];-;-;spliceosomal complex [GO:0005681]
A0A0U1RQT1	Arf-GAP with coiled-coil, ANK repeat and PH domain-containing protein 2		ACAP2	positive regulation of GTPase activity [GO:0043547];-	GTPase activator activity [GO:0005096];-	-	positive regulation of GTPase activity [GO:0043547];-;GTPase activator activity [GO:0005096];-;-
H0YIF4	Transcription factor E2F7		E2F7	regulation of transcription by RNA polymerase II [GO:0006357];-	RNA polymerase II cis-regulatory region sequence-specific DNA binding [GO:0000978];-	transcription regulator complex [GO:0005667];nucleus [GO:0005634];-	regulation of transcription by RNA polymerase II [GO:0006357];-;RNA polymerase II cis-regulatory region sequence-specific DNA binding [GO:0000978];-;transcription regulator complex [GO:0005667];nucleus [GO:0005634];-
Q15393	Splicing factor 3B subunit 3	23450	SF3B3	negative regulation of protein catabolic process [GO:0042177];RNA splicing [GO:0008380];mRNA splicing, via spliceosome [GO:0000398];RNA splicing, via transesterification reactions [GO:0000375];-	U2 snRNA binding [GO:0030620];-;protein-containing complex binding [GO:0044877]	nucleolus [GO:0005730];U2-type precatalytic spliceosome [GO:0071005];U2 snRNP [GO:0005686];catalytic step 2 spliceosome [GO:0071013];-;nucleoplasm [GO:0005654];nucleus [GO:0005634];U12-type spliceosomal complex [GO:0005689]	negative regulation of protein catabolic process [GO:0042177];RNA splicing [GO:0008380];mRNA splicing, via spliceosome [GO:0000398];RNA splicing, via transesterification reactions [GO:0000375];-;U2 snRNA binding [GO:0030620];-;protein-containing complex binding [GO:0044877];nucleolus [GO:0005730];U2-type precatalytic spliceosome [GO:0071005];U2 snRNP [GO:0005686];catalytic step 2 spliceosome [GO:…
A0A0F7G8J1	Plasminogen		PLG	fibrinolysis [GO:0042730];tissue remodeling [GO:0048771];blood coagulation [GO:0007596];-	serine-type endopeptidase activity [GO:0004252];-	extracellular region [GO:0005576];-	fibrinolysis [GO:0042730];tissue remodeling [GO:0048771];blood coagulation [GO:0007596];-;serine-type endopeptidase activity [GO:0004252];-;extracellular region [GO:0005576];-
H7C3A1	-	-	-	-	-	-	-
P01024	Complement C3	718	C3	complement-dependent cytotoxicity [GO:0097278];regulation of immune response [GO:0050776];complement activation [GO:0006956];cellular protein metabolic process [GO:0044267];signal transduction [GO:0007165];neuron remodeling [GO:0016322];positive regulation of phagocytosis, engulfment [GO:0060100];oviduct epithelium development [GO:0035846];vertebrate eye-specific patterning [GO:0150064];response …	signaling receptor binding [GO:0005102];-;C5L2 anaphylatoxin chemotactic receptor binding [GO:0031715];endopeptidase inhibitor activity [GO:0004866]	extracellular region [GO:0005576];blood microparticle [GO:0072562];extracellular space [GO:0005615];cell surface [GO:0009986];protein-containing complex [GO:0032991];plasma membrane [GO:0005886];secretory granule lumen [GO:0034774];azurophil granule lumen [GO:0035578];endoplasmic reticulum lumen [GO:0005788];-;extracellular exosome [GO:0070062]	complement-dependent cytotoxicity [GO:0097278];regulation of immune response [GO:0050776];complement activation [GO:0006956];cellular protein metabolic process [GO:0044267];signal transduction [GO:0007165];neuron remodeling [GO:0016322];positive regulation of phagocytosis, engulfment [GO:0060100];oviduct epithelium development [GO:0035846];vertebrate eye-specific patterning [GO:0150064];response …
E7ET15	U2 snRNP-associated SURP motif-containing protein		U2SURP	RNA processing [GO:0006396];-	-;RNA binding [GO:0003723]	nucleoplasm [GO:0005654];-	RNA processing [GO:0006396];-;-;RNA binding [GO:0003723];nucleoplasm [GO:0005654];-
Q59FA2	Serine/arginine-rich splicing factor 1	6426		-	-;RNA binding [GO:0003723]	nucleus [GO:0005634];-	-;-;RNA binding [GO:0003723];nucleus [GO:0005634];-
A0A0A0MT01	Actin-depolymerizing factor	2934	GSN	barbed-end actin filament capping [GO:0051016];cell projection organization [GO:0030030];actin filament severing [GO:0051014];actin nucleation [GO:0045010];-	calcium ion binding [GO:0005509];-;actin filament binding [GO:0051015]	-	barbed-end actin filament capping [GO:0051016];cell projection organization [GO:0030030];actin filament severing [GO:0051014];actin nucleation [GO:0045010];-;calcium ion binding [GO:0005509];-;actin filament binding [GO:0051015];-
A0A5C2GTV5	IG c931_heavy_IGHV1-69_IGHD3-3_IGHJ5			-	-	-	-
P82673	28S ribosomal protein S35, mitochondrial	60488	MRPS35	mitochondrial translational termination [GO:0070126];mitochondrial translational elongation [GO:0070125];-;DNA damage response, detection of DNA damage [GO:0042769]	structural constituent of ribosome [GO:0003735];-;RNA binding [GO:0003723]	-;mitochondrial small ribosomal subunit [GO:0005763];mitochondrial inner membrane [GO:0005743]	mitochondrial translational termination [GO:0070126];mitochondrial translational elongation [GO:0070125];-;DNA damage response, detection of DNA damage [GO:0042769];structural constituent of ribosome [GO:0003735];-;RNA binding [GO:0003723];-;mitochondrial small ribosomal subunit [GO:0005763];mitochondrial inner membrane [GO:0005743]
A0A0B4J259	1,4-beta-N-acetylmuramidase C		LYZ	metabolic process [GO:0008152];cytolysis [GO:0019835];-;defense response to bacterium [GO:0042742]	lysozyme activity [GO:0003796];-	-	metabolic process [GO:0008152];cytolysis [GO:0019835];-;defense response to bacterium [GO:0042742];lysozyme activity [GO:0003796];-;-
A0A1W2PR17	6-phosphofructo-2-kinase		PFKFB3	fructose 2,6-bisphosphate metabolic process [GO:0006003];brain development [GO:0007420];-;fructose metabolic process [GO:0006000]	fructose-2,6-bisphosphate 2-phosphatase activity [GO:0004331];6-phosphofructo-2-kinase activity [GO:0003873];-;ATP binding [GO:0005524]	nucleoplasm [GO:0005654];-	fructose 2,6-bisphosphate metabolic process [GO:0006003];brain development [GO:0007420];-;fructose metabolic process [GO:0006000];fructose-2,6-bisphosphate 2-phosphatase activity [GO:0004331];6-phosphofructo-2-kinase activity [GO:0003873];-;ATP binding [GO:0005524];nucleoplasm [GO:0005654];-
Q6UN15	Pre-mRNA 3'-end-processing factor FIP1	81608	FIP1L1	mRNA 3'-end processing [GO:0031124];termination of RNA polymerase II transcription [GO:0006369];mRNA export from nucleus [GO:0006406];mRNA splicing, via spliceosome [GO:0000398];mRNA polyadenylation [GO:0006378];-;pre-mRNA cleavage required for polyadenylation [GO:0098789]	-;RNA binding [GO:0003723]	mRNA cleavage and polyadenylation specificity factor complex [GO:0005847];nucleoplasm [GO:0005654];-;cytosol [GO:0005829]	mRNA 3'-end processing [GO:0031124];termination of RNA polymerase II transcription [GO:0006369];mRNA export from nucleus [GO:0006406];mRNA splicing, via spliceosome [GO:0000398];mRNA polyadenylation [GO:0006378];-;pre-mRNA cleavage required for polyadenylation [GO:0098789];-;RNA binding [GO:0003723];mRNA cleavage and polyadenylation specificity factor complex [GO:0005847];nucleoplasm [GO:0005654]…
Q08378	Golgin subfamily A member 3	2802	GOLGA3	-;spermatogenesis [GO:0007283]	cadherin binding [GO:0045296];-	nucleolus [GO:0005730];cytosol [GO:0005829];Golgi apparatus [GO:0005794];membrane [GO:0016020];Golgi cisterna membrane [GO:0032580];extrinsic component of Golgi membrane [GO:0090498];nucleoplasm [GO:0005654];Golgi membrane [GO:0000139];-	-;spermatogenesis [GO:0007283];cadherin binding [GO:0045296];-;nucleolus [GO:0005730];cytosol [GO:0005829];Golgi apparatus [GO:0005794];membrane [GO:0016020];Golgi cisterna membrane [GO:0032580];extrinsic component of Golgi membrane [GO:0090498];nucleoplasm [GO:0005654];Golgi membrane [GO:0000139];-
Q59GK9	60S ribosomal protein L21			translation [GO:0006412];-	structural constituent of ribosome [GO:0003735];-	ribosome [GO:0005840];-	translation [GO:0006412];-;structural constituent of ribosome [GO:0003735];-;ribosome [GO:0005840];-
Q53FS6	TNF receptor-associated protein 1 variant	10131		protein folding [GO:0006457];-	ATPase activity [GO:0016887];unfolded protein binding [GO:0051082];-;ATP binding [GO:0005524]	-	protein folding [GO:0006457];-;ATPase activity [GO:0016887];unfolded protein binding [GO:0051082];-;ATP binding [GO:0005524];-
B3KTN5	cDNA FLJ38538 fis, clone HCHON2001407, highly similar to LanC-like protein 2	55915		carbohydrate metabolic process [GO:0005975]	-	-	carbohydrate metabolic process [GO:0005975];-;-
Q8IWX8	Calcium homeostasis endoplasmic reticulum protein	10523	CHERP	positive regulation of calcineurin-NFAT signaling cascade [GO:0070886];cellular calcium ion homeostasis [GO:0006874];nervous system development [GO:0007399];mRNA splicing, via spliceosome [GO:0000398];release of sequestered calcium ion into cytosol [GO:0051209];negative regulation of cell population proliferation [GO:0008285];-	ion channel binding [GO:0044325];-;RNA binding [GO:0003723]	membrane [GO:0016020];sarcoplasmic reticulum membrane [GO:0033017];cytoplasm [GO:0005737];perinuclear region of cytoplasm [GO:0048471];nucleoplasm [GO:0005654];-	positive regulation of calcineurin-NFAT signaling cascade [GO:0070886];cellular calcium ion homeostasis [GO:0006874];nervous system development [GO:0007399];mRNA splicing, via spliceosome [GO:0000398];release of sequestered calcium ion into cytosol [GO:0051209];negative regulation of cell population proliferation [GO:0008285];-;ion channel binding [GO:0044325];-;RNA binding [GO:0003723];membrane …
A0A6Q8PF43	Heat shock protein beta-1		HSPB1	-	-	cytoplasm [GO:0005737];nucleus [GO:0005634]	-;-;cytoplasm [GO:0005737];nucleus [GO:0005634]
Q5H9P4	Uncharacterized protein DKFZp686M19106		DKFZp686M19106	-	metal ion binding [GO:0046872]	-	-;metal ion binding [GO:0046872];-
D3DQF6	POU domain, class 4, transcription factor 3, isoform CRA_a		POU4F3	-	RNA binding [GO:0003723]	-	-;RNA binding [GO:0003723];-
A0A0A7M1X5	Lamin B2, isoform CRA_b		LMNB2	-	-	intermediate filament [GO:0005882]	-;-;intermediate filament [GO:0005882]
Q9BZ93	-	-	-	-	-	-	-
A0A5C2FUL3	IGL c691_light_IGKV2-24_IGKJ1			-	-	-	-
B4DW97	RNA helicase			-	RNA helicase activity [GO:0003724];hydrolase activity [GO:0016787];RNA binding [GO:0003723];ATP binding [GO:0005524]	-	-;RNA helicase activity [GO:0003724];hydrolase activity [GO:0016787];RNA binding [GO:0003723];ATP binding [GO:0005524];-
B3KUZ8	Aspartate aminotransferase			biosynthetic process [GO:0009058];-;cellular amino acid metabolic process [GO:0006520]	pyridoxal phosphate binding [GO:0030170];L-aspartate [GO:0004069];-	-	biosynthetic process [GO:0009058];-;cellular amino acid metabolic process [GO:0006520];pyridoxal phosphate binding [GO:0030170];L-aspartate [GO:0004069];-;-
Q9NZ23	Drug-sensitive protein 1		YA61	-	oxidoreductase activity, acting on the aldehyde or oxo group of donors, NAD or NADP as acceptor [GO:0016620]	-	-;oxidoreductase activity, acting on the aldehyde or oxo group of donors, NAD or NADP as acceptor [GO:0016620];-
A0A087WVM4	Formyltetrahydrofolate synthetase	25902	MTHFD1L	tetrahydrofolate interconversion [GO:0035999];-	methylenetetrahydrofolate dehydrogenase (NADP+) activity [GO:0004488];formate-tetrahydrofolate ligase activity [GO:0004329];-;ATP binding [GO:0005524]	mitochondrion [GO:0005739];-	tetrahydrofolate interconversion [GO:0035999];-;methylenetetrahydrofolate dehydrogenase (NADP+) activity [GO:0004488];formate-tetrahydrofolate ligase activity [GO:0004329];-;ATP binding [GO:0005524];mitochondrion [GO:0005739];-
B4DRA0	cDNA FLJ58459, highly similar to RNA-binding region-containing protein 2	9584		-;mRNA processing [GO:0006397]	-;RNA binding [GO:0003723]	nucleus [GO:0005634];-	-;mRNA processing [GO:0006397];-;RNA binding [GO:0003723];nucleus [GO:0005634];-
A8K5C5	MAGUK p55 subfamily member 5			-	-	endomembrane system [GO:0012505];plasma membrane [GO:0005886];bicellular tight junction [GO:0005923]	-;-;endomembrane system [GO:0012505];plasma membrane [GO:0005886];bicellular tight junction [GO:0005923]
V9GZ03	28S ribosomal protein S29, mitochondrial		DAP3	apoptotic process [GO:0006915];-	-	small ribosomal subunit [GO:0015935];mitochondrial ribosome [GO:0005761];-	apoptotic process [GO:0006915];-;-;small ribosomal subunit [GO:0015935];mitochondrial ribosome [GO:0005761];-
A0A5C2GJ36	IG c844_light_IGKV2D-29_IGKJ4			-	-	-	-
P13667	Protein disulfide-isomerase A4	9601	PDIA4	chaperone-mediated protein folding [GO:0061077];protein folding [GO:0006457];protein secretion [GO:0009306];response to endoplasmic reticulum stress [GO:0034976];-	protein disulfide isomerase activity [GO:0003756];peptide disulfide oxidoreductase activity [GO:0015037];-;RNA binding [GO:0003723]	extracellular space [GO:0005615];melanosome [GO:0042470];endoplasmic reticulum [GO:0005783];cell surface [GO:0009986];endoplasmic reticulum lumen [GO:0005788];-	chaperone-mediated protein folding [GO:0061077];protein folding [GO:0006457];protein secretion [GO:0009306];response to endoplasmic reticulum stress [GO:0034976];-;protein disulfide isomerase activity [GO:0003756];peptide disulfide oxidoreductase activity [GO:0015037];-;RNA binding [GO:0003723];extracellular space [GO:0005615];melanosome [GO:0042470];endoplasmic reticulum [GO:0005783];cell surfac…
A0A0A0MS14	Immunoglobulin heavy variable 1-45		IGHV1-45	defense response to bacterium [GO:0042742];innate immune response [GO:0045087];complement activation, classical pathway [GO:0006958];B cell receptor signaling pathway [GO:0050853];phagocytosis, recognition [GO:0006910];positive regulation of B cell activation [GO:0050871];phagocytosis, engulfment [GO:0006911];-	antigen binding [GO:0003823];-;immunoglobulin receptor binding [GO:0034987]	immunoglobulin complex, circulating [GO:0042571];external side of plasma membrane [GO:0009897];-	defense response to bacterium [GO:0042742];innate immune response [GO:0045087];complement activation, classical pathway [GO:0006958];B cell receptor signaling pathway [GO:0050853];phagocytosis, recognition [GO:0006910];positive regulation of B cell activation [GO:0050871];phagocytosis, engulfment [GO:0006911];-;antigen binding [GO:0003823];-;immunoglobulin receptor binding [GO:0034987];immunoglob…
E9PMT2	LIM domain only protein 7	4008	LMO7	regulation of signaling [GO:0023051];regulation of cell adhesion [GO:0030155];-	metal ion binding [GO:0046872];-	-	regulation of signaling [GO:0023051];regulation of cell adhesion [GO:0030155];-;metal ion binding [GO:0046872];-;-
A0A0S2Z3I3	Solute carrier family 25 member 10 isoform 3		SLC25A10	-	-	integral component of membrane [GO:0016021]	-;-;integral component of membrane [GO:0016021]
H0YGF3	Pre-mRNA-processing factor 19		PRPF19	-	-	-	-
B3KT66	26S proteasome non-ATPase regulatory subunit 6		PSMD6	-	-;enzyme regulator activity [GO:0030234]	proteasome complex [GO:0000502];-	-;-;enzyme regulator activity [GO:0030234];proteasome complex [GO:0000502];-
Q14573	-	-	-	-	-	-	-
I3L1L3	Myb-binding protein 1A		MYBBP1A	regulation of transcription, DNA-templated [GO:0006355];-	DNA binding [GO:0003677];transcription factor binding [GO:0008134];-	intracellular membrane-bounded organelle [GO:0043231];-;nucleolus [GO:0005730]	regulation of transcription, DNA-templated [GO:0006355];-;DNA binding [GO:0003677];transcription factor binding [GO:0008134];-;intracellular membrane-bounded organelle [GO:0043231];-;nucleolus [GO:0005730]
Q9NTK5	-	-	-	-	-	-	-
P35520	Cystathionine beta-synthase	102724560875	CBS	transsulfuration [GO:0019346];L-serine catabolic process [GO:0006565];homocysteine catabolic process [GO:0043418];L-serine metabolic process [GO:0006563];hydrogen sulfide biosynthetic process [GO:0070814];homocysteine metabolic process [GO:0050667];cysteine biosynthetic process [GO:0019344];cysteine biosynthetic process from serine [GO:0006535];L-cysteine catabolic process [GO:0019448];cysteine b…	oxygen binding [GO:0019825];cystathionine beta-synthase activity [GO:0004122];carbon monoxide binding [GO:0070025];metal ion binding [GO:0046872];heme binding [GO:0020037];modified amino acid binding [GO:0072341];nitrite reductase (NO-forming) activity [GO:0050421];pyridoxal phosphate binding [GO:0030170];enzyme binding [GO:0019899];nitric oxide binding [GO:0070026];S-adenosyl-L-methionine bindin…	cytoplasm [GO:0005737];nucleus [GO:0005634];-;cytosol [GO:0005829]	transsulfuration [GO:0019346];L-serine catabolic process [GO:0006565];homocysteine catabolic process [GO:0043418];L-serine metabolic process [GO:0006563];hydrogen sulfide biosynthetic process [GO:0070814];homocysteine metabolic process [GO:0050667];cysteine biosynthetic process [GO:0019344];cysteine biosynthetic process from serine [GO:0006535];L-cysteine catabolic process [GO:0019448];cysteine b…
A4UJ43	Glutathione S-transferase		GSTM3	-;glutathione metabolic process [GO:0006749]	glutathione transferase activity [GO:0004364];-	-	-;glutathione metabolic process [GO:0006749];glutathione transferase activity [GO:0004364];-;-
T2DN57	-	-	-	-	-	-	-
P24534	Elongation factor 1-beta	1933	EEF1B2	translational elongation [GO:0006414];-	guanyl-nucleotide exchange factor activity [GO:0005085];-;translation elongation factor activity [GO:0003746]	-;cytoplasm [GO:0005737];eukaryotic translation elongation factor 1 complex [GO:0005853];cytosol [GO:0005829]	translational elongation [GO:0006414];-;guanyl-nucleotide exchange factor activity [GO:0005085];-;translation elongation factor activity [GO:0003746];-;cytoplasm [GO:0005737];eukaryotic translation elongation factor 1 complex [GO:0005853];cytosol [GO:0005829]
Q53EP4	Dolichyl-diphosphooligosaccharide--protein glycosyltransferase subunit 1			protein glycosylation [GO:0006486];-	-	integral component of membrane [GO:0016021];oligosaccharyltransferase complex [GO:0008250];-	protein glycosylation [GO:0006486];-;-;integral component of membrane [GO:0016021];oligosaccharyltransferase complex [GO:0008250];-
P82675	28S ribosomal protein S5, mitochondrial	64969	MRPS5	mitochondrial translational termination [GO:0070126];mitochondrial translational elongation [GO:0070125];translation [GO:0006412];-	structural constituent of ribosome [GO:0003735];-;RNA binding [GO:0003723]	-;mitochondrion [GO:0005739];mitochondrial small ribosomal subunit [GO:0005763];mitochondrial inner membrane [GO:0005743]	mitochondrial translational termination [GO:0070126];mitochondrial translational elongation [GO:0070125];translation [GO:0006412];-;structural constituent of ribosome [GO:0003735];-;RNA binding [GO:0003723];-;mitochondrion [GO:0005739];mitochondrial small ribosomal subunit [GO:0005763];mitochondrial inner membrane [GO:0005743]
Q6FHZ0	Malate dehydrogenase		MDH2	tricarboxylic acid cycle [GO:0006099];carbohydrate metabolic process [GO:0005975];malate metabolic process [GO:0006108];-	L-malate dehydrogenase activity [GO:0030060];-	-	tricarboxylic acid cycle [GO:0006099];carbohydrate metabolic process [GO:0005975];malate metabolic process [GO:0006108];-;L-malate dehydrogenase activity [GO:0030060];-;-
P42356	-	-	-	-	-	-	-
H0Y917	WD repeat-containing protein 26		WDR26	-	-	-	-
P62851	40S ribosomal protein S25	6230	RPS25	translational initiation [GO:0006413];ribosomal small subunit biogenesis [GO:0042274];viral transcription [GO:0019083];translation [GO:0006412];SRP-dependent cotranslational protein targeting to membrane [GO:0006614];rRNA processing [GO:0006364];nuclear-transcribed mRNA catabolic process, nonsense-mediated decay [GO:0000184];cytoplasmic translation [GO:0002181];-	structural constituent of ribosome [GO:0003735];-;RNA binding [GO:0003723]	cytosolic small ribosomal subunit [GO:0022627];nucleolus [GO:0005730];cytosol [GO:0005829];cytosolic ribosome [GO:0022626];small ribosomal subunit [GO:0015935];ribosome [GO:0005840];postsynaptic density [GO:0014069];nucleoplasm [GO:0005654];nucleus [GO:0005634];-;extracellular exosome [GO:0070062]	translational initiation [GO:0006413];ribosomal small subunit biogenesis [GO:0042274];viral transcription [GO:0019083];translation [GO:0006412];SRP-dependent cotranslational protein targeting to membrane [GO:0006614];rRNA processing [GO:0006364];nuclear-transcribed mRNA catabolic process, nonsense-mediated decay [GO:0000184];cytoplasmic translation [GO:0002181];-;structural constituent of ribosom…
B2R923	cDNA, FLJ94174			-	oxidoreductase activity [GO:0016491];-	peroxisome [GO:0005777];-	-;oxidoreductase activity [GO:0016491];-;peroxisome [GO:0005777];-
B5BTZ8	Small nuclear ribonucleoprotein polypeptide B''		SNRPB2	-	RNA binding [GO:0003723]	-	-;RNA binding [GO:0003723];-
Q8TBT6	-	-	-	-	-	-	-
Q9Y2X3	Nucleolar protein 58	51602	NOP58	snoRNA localization [GO:0048254];-;rRNA processing [GO:0006364]	snoRNA binding [GO:0030515];TFIID-class transcription factor complex binding [GO:0001094];ATPase binding [GO:0051117];RNA binding [GO:0003723];-	nucleolus [GO:0005730];cytosol [GO:0005829];membrane [GO:0016020];pre-snoRNP complex [GO:0070761];small-subunit processome [GO:0032040];fibrillar center [GO:0001650];box C/D RNP complex [GO:0031428];sno(s)RNA-containing ribonucleoprotein complex [GO:0005732];Cajal body [GO:0015030];nucleoplasm [GO:0005654];-	snoRNA localization [GO:0048254];-;rRNA processing [GO:0006364];snoRNA binding [GO:0030515];TFIID-class transcription factor complex binding [GO:0001094];ATPase binding [GO:0051117];RNA binding [GO:0003723];-;nucleolus [GO:0005730];cytosol [GO:0005829];membrane [GO:0016020];pre-snoRNP complex [GO:0070761];small-subunit processome [GO:0032040];fibrillar center [GO:0001650];box C/D RNP complex [GO:…
A5PHJ9	PDHA1/LOC79064 protein		PDHA1/LOC79064	-	oxidoreductase activity, acting on the aldehyde or oxo group of donors, disulfide as acceptor [GO:0016624];-	integral component of membrane [GO:0016021];-	-;oxidoreductase activity, acting on the aldehyde or oxo group of donors, disulfide as acceptor [GO:0016624];-;integral component of membrane [GO:0016021];-
Q9H9B4	Sideroflexin-1	94081	SFXN1	L-serine transport [GO:0015825];D-serine transport [GO:0042942];mitochondrial transmembrane transport [GO:1990542];one-carbon metabolic process [GO:0006730];serine import into mitochondrion [GO:0140300];-	serine transmembrane transporter activity [GO:0022889];transmembrane transporter activity [GO:0022857];D-serine transmembrane transporter activity [GO:0042945];-;L-serine transmembrane transporter activity [GO:0015194]	mitochondrion [GO:0005739];integral component of mitochondrial inner membrane [GO:0031305];-	L-serine transport [GO:0015825];D-serine transport [GO:0042942];mitochondrial transmembrane transport [GO:1990542];one-carbon metabolic process [GO:0006730];serine import into mitochondrion [GO:0140300];-;serine transmembrane transporter activity [GO:0022889];transmembrane transporter activity [GO:0022857];D-serine transmembrane transporter activity [GO:0042945];-;L-serine transmembrane transport…
M0QZK8	Gamma-glutamylcyclotransferase			-	gamma-glutamylcyclotransferase activity [GO:0003839]	-	-;gamma-glutamylcyclotransferase activity [GO:0003839];-
B7Z9T7	Creatine kinase			phosphocreatine biosynthetic process [GO:0046314];-	creatine kinase activity [GO:0004111];-;ATP binding [GO:0005524]	-	phosphocreatine biosynthetic process [GO:0046314];-;creatine kinase activity [GO:0004111];-;ATP binding [GO:0005524];-
A8K6K2	cDNA FLJ75877, highly similar to Homo sapiens 5'-nucleotidase, cytosolic II (NT5C2), mRNA	22978		-	metal ion binding [GO:0046872];hydrolase activity [GO:0016787]	-	-;metal ion binding [GO:0046872];hydrolase activity [GO:0016787];-
B7Z6I3	DNA ligase			DNA repair [GO:0006281];DNA replication [GO:0006260];DNA biosynthetic process [GO:0071897];DNA recombination [GO:0006310];-	DNA binding [GO:0003677];DNA ligase (ATP) activity [GO:0003910];-;ATP binding [GO:0005524]	nucleus [GO:0005634];-	DNA repair [GO:0006281];DNA replication [GO:0006260];DNA biosynthetic process [GO:0071897];DNA recombination [GO:0006310];-;DNA binding [GO:0003677];DNA ligase (ATP) activity [GO:0003910];-;ATP binding [GO:0005524];nucleus [GO:0005634];-
O95292	Vesicle-associated membrane protein-associated protein B/C	9217	VAPB	positive regulation by host of viral release from host cell [GO:0044791];IRE1-mediated unfolded protein response [GO:0036498];positive regulation by host of viral genome replication [GO:0044829];COPII-coated vesicle budding [GO:0090114];sphingolipid biosynthetic process [GO:0030148];modulation by virus of host process [GO:0019048];negative regulation by host of viral genome replication [GO:004482…	FFAT motif binding [GO:0033149];microtubule binding [GO:0008017];protein heterodimerization activity [GO:0046982];beta-tubulin binding [GO:0048487];cadherin binding [GO:0045296];enzyme binding [GO:0019899];protein homodimerization activity [GO:0042803];-	integral component of membrane [GO:0016021];endoplasmic reticulum [GO:0005783];Golgi apparatus [GO:0005794];cytoplasm [GO:0005737];plasma membrane [GO:0005886];endoplasmic reticulum membrane [GO:0005789];-	positive regulation by host of viral release from host cell [GO:0044791];IRE1-mediated unfolded protein response [GO:0036498];positive regulation by host of viral genome replication [GO:0044829];COPII-coated vesicle budding [GO:0090114];sphingolipid biosynthetic process [GO:0030148];modulation by virus of host process [GO:0019048];negative regulation by host of viral genome replication [GO:004482…
P11388	DNA topoisomerase 2-alpha	7153	TOP2A	regulation of circadian rhythm [GO:0042752];rhythmic process [GO:0048511];DNA topological change [GO:0006265];hematopoietic progenitor cell differentiation [GO:0002244];positive regulation of transcription by RNA polymerase II [GO:0045944];positive regulation of single stranded viral RNA replication via double stranded DNA intermediate [GO:0045870];embryonic cleavage [GO:0040016];apoptotic chromo…	ATPase activity, acting on DNA [GO:0008094];chromatin binding [GO:0003682];magnesium ion binding [GO:0000287];protein homodimerization activity [GO:0042803];DNA topoisomerase type II (double strand cut, ATP-hydrolyzing) activity [GO:0003918];protein heterodimerization activity [GO:0046982];protein kinase C binding [GO:0005080];protein C-terminus binding [GO:0008022];ubiquitin binding [GO:0043130]…	chromosome, centromeric region [GO:0000775];nucleolus [GO:0005730];cytoplasm [GO:0005737];condensed chromosome [GO:0000793];protein-containing complex [GO:0032991];ribonucleoprotein complex [GO:1990904];nucleoplasm [GO:0005654];nucleus [GO:0005634];-;DNA topoisomerase type II (double strand cut, ATP-hydrolyzing) complex [GO:0009330]	regulation of circadian rhythm [GO:0042752];rhythmic process [GO:0048511];DNA topological change [GO:0006265];hematopoietic progenitor cell differentiation [GO:0002244];positive regulation of transcription by RNA polymerase II [GO:0045944];positive regulation of single stranded viral RNA replication via double stranded DNA intermediate [GO:0045870];embryonic cleavage [GO:0040016];apoptotic chromo…
P07948	Tyrosine-protein kinase Lyn	4067	LYN	Fc receptor mediated inhibitory signaling pathway [GO:0002774];regulation of mast cell degranulation [GO:0043304];positive regulation of Ras protein signal transduction [GO:0046579];response to carbohydrate [GO:0009743];response to drug [GO:0042493];oligodendrocyte development [GO:0014003];T cell costimulation [GO:0031295];response to insulin [GO:0032868];response to sterol depletion [GO:0006991]…	ion channel binding [GO:0044325];platelet-derived growth factor receptor binding [GO:0005161];phosphoprotein binding [GO:0051219];signaling receptor binding [GO:0005102];integrin binding [GO:0005178];SH3 domain binding [GO:0017124];glycosphingolipid binding [GO:0043208];protein tyrosine kinase activity [GO:0004713];kinase activity [GO:0016301];non-membrane spanning protein tyrosine kinase activit…	intracellular membrane-bounded organelle [GO:0043231];cytosol [GO:0005829];glutamatergic synapse [GO:0098978];Golgi apparatus [GO:0005794];cytoplasm [GO:0005737];integrin alpha2-beta1 complex [GO:0034666];mitochondrial crista [GO:0030061];extrinsic component of cytoplasmic side of plasma membrane [GO:0031234];mitochondrial intermembrane space [GO:0005758];membrane raft [GO:0045121];plasma membran…	Fc receptor mediated inhibitory signaling pathway [GO:0002774];regulation of mast cell degranulation [GO:0043304];positive regulation of Ras protein signal transduction [GO:0046579];response to carbohydrate [GO:0009743];response to drug [GO:0042493];oligodendrocyte development [GO:0014003];T cell costimulation [GO:0031295];response to insulin [GO:0032868];response to sterol depletion [GO:0006991]…
Q15459	Splicing factor 3A subunit 1	10291	SF3A1	mRNA processing [GO:0006397];mRNA splicing, via spliceosome [GO:0000398];U2-type prespliceosome assembly [GO:1903241];mRNA 3'-splice site recognition [GO:0000389];-	-;RNA binding [GO:0003723]	U2-type precatalytic spliceosome [GO:0071005];U2 snRNP [GO:0005686];spliceosomal complex [GO:0005681];catalytic step 2 spliceosome [GO:0071013];nuclear speck [GO:0016607];U2-type prespliceosome [GO:0071004];U2-type spliceosomal complex [GO:0005684];nucleoplasm [GO:0005654];nucleus [GO:0005634];-	mRNA processing [GO:0006397];mRNA splicing, via spliceosome [GO:0000398];U2-type prespliceosome assembly [GO:1903241];mRNA 3'-splice site recognition [GO:0000389];-;-;RNA binding [GO:0003723];U2-type precatalytic spliceosome [GO:0071005];U2 snRNP [GO:0005686];spliceosomal complex [GO:0005681];catalytic step 2 spliceosome [GO:0071013];nuclear speck [GO:0016607];U2-type prespliceosome [GO:0071004];…
Q01105	Protein SET	6418	SET	regulation of mRNA stability [GO:0043488];negative regulation of transcription, DNA-templated [GO:0045892];negative regulation of neuron apoptotic process [GO:0043524];negative regulation of histone acetylation [GO:0035067];viral process [GO:0016032];nucleosome disassembly [GO:0006337];nucleosome assembly [GO:0006334];DNA replication [GO:0006260];-;mitotic chromosome condensation [GO:0007076]	chromatin binding [GO:0003682];protein phosphatase regulator activity [GO:0019888];histone binding [GO:0042393];DNA binding [GO:0003677];protein phosphatase inhibitor activity [GO:0004864];-	chromatin [GO:0000785];endoplasmic reticulum [GO:0005783];cytosol [GO:0005829];cytoplasm [GO:0005737];protein-containing complex [GO:0032991];perinuclear region of cytoplasm [GO:0048471];lipid droplet [GO:0005811];nucleoplasm [GO:0005654];nucleus [GO:0005634];-	regulation of mRNA stability [GO:0043488];negative regulation of transcription, DNA-templated [GO:0045892];negative regulation of neuron apoptotic process [GO:0043524];negative regulation of histone acetylation [GO:0035067];viral process [GO:0016032];nucleosome disassembly [GO:0006337];nucleosome assembly [GO:0006334];DNA replication [GO:0006260];-;mitotic chromosome condensation [GO:0007076];chr…
Q9NQZ2	Something about silencing protein 10	57050	UTP3	maturation of SSU-rRNA from tricistronic rRNA transcript (SSU-rRNA, 5.8S rRNA, LSU-rRNA) [GO:0000462];brain development [GO:0007420];rRNA processing [GO:0006364];chromatin organization [GO:0006325];-	-;RNA binding [GO:0003723]	nucleolus [GO:0005730];small-subunit processome [GO:0032040];nucleoplasm [GO:0005654];nucleus [GO:0005634];-	maturation of SSU-rRNA from tricistronic rRNA transcript (SSU-rRNA, 5.8S rRNA, LSU-rRNA) [GO:0000462];brain development [GO:0007420];rRNA processing [GO:0006364];chromatin organization [GO:0006325];-;-;RNA binding [GO:0003723];nucleolus [GO:0005730];small-subunit processome [GO:0032040];nucleoplasm [GO:0005654];nucleus [GO:0005634];-
Q9ULE4	Protein FAM184B	27146	FAM184B	-	-	-	-
A0A024R6F2	Zinc finger CCCH domain-containing protein 14	79882	FLJ11806	regulation of mRNA stability [GO:0043488];-;negative regulation of mRNA polyadenylation [GO:1900364]	metal ion binding [GO:0046872];poly(A) binding [GO:0008143];-	nucleus [GO:0005634];-	regulation of mRNA stability [GO:0043488];-;negative regulation of mRNA polyadenylation [GO:1900364];metal ion binding [GO:0046872];poly(A) binding [GO:0008143];-;nucleus [GO:0005634];-
A0A075B6R9	Probable non-functional immunoglobulin kappa variable 2D-24		IGKV2D-24	immune response [GO:0006955];adaptive immune response [GO:0002250];-	-	extracellular space [GO:0005615];plasma membrane [GO:0005886];immunoglobulin complex [GO:0019814];-	immune response [GO:0006955];adaptive immune response [GO:0002250];-;-;extracellular space [GO:0005615];plasma membrane [GO:0005886];immunoglobulin complex [GO:0019814];-
Q9NSP3	cDNA FLJ35555 fis, clone SPLEN2004773, highly similar to GLUTAMINE SYNTHETASE		DKFZp434M0813	glutamine biosynthetic process [GO:0006542];-	-;glutamate-ammonia ligase activity [GO:0004356]	-	glutamine biosynthetic process [GO:0006542];-;-;glutamate-ammonia ligase activity [GO:0004356];-
Q4W4Y1	Dopamine receptor interacting protein 4		DRIP4	-	-	-	-
B3KMY8	cDNA FLJ12958 fis, clone NT2RP2005539, highly similar to Homo sapiens influenza virus NS1A binding protein (IVNS1ABP), transcript variant 1, mRNA			-	-	-	-
Q05DL8	CPNE3 protein		CPNE3	-	-	-	-
A0A6Q8PGG1	Kinesin-like protein KIF2A		KIF2A	microtubule-based movement [GO:0007018];-	microtubule binding [GO:0008017];-;ATP-dependent microtubule motor activity [GO:1990939];ATP binding [GO:0005524]	-	microtubule-based movement [GO:0007018];-;microtubule binding [GO:0008017];-;ATP-dependent microtubule motor activity [GO:1990939];ATP binding [GO:0005524];-
A0A024R2K4	-	-	-	-	-	-	-
A0A024R973	Protein odr-4 homolog		C1orf27	-	-	integral component of membrane [GO:0016021]	-;-;integral component of membrane [GO:0016021]
A0A024R1T5	2',3'-cyclic-nucleotide 3'-phosphodiesterase	1267	CNP	cyclic nucleotide catabolic process [GO:0009214];-	2',3'-cyclic-nucleotide 3'-phosphodiesterase activity [GO:0004113];-;RNA binding [GO:0003723]	melanosome [GO:0042470];-;plasma membrane [GO:0005886]	cyclic nucleotide catabolic process [GO:0009214];-;2',3'-cyclic-nucleotide 3'-phosphodiesterase activity [GO:0004113];-;RNA binding [GO:0003723];melanosome [GO:0042470];-;plasma membrane [GO:0005886]
H3BND8	Ubiquitin carboxyl-terminal hydrolase		USP7	ubiquitin-dependent protein catabolic process [GO:0006511];-;protein deubiquitination [GO:0016579]	thiol-dependent deubiquitinase [GO:0004843];-	-	ubiquitin-dependent protein catabolic process [GO:0006511];-;protein deubiquitination [GO:0016579];thiol-dependent deubiquitinase [GO:0004843];-;-
Q562T9	Actin-like protein		ACT	-	-	-	-
Q92828	Coronin-2A	7464	CORO2A	intracellular signal transduction [GO:0035556];-	-;actin filament binding [GO:0051015]	-;transcription repressor complex [GO:0017053]	intracellular signal transduction [GO:0035556];-;-;actin filament binding [GO:0051015];-;transcription repressor complex [GO:0017053]
Q7L0Y3	tRNA methyltransferase 10 homolog C	54931	TRMT10C	mitochondrial tRNA methylation [GO:0070901];mitochondrial tRNA processing [GO:0090646];mRNA methylation [GO:0080009];mitochondrial tRNA 3'-end processing [GO:1990180];mitochondrial RNA 5'-end processing [GO:0000964];mitochondrial tRNA 5'-end processing [GO:0097745];positive regulation of mitochondrial translation [GO:0070131];-	tRNA (guanine-N1-)-methyltransferase activity [GO:0009019];tRNA binding [GO:0000049];mRNA (adenine-N1-)-methyltransferase activity [GO:0061953];tRNA (adenine-N1-)-methyltransferase activity [GO:0016429];RNA binding [GO:0003723];-;identical protein binding [GO:0042802];tRNA (guanine(9)-N(1))-methyltransferase activity [GO:0052905]	mitochondrial matrix [GO:0005759];mitochondrial ribonuclease P complex [GO:0030678];mitochondrial nucleoid [GO:0042645];nucleoplasm [GO:0005654];mitochondrion [GO:0005739];nucleus [GO:0005634];-	mitochondrial tRNA methylation [GO:0070901];mitochondrial tRNA processing [GO:0090646];mRNA methylation [GO:0080009];mitochondrial tRNA 3'-end processing [GO:1990180];mitochondrial RNA 5'-end processing [GO:0000964];mitochondrial tRNA 5'-end processing [GO:0097745];positive regulation of mitochondrial translation [GO:0070131];-;tRNA (guanine-N1-)-methyltransferase activity [GO:0009019];tRNA bindi…
B2R8R5	-	-	-	-	-	-	-
F5GXS0	C4a anaphylatoxin		C4B	inflammatory response [GO:0006954];innate immune response [GO:0045087];complement activation, classical pathway [GO:0006958];-	-;endopeptidase inhibitor activity [GO:0004866]	dendrite [GO:0030425];extracellular space [GO:0005615];axon [GO:0030424];synapse [GO:0045202];-	inflammatory response [GO:0006954];innate immune response [GO:0045087];complement activation, classical pathway [GO:0006958];-;-;endopeptidase inhibitor activity [GO:0004866];dendrite [GO:0030425];extracellular space [GO:0005615];axon [GO:0030424];synapse [GO:0045202];-
B3KY60	cDNA FLJ16777 fis, clone BRHIP2029567, highly similar to Cell division cycle 5-like protein			cell division [GO:0051301];-;mRNA processing [GO:0006397];RNA splicing [GO:0008380]	-	-;spliceosomal complex [GO:0005681]	cell division [GO:0051301];-;mRNA processing [GO:0006397];RNA splicing [GO:0008380];-;-;spliceosomal complex [GO:0005681]
F6S7Q7	Threonyl-tRNA synthetase		TARS2	threonyl-tRNA aminoacylation [GO:0006435];-	threonine-tRNA ligase activity [GO:0004829];-;ATP binding [GO:0005524]	cytoplasm [GO:0005737];-	threonyl-tRNA aminoacylation [GO:0006435];-;threonine-tRNA ligase activity [GO:0004829];-;ATP binding [GO:0005524];cytoplasm [GO:0005737];-
A0A0U1RR14	Casein kinase I isoform gamma-1		CSNK1G1	-	protein serine/threonine kinase activity [GO:0004674];ATP binding [GO:0005524]	-	-;protein serine/threonine kinase activity [GO:0004674];ATP binding [GO:0005524];-
Q96QR8	-	-	-	-	-	-	-
Q8N4C5	DNAJC10 protein		DNAJC10	-	-	-	-
A8K9K8	rRNA adenine N(6)-methyltransferase	27292		-	RNA binding [GO:0003723];rRNA (adenine-N6,N6-)-dimethyltransferase activity [GO:0000179]	-	-;RNA binding [GO:0003723];rRNA (adenine-N6,N6-)-dimethyltransferase activity [GO:0000179];-
Q7Z417	Nuclear fragile X mental retardation-interacting protein 2	57532	NUFIP2	-	-;RNA binding [GO:0003723]	nuclear body [GO:0016604];polysomal ribosome [GO:0042788];cytosol [GO:0005829];cytoplasmic stress granule [GO:0010494];membrane [GO:0016020];cytoplasm [GO:0005737];nucleoplasm [GO:0005654];nucleus [GO:0005634];-	-;-;RNA binding [GO:0003723];nuclear body [GO:0016604];polysomal ribosome [GO:0042788];cytosol [GO:0005829];cytoplasmic stress granule [GO:0010494];membrane [GO:0016020];cytoplasm [GO:0005737];nucleoplasm [GO:0005654];nucleus [GO:0005634];-
P25398	40S ribosomal protein S12	6206	RPS12	translational initiation [GO:0006413];viral transcription [GO:0019083];translation [GO:0006412];SRP-dependent cotranslational protein targeting to membrane [GO:0006614];nuclear-transcribed mRNA catabolic process, nonsense-mediated decay [GO:0000184];cytoplasmic translation [GO:0002181];-	structural constituent of ribosome [GO:0003735];-;RNA binding [GO:0003723]	cytosolic small ribosomal subunit [GO:0022627];intracellular membrane-bounded organelle [GO:0043231];cytosol [GO:0005829];Golgi apparatus [GO:0005794];membrane [GO:0016020];cytosolic ribosome [GO:0022626];nucleoplasm [GO:0005654];-	translational initiation [GO:0006413];viral transcription [GO:0019083];translation [GO:0006412];SRP-dependent cotranslational protein targeting to membrane [GO:0006614];nuclear-transcribed mRNA catabolic process, nonsense-mediated decay [GO:0000184];cytoplasmic translation [GO:0002181];-;structural constituent of ribosome [GO:0003735];-;RNA binding [GO:0003723];cytosolic small ribosomal subunit […
A0A5C2H075	IG c1480_light_IGKV3-11_IGKJ4			-	-	-	-
B4DRH6	Enoyl-CoA hydratase			fatty acid beta-oxidation [GO:0006635];-	enoyl-CoA hydratase activity [GO:0004300];3-hydroxyacyl-CoA dehydrogenase activity [GO:0003857];-;NAD+ binding [GO:0070403]	mitochondrial fatty acid beta-oxidation multienzyme complex [GO:0016507];-	fatty acid beta-oxidation [GO:0006635];-;enoyl-CoA hydratase activity [GO:0004300];3-hydroxyacyl-CoA dehydrogenase activity [GO:0003857];-;NAD+ binding [GO:0070403];mitochondrial fatty acid beta-oxidation multienzyme complex [GO:0016507];-
P17900	Ganglioside GM2 activator	2760	GM2A	oligosaccharide catabolic process [GO:0009313];neutrophil degranulation [GO:0043312];ganglioside catabolic process [GO:0006689];learning or memory [GO:0007611];lipid storage [GO:0019915];positive regulation of hydrolase activity [GO:0051345];neuromuscular process controlling balance [GO:0050885];lipid transport [GO:0006869];-;glycosphingolipid metabolic process [GO:0006687]	beta-N-acetylgalactosaminidase activity [GO:0032428];-;lipid transporter activity [GO:0005319];phospholipase activator activity [GO:0016004]	apical plasma membrane [GO:0016324];extracellular region [GO:0005576];basolateral plasma membrane [GO:0016323];intracellular membrane-bounded organelle [GO:0043231];cytosol [GO:0005829];cytoplasmic side of plasma membrane [GO:0009898];lysosomal lumen [GO:0043202];azurophil granule lumen [GO:0035578];-;extracellular exosome [GO:0070062]	oligosaccharide catabolic process [GO:0009313];neutrophil degranulation [GO:0043312];ganglioside catabolic process [GO:0006689];learning or memory [GO:0007611];lipid storage [GO:0019915];positive regulation of hydrolase activity [GO:0051345];neuromuscular process controlling balance [GO:0050885];lipid transport [GO:0006869];-;glycosphingolipid metabolic process [GO:0006687];beta-N-acetylgalactosa…
A0A087X295	WD repeat-containing protein 6	11180	WDR6	-	-;insulin receptor substrate binding [GO:0043560]	protein-containing complex [GO:0032991];plasma membrane [GO:0005886];-;cytosol [GO:0005829]	-;-;insulin receptor substrate binding [GO:0043560];protein-containing complex [GO:0032991];plasma membrane [GO:0005886];-;cytosol [GO:0005829]
B4DF70	cDNA FLJ60461, highly similar to Peroxiredoxin-2			-	peroxidase activity [GO:0004601]	-	-;peroxidase activity [GO:0004601];-
A0A5C2GSJ0	IG c1913_heavy_IGHV4-4_IGHD2-15_IGHJ6			-	-	-	-
A8K1E9	Beta-MPP			protein processing involved in protein targeting to mitochondrion [GO:0006627];-	metalloendopeptidase activity [GO:0004222];metal ion binding [GO:0046872];-	-;mitochondrial processing peptidase complex [GO:0017087]	protein processing involved in protein targeting to mitochondrion [GO:0006627];-;metalloendopeptidase activity [GO:0004222];metal ion binding [GO:0046872];-;-;mitochondrial processing peptidase complex [GO:0017087]
A0A5C2GI59	IGH + IGL c435_heavy_IGHV1-2_IGHD5-12_IGHJ4			-	-	-	-
L0B3M6	RE1-silencing transcription factor		REST	-	-	-	-
A0A5C2GNG6	-	-	-	-	-	-	-
A0A6I8PIK9	Polyadenylate-binding protein 1-like		PABPC1L	-	-	-	-
C9JZR2	Catenin delta-1		CTNND1	-;cell-cell adhesion [GO:0098609]	cadherin binding [GO:0045296];-	plasma membrane [GO:0005886];-;cell junction [GO:0030054]	-;cell-cell adhesion [GO:0098609];cadherin binding [GO:0045296];-;plasma membrane [GO:0005886];-;cell junction [GO:0030054]
B7Z2B0	Calcium/calmodulin-dependent protein kinase			-	protein threonine kinase activity [GO:0106311];protein serine kinase activity [GO:0106310];calmodulin binding [GO:0005516];calmodulin-dependent protein kinase activity [GO:0004683];ATP binding [GO:0005524]	-	-;protein threonine kinase activity [GO:0106311];protein serine kinase activity [GO:0106310];calmodulin binding [GO:0005516];calmodulin-dependent protein kinase activity [GO:0004683];ATP binding [GO:0005524];-
A0A5C2GEZ4	IG c1324_heavy_IGHV1-18_IGHD3-3_IGHJ5			-	-	-	-
P29966	Myristoylated alanine-rich C-kinase substrate	4082	MARCKS	central nervous system development [GO:0007417];actin filament organization [GO:0007015];actin filament bundle assembly [GO:0051017];-;actin crosslink formation [GO:0051764]	protein kinase C binding [GO:0005080];calmodulin binding [GO:0005516];-;identical protein binding [GO:0042802];actin filament binding [GO:0051015]	actin cytoskeleton [GO:0015629];germinal vesicle [GO:0042585];cytoplasm [GO:0005737];centrosome [GO:0005813];plasma membrane [GO:0005886];focal adhesion [GO:0005925];actin filament bundle [GO:0032432];-;cell cortex [GO:0005938];extracellular exosome [GO:0070062]	central nervous system development [GO:0007417];actin filament organization [GO:0007015];actin filament bundle assembly [GO:0051017];-;actin crosslink formation [GO:0051764];protein kinase C binding [GO:0005080];calmodulin binding [GO:0005516];-;identical protein binding [GO:0042802];actin filament binding [GO:0051015];actin cytoskeleton [GO:0015629];germinal vesicle [GO:0042585];cytoplasm [GO:00…
A0A087X2D0	Serine/arginine-rich-splicing factor 3		SRSF3	-	RNA binding [GO:0003723]	-	-;RNA binding [GO:0003723];-
Q59HE2	Ornithine--oxo-acid aminotransferase			L-proline biosynthetic process [GO:0055129];-	ornithine(lysine) transaminase activity [GO:0050155];pyridoxal phosphate binding [GO:0030170];ornithine-oxo-acid transaminase activity [GO:0004587];-	-	L-proline biosynthetic process [GO:0055129];-;ornithine(lysine) transaminase activity [GO:0050155];pyridoxal phosphate binding [GO:0030170];ornithine-oxo-acid transaminase activity [GO:0004587];-;-
P09936	Ubiquitin carboxyl-terminal hydrolase isozyme L1	7345	UCHL1	negative regulation of MAP kinase activity [GO:0043407];proteasome-mediated ubiquitin-dependent protein catabolic process [GO:0043161];protein deubiquitination [GO:0016579];regulation of macroautophagy [GO:0016241];-	-;cysteine-type endopeptidase activity [GO:0004197];thiol-dependent deubiquitinase [GO:0004843];ubiquitin binding [GO:0043130];ubiquitin protein ligase binding [GO:0031625];alpha-2A adrenergic receptor binding [GO:0031694];ligase activity [GO:0016874];omega peptidase activity [GO:0008242]	cytosol [GO:0005829];cytoplasm [GO:0005737];nucleoplasm [GO:0005654];endoplasmic reticulum membrane [GO:0005789];-	negative regulation of MAP kinase activity [GO:0043407];proteasome-mediated ubiquitin-dependent protein catabolic process [GO:0043161];protein deubiquitination [GO:0016579];regulation of macroautophagy [GO:0016241];-;-;cysteine-type endopeptidase activity [GO:0004197];thiol-dependent deubiquitinase [GO:0004843];ubiquitin binding [GO:0043130];ubiquitin protein ligase binding [GO:0031625];alpha-2A …
Q01469	Fatty acid-binding protein 5	2171	FABP5	regulation of sensory perception of pain [GO:0051930];negative regulation of glucose transmembrane transport [GO:0010829];positive regulation of peroxisome proliferator activated receptor signaling pathway [GO:0035360];epidermis development [GO:0008544];neutrophil degranulation [GO:0043312];lipid transport across blood-brain barrier [GO:1990379];regulation of retrograde trans-synaptic signaling b…	fatty acid binding [GO:0005504];long-chain fatty acid transporter activity [GO:0005324];lipid binding [GO:0008289];retinoic acid binding [GO:0001972];-;identical protein binding [GO:0042802]	extracellular region [GO:0005576];cytosol [GO:0005829];synapse [GO:0045202];cytoplasm [GO:0005737];plasma membrane [GO:0005886];postsynaptic density [GO:0014069];secretory granule membrane [GO:0030667];azurophil granule lumen [GO:0035578];nucleoplasm [GO:0005654];nucleus [GO:0005634];-;extracellular exosome [GO:0070062]	regulation of sensory perception of pain [GO:0051930];negative regulation of glucose transmembrane transport [GO:0010829];positive regulation of peroxisome proliferator activated receptor signaling pathway [GO:0035360];epidermis development [GO:0008544];neutrophil degranulation [GO:0043312];lipid transport across blood-brain barrier [GO:1990379];regulation of retrograde trans-synaptic signaling b…
P46109	Crk-like protein	1399	CRKL	dendrite development [GO:0016358];JNK cascade [GO:0007254];positive regulation of substrate adhesion-dependent cell spreading [GO:1900026];retinoic acid receptor signaling pathway [GO:0048384];negative regulation of gene expression [GO:0010629];male gonad development [GO:0008584];positive regulation of Ras protein signal transduction [GO:0046579];anterior/posterior pattern specification [GO:00099…	phosphotyrosine residue binding [GO:0001784];cadherin binding [GO:0045296];RNA binding [GO:0003723];-;identical protein binding [GO:0042802]	cytosol [GO:0005829];neuromuscular junction [GO:0031594];protein-containing complex [GO:0032991];extrinsic component of postsynaptic membrane [GO:0098890];nucleoplasm [GO:0005654];-	dendrite development [GO:0016358];JNK cascade [GO:0007254];positive regulation of substrate adhesion-dependent cell spreading [GO:1900026];retinoic acid receptor signaling pathway [GO:0048384];negative regulation of gene expression [GO:0010629];male gonad development [GO:0008584];positive regulation of Ras protein signal transduction [GO:0046579];anterior/posterior pattern specification [GO:00099…
B4DM74	60S ribosomal protein L18a			translation [GO:0006412];-	structural constituent of ribosome [GO:0003735];-	ribosome [GO:0005840];-	translation [GO:0006412];-;structural constituent of ribosome [GO:0003735];-;ribosome [GO:0005840];-
H7C3T4	-	-	-	-	-	-	-
A0A087X260	TAR DNA-binding protein 43		TARDBP	RNA splicing [GO:0008380];-;mRNA processing [GO:0006397]	-;RNA binding [GO:0003723]	nucleus [GO:0005634];-	RNA splicing [GO:0008380];-;mRNA processing [GO:0006397];-;RNA binding [GO:0003723];nucleus [GO:0005634];-
P46783	40S ribosomal protein S10	6204	RPS10	translational initiation [GO:0006413];viral transcription [GO:0019083];ribosomal small subunit assembly [GO:0000028];translation [GO:0006412];SRP-dependent cotranslational protein targeting to membrane [GO:0006614];nuclear-transcribed mRNA catabolic process, nonsense-mediated decay [GO:0000184];cytoplasmic translation [GO:0002181];-	structural constituent of ribosome [GO:0003735];-;RNA binding [GO:0003723]	cytosolic small ribosomal subunit [GO:0022627];nucleolus [GO:0005730];cytosol [GO:0005829];membrane [GO:0016020];cytosolic ribosome [GO:0022626];ribosome [GO:0005840];focal adhesion [GO:0005925];nucleoplasm [GO:0005654];-	translational initiation [GO:0006413];viral transcription [GO:0019083];ribosomal small subunit assembly [GO:0000028];translation [GO:0006412];SRP-dependent cotranslational protein targeting to membrane [GO:0006614];nuclear-transcribed mRNA catabolic process, nonsense-mediated decay [GO:0000184];cytoplasmic translation [GO:0002181];-;structural constituent of ribosome [GO:0003735];-;RNA binding [G…
P49756	RNA-binding protein 25	58517	RBM25	regulation of alternative mRNA splicing, via spliceosome [GO:0000381];mRNA processing [GO:0006397];RNA splicing [GO:0008380];regulation of apoptotic process [GO:0042981];-	mRNA binding [GO:0003729];-;RNA binding [GO:0003723]	cytoplasm [GO:0005737];-;nuclear speck [GO:0016607]	regulation of alternative mRNA splicing, via spliceosome [GO:0000381];mRNA processing [GO:0006397];RNA splicing [GO:0008380];regulation of apoptotic process [GO:0042981];-;mRNA binding [GO:0003729];-;RNA binding [GO:0003723];cytoplasm [GO:0005737];-;nuclear speck [GO:0016607]
Q96DV4	39S ribosomal protein L38, mitochondrial	64978	MRPL38	mitochondrial translational termination [GO:0070126];mitochondrial translational elongation [GO:0070125];-	-	mitochondrion [GO:0005739];mitochondrial large ribosomal subunit [GO:0005762];-;mitochondrial inner membrane [GO:0005743]	mitochondrial translational termination [GO:0070126];mitochondrial translational elongation [GO:0070125];-;-;mitochondrion [GO:0005739];mitochondrial large ribosomal subunit [GO:0005762];-;mitochondrial inner membrane [GO:0005743]
D6RBE9	Annexin		ANXA5	negative regulation of coagulation [GO:0050819];-	calcium ion binding [GO:0005509];calcium-dependent phospholipid binding [GO:0005544];-	-	negative regulation of coagulation [GO:0050819];-;calcium ion binding [GO:0005509];calcium-dependent phospholipid binding [GO:0005544];-;-
P10599	Thioredoxin	7295	TXN	positive regulation of peptidyl-cysteine S-nitrosylation [GO:2000170];negative regulation of hydrogen peroxide-induced cell death [GO:1903206];response to radiation [GO:0009314];purinergic nucleotide receptor signaling pathway [GO:0035590];cell redox homeostasis [GO:0045454];positive regulation of protein kinase B signaling [GO:0051897];activation of protein kinase B activity [GO:0032148];glycero…	peptide disulfide oxidoreductase activity [GO:0015037];protein disulfide oxidoreductase activity [GO:0015035];RNA binding [GO:0003723];protein homodimerization activity [GO:0042803];-;protein-disulfide reductase activity [GO:0047134]	extracellular region [GO:0005576];cytosol [GO:0005829];cytoplasm [GO:0005737];nucleoplasm [GO:0005654];nucleus [GO:0005634];-;extracellular exosome [GO:0070062]	positive regulation of peptidyl-cysteine S-nitrosylation [GO:2000170];negative regulation of hydrogen peroxide-induced cell death [GO:1903206];response to radiation [GO:0009314];purinergic nucleotide receptor signaling pathway [GO:0035590];cell redox homeostasis [GO:0045454];positive regulation of protein kinase B signaling [GO:0051897];activation of protein kinase B activity [GO:0032148];glycero…
B4DWC4	Chloride intracellular channel protein			chloride transport [GO:0006821];-;regulation of ion transmembrane transport [GO:0034765]	voltage-gated ion channel activity [GO:0005244];-;chloride channel activity [GO:0005254]	chloride channel complex [GO:0034707];cytoplasm [GO:0005737];plasma membrane [GO:0005886];-	chloride transport [GO:0006821];-;regulation of ion transmembrane transport [GO:0034765];voltage-gated ion channel activity [GO:0005244];-;chloride channel activity [GO:0005254];chloride channel complex [GO:0034707];cytoplasm [GO:0005737];plasma membrane [GO:0005886];-
R9WQY1	Synaptic functional regulator FMR1		FMR1	mRNA processing [GO:0006397];RNA splicing [GO:0008380];nervous system development [GO:0007399];regulation of translation [GO:0006417];-	mRNA binding [GO:0003729];-	chromosome, centromeric region [GO:0000775];nucleolus [GO:0005730];cytoplasmic stress granule [GO:0010494];perikaryon [GO:0043204];dendritic spine [GO:0043197];filopodium tip [GO:0032433];plasma membrane [GO:0005886];perinuclear region of cytoplasm [GO:0048471];-;growth cone [GO:0030426]	mRNA processing [GO:0006397];RNA splicing [GO:0008380];nervous system development [GO:0007399];regulation of translation [GO:0006417];-;mRNA binding [GO:0003729];-;chromosome, centromeric region [GO:0000775];nucleolus [GO:0005730];cytoplasmic stress granule [GO:0010494];perikaryon [GO:0043204];dendritic spine [GO:0043197];filopodium tip [GO:0032433];plasma membrane [GO:0005886];perinuclear region…
A8MQ02	Afadin	4301	AFDN	signal transduction [GO:0007165];-;cell adhesion [GO:0007155]	-	cytosol [GO:0005829];nuclear speck [GO:0016607];plasma membrane [GO:0005886];cell junction [GO:0030054];nucleoplasm [GO:0005654];-	signal transduction [GO:0007165];-;cell adhesion [GO:0007155];-;cytosol [GO:0005829];nuclear speck [GO:0016607];plasma membrane [GO:0005886];cell junction [GO:0030054];nucleoplasm [GO:0005654];-
B3KM27	cDNA FLJ10093 fis, clone HEMBA1002363, highly similar to Structural maintenance of chromosome 2-like 1 protein			chromosome organization [GO:0051276];-	-;ATP binding [GO:0005524]	chromosome [GO:0005694];-	chromosome organization [GO:0051276];-;-;ATP binding [GO:0005524];chromosome [GO:0005694];-
Q9UL73	Myosin-reactive immunoglobulin heavy chain variable region			-	-	-	-
C9JRZ6	MICOS complex subunit MIC19	54927	CHCHD3	-	-;molecular adaptor activity [GO:0060090]	mitochondrion [GO:0005739];-;mitochondrial inner membrane [GO:0005743]	-;-;molecular adaptor activity [GO:0060090];mitochondrion [GO:0005739];-;mitochondrial inner membrane [GO:0005743]
B5BU25	U2 snRNP auxiliary factor large subunit		U2AF2	RNA splicing [GO:0008380];-;mRNA processing [GO:0006397]	-;RNA binding [GO:0003723]	nucleus [GO:0005634];-	RNA splicing [GO:0008380];-;mRNA processing [GO:0006397];-;RNA binding [GO:0003723];nucleus [GO:0005634];-
A0A1U9X8Y4	Chloride intracellular channel protein			regulation of ion transmembrane transport [GO:0034765];glutathione metabolic process [GO:0006749];chloride transport [GO:0006821];regulation of cell cycle [GO:0051726];-	voltage-gated ion channel activity [GO:0005244];-;chloride channel activity [GO:0005254]	cytoplasm [GO:0005737];chloride channel complex [GO:0034707];nuclear membrane [GO:0031965];plasma membrane [GO:0005886];-	regulation of ion transmembrane transport [GO:0034765];glutathione metabolic process [GO:0006749];chloride transport [GO:0006821];regulation of cell cycle [GO:0051726];-;voltage-gated ion channel activity [GO:0005244];-;chloride channel activity [GO:0005254];cytoplasm [GO:0005737];chloride channel complex [GO:0034707];nuclear membrane [GO:0031965];plasma membrane [GO:0005886];-
A0A669KB89	Protein scribble homolog		SCRIB	regulation of postsynaptic neurotransmitter receptor internalization [GO:0099149];astrocyte cell migration [GO:0043615];synaptic vesicle endocytosis [GO:0048488];cochlear nucleus development [GO:0021747];negative regulation of activated T cell proliferation [GO:0046007];neurotransmitter receptor transport, endosome to postsynaptic membrane [GO:0098887];mammary gland duct morphogenesis [GO:0060603…	-	basolateral plasma membrane [GO:0016323];presynapse [GO:0098793];glutamatergic synapse [GO:0098978];cytoplasm [GO:0005737];immunological synapse [GO:0001772];myelin sheath abaxonal region [GO:0035748];extrinsic component of postsynaptic density membrane [GO:0099147];cell-cell contact zone [GO:0044291];-	regulation of postsynaptic neurotransmitter receptor internalization [GO:0099149];astrocyte cell migration [GO:0043615];synaptic vesicle endocytosis [GO:0048488];cochlear nucleus development [GO:0021747];negative regulation of activated T cell proliferation [GO:0046007];neurotransmitter receptor transport, endosome to postsynaptic membrane [GO:0098887];mammary gland duct morphogenesis [GO:0060603…
P78527	DNA-dependent protein kinase catalytic subunit	5591	PRKDC	rhythmic process [GO:0048511];negative regulation of cellular senescence [GO:2000773];positive regulation of type I interferon production [GO:0032481];T cell receptor V(D)J recombination [GO:0033153];negative regulation of apoptotic process [GO:0043066];negative regulation of immunoglobulin production [GO:0002638];heart development [GO:0007507];telomere maintenance [GO:0000723];positive regulatio…	protein kinase activity [GO:0004672];protein serine/threonine kinase activity [GO:0004674];transcription factor binding [GO:0008134];protein threonine kinase activity [GO:0106311];DNA-dependent protein kinase activity [GO:0004677];U3 snoRNA binding [GO:0034511];protein serine kinase activity [GO:0106310];enzyme binding [GO:0019899];protein domain specific binding [GO:0019904];RNA binding [GO:0003…	nucleolus [GO:0005730];cytosol [GO:0005829];membrane [GO:0016020];small-subunit processome [GO:0032040];chromosome, telomeric region [GO:0000781];protein-containing complex [GO:0032991];transcription regulator complex [GO:0005667];protein-DNA complex [GO:0032993];DNA-dependent protein kinase-DNA ligase 4 complex [GO:0005958];nucleoplasm [GO:0005654];nucleus [GO:0005634];-;nonhomologous end joinin…	rhythmic process [GO:0048511];negative regulation of cellular senescence [GO:2000773];positive regulation of type I interferon production [GO:0032481];T cell receptor V(D)J recombination [GO:0033153];negative regulation of apoptotic process [GO:0043066];negative regulation of immunoglobulin production [GO:0002638];heart development [GO:0007507];telomere maintenance [GO:0000723];positive regulatio…
A0A0J9YYL3	60 kDa poly(U)-binding-splicing factor		PUF60	regulation of alternative mRNA splicing, via spliceosome [GO:0000381];RNA splicing [GO:0008380];-;mRNA processing [GO:0006397]	-;RNA binding [GO:0003723]	nucleus [GO:0005634];-	regulation of alternative mRNA splicing, via spliceosome [GO:0000381];RNA splicing [GO:0008380];-;mRNA processing [GO:0006397];-;RNA binding [GO:0003723];nucleus [GO:0005634];-
A8K690	cDNA FLJ76863, highly similar to Homo sapiens stress-induced-phosphoprotein 1 (Hsp70/Hsp90-organizing protein) (STIP1), mRNA			-	-	-	-
A0A0S2Z5V5	Methyltransferase like 17 isoform 1		METTL17	translation [GO:0006412];-;methylation [GO:0032259]	methyltransferase activity [GO:0008168];-	mitochondrion [GO:0005739];nucleoplasm [GO:0005654];-	translation [GO:0006412];-;methylation [GO:0032259];methyltransferase activity [GO:0008168];-;mitochondrion [GO:0005739];nucleoplasm [GO:0005654];-
A0A5C2GLG1	IG c899_heavy_IGHV4-39_IGHD7-27_IGHJ3			-	-	-	-
A0A384MDU2	Collagen, type I, alpha 2, isoform CRA_c		COL1A2	-	extracellular matrix structural constituent [GO:0005201];-	-;collagen trimer [GO:0005581]	-;extracellular matrix structural constituent [GO:0005201];-;-;collagen trimer [GO:0005581]
Q5JR04	RNA helicase	4343	MOV10	post-transcriptional gene silencing by RNA [GO:0035194];-	5'-3' RNA helicase activity [GO:0032574];-;RNA binding [GO:0003723]	P-body [GO:0000932];-;cytosol [GO:0005829]	post-transcriptional gene silencing by RNA [GO:0035194];-;5'-3' RNA helicase activity [GO:0032574];-;RNA binding [GO:0003723];P-body [GO:0000932];-;cytosol [GO:0005829]
A0A5C2GTE7	IG c1109_heavy_IGHV5-51_IGHD4-23_IGHJ4			-	-	-	-
A0A499FJY3	RNA-binding protein 15		RBM15	viral process [GO:0016032];-	-;RNA binding [GO:0003723]	-	viral process [GO:0016032];-;-;RNA binding [GO:0003723];-
B3KUJ2	cDNA FLJ40024 fis, clone STOMA2007745, highly similar to UBIQUITIN-ACTIVATING ENZYME E1			protein ubiquitination [GO:0016567];-	-;ubiquitin-like modifier activating enzyme activity [GO:0008641]	-	protein ubiquitination [GO:0016567];-;-;ubiquitin-like modifier activating enzyme activity [GO:0008641];-
A0A5C2GLE4	IG c156_heavy_IGHV2-70_IGHD2-2_IGHJ6			-	-	-	-
A0A5C2GB72	IGH + IGL c4_light_IGKV3-15_IGKJ4			-	-	-	-
P78371	T-complex protein 1 subunit beta	10576	CCT2	binding of sperm to zona pellucida [GO:0007339];positive regulation of protein localization to Cajal body [GO:1904871];positive regulation of telomerase RNA localization to Cajal body [GO:1904874];positive regulation of telomere maintenance via telomerase [GO:0032212];neutrophil degranulation [GO:0043312];protein folding [GO:0006457];positive regulation of telomerase activity [GO:0051973];chapero…	unfolded protein binding [GO:0051082];ubiquitin protein ligase binding [GO:0031625];ATPase activity [GO:0016887];protein folding chaperone [GO:0044183];-;ATP binding [GO:0005524]	extracellular region [GO:0005576];microtubule [GO:0005874];cytosol [GO:0005829];chaperonin-containing T-complex [GO:0005832];zona pellucida receptor complex [GO:0002199];azurophil granule lumen [GO:0035578];-;cell body [GO:0044297];extracellular exosome [GO:0070062]	binding of sperm to zona pellucida [GO:0007339];positive regulation of protein localization to Cajal body [GO:1904871];positive regulation of telomerase RNA localization to Cajal body [GO:1904874];positive regulation of telomere maintenance via telomerase [GO:0032212];neutrophil degranulation [GO:0043312];protein folding [GO:0006457];positive regulation of telomerase activity [GO:0051973];chapero…
Q9H9J2	39S ribosomal protein L44, mitochondrial	65080	MRPL44	RNA processing [GO:0006396];pre-miRNA processing [GO:0031054];mitochondrial translational elongation [GO:0070125];production of siRNA involved in RNA interference [GO:0030422];mitochondrial translational termination [GO:0070126];-;primary miRNA processing [GO:0031053]	ribonuclease III activity [GO:0004525];double-stranded RNA binding [GO:0003725];-;RNA binding [GO:0003723]	nuclear body [GO:0016604];mitochondrial large ribosomal subunit [GO:0005762];nucleoplasm [GO:0005654];plasma membrane [GO:0005886];mitochondrial inner membrane [GO:0005743];mitochondrion [GO:0005739];nucleus [GO:0005634];-	RNA processing [GO:0006396];pre-miRNA processing [GO:0031054];mitochondrial translational elongation [GO:0070125];production of siRNA involved in RNA interference [GO:0030422];mitochondrial translational termination [GO:0070126];-;primary miRNA processing [GO:0031053];ribonuclease III activity [GO:0004525];double-stranded RNA binding [GO:0003725];-;RNA binding [GO:0003723];nuclear body [GO:001660…
Q6I9T8	Serine/threonine-protein phosphatase		PPP2CA	-	protein serine phosphatase activity [GO:0106306];protein threonine phosphatase activity [GO:0106307]	-	-;protein serine phosphatase activity [GO:0106306];protein threonine phosphatase activity [GO:0106307];-
A0A5C2GAX9	IGH c385_heavy__IGHV3-11_IGHD1-26_IGHJ4			-	-	-	-
A0A161I202	Lactotransferrin		LTF	ion transport [GO:0006811];ossification [GO:0001503];antifungal humoral response [GO:0019732];regulation of cytokine production [GO:0001817];-;antibacterial humoral response [GO:0019731]	serine-type endopeptidase activity [GO:0004252];iron ion binding [GO:0005506];-	extracellular space [GO:0005615];-	ion transport [GO:0006811];ossification [GO:0001503];antifungal humoral response [GO:0019732];regulation of cytokine production [GO:0001817];-;antibacterial humoral response [GO:0019731];serine-type endopeptidase activity [GO:0004252];iron ion binding [GO:0005506];-;extracellular space [GO:0005615];-
Q9BZE4	-	-	-	-	-	-	-
O15371	Eukaryotic translation initiation factor 3 subunit D	8664	EIF3D	positive regulation of mRNA binding [GO:1902416];translational initiation [GO:0006413];cap-dependent translational initiation [GO:0002191];IRES-dependent viral translational initiation [GO:0075522];positive regulation of translation [GO:0045727];formation of cytoplasmic translation initiation complex [GO:0001732];viral translational termination-reinitiation [GO:0075525];-	translation initiation factor activity [GO:0003743];-;mRNA cap binding [GO:0098808];RNA binding [GO:0003723]	eukaryotic 43S preinitiation complex [GO:0016282];cytosol [GO:0005829];membrane [GO:0016020];eukaryotic translation initiation factor 3 complex, eIF3m [GO:0071541];eukaryotic 48S preinitiation complex [GO:0033290];eukaryotic translation initiation factor 3 complex [GO:0005852];-	positive regulation of mRNA binding [GO:1902416];translational initiation [GO:0006413];cap-dependent translational initiation [GO:0002191];IRES-dependent viral translational initiation [GO:0075522];positive regulation of translation [GO:0045727];formation of cytoplasmic translation initiation complex [GO:0001732];viral translational termination-reinitiation [GO:0075525];-;translation initiation f…
F8WE26	Metaxin-2		MTX2	-	-	-	-
A0A024R7L5	UPF1	5976	UPF1	nuclear-transcribed mRNA catabolic process, nonsense-mediated decay [GO:0000184];-	RNA helicase activity [GO:0003724];hydrolase activity [GO:0016787];zinc ion binding [GO:0008270];DNA binding [GO:0003677];RNA binding [GO:0003723];-;ATP binding [GO:0005524]	nucleoplasm [GO:0005654];cytoplasm [GO:0005737];-	nuclear-transcribed mRNA catabolic process, nonsense-mediated decay [GO:0000184];-;RNA helicase activity [GO:0003724];hydrolase activity [GO:0016787];zinc ion binding [GO:0008270];DNA binding [GO:0003677];RNA binding [GO:0003723];-;ATP binding [GO:0005524];nucleoplasm [GO:0005654];cytoplasm [GO:0005737];-
D6REW7	E3 ubiquitin-protein transferase MAEA		MAEA	negative regulation of gluconeogenesis [GO:0045721];erythrocyte maturation [GO:0043249];-	-;actin binding [GO:0003779]	nuclear matrix [GO:0016363];nucleoplasm [GO:0005654];-	negative regulation of gluconeogenesis [GO:0045721];erythrocyte maturation [GO:0043249];-;-;actin binding [GO:0003779];nuclear matrix [GO:0016363];nucleoplasm [GO:0005654];-
A0A5C2GA21	IGH + IGL c126_heavy_IGHV1-8_IGHD3-10_IGHJ5			-	-	-	-
A0A5C2GEC2	IGH + IGL c397_heavy_IGHV4-34_IGHD3-10_IGHJ6			-	-	-	-
Q96QA5	Gasdermin-A	284110	GSDMA	apoptotic process [GO:0006915];pyroptosis [GO:0070269];defense response to bacterium [GO:0042742];-	phosphatidylserine binding [GO:0001786];phosphatidylinositol-4,5-bisphosphate binding [GO:0005546];phosphatidylinositol-4-phosphate binding [GO:0070273];-	integral component of membrane [GO:0016021];cytosol [GO:0005829];plasma membrane [GO:0005886];perinuclear region of cytoplasm [GO:0048471];-	apoptotic process [GO:0006915];pyroptosis [GO:0070269];defense response to bacterium [GO:0042742];-;phosphatidylserine binding [GO:0001786];phosphatidylinositol-4,5-bisphosphate binding [GO:0005546];phosphatidylinositol-4-phosphate binding [GO:0070273];-;integral component of membrane [GO:0016021];cytosol [GO:0005829];plasma membrane [GO:0005886];perinuclear region of cytoplasm [GO:0048471];-
A0A1L2BU42	Anti-staphylococcal enterotoxin A heavy chain variable region			-	-	-	-
A0A5C2G657	IGH c456_heavy__IGHV1-69_IGHD3-10_IGHJ2			-	-	-	-
Q16629	Serine/arginine-rich splicing factor 7	6432	SRSF7	mRNA 3'-end processing [GO:0031124];RNA export from nucleus [GO:0006405];mRNA processing [GO:0006397];mRNA export from nucleus [GO:0006406];RNA splicing [GO:0008380];mRNA splicing, via spliceosome [GO:0000398];negative regulation of mRNA splicing, via spliceosome [GO:0048025];-;cellular response to leukemia inhibitory factor [GO:1990830]	zinc ion binding [GO:0008270];-;protein domain specific binding [GO:0019904];RNA binding [GO:0003723]	cytoplasm [GO:0005737];nuclear speck [GO:0016607];nucleoplasm [GO:0005654];nucleus [GO:0005634];-;extracellular exosome [GO:0070062]	mRNA 3'-end processing [GO:0031124];RNA export from nucleus [GO:0006405];mRNA processing [GO:0006397];mRNA export from nucleus [GO:0006406];RNA splicing [GO:0008380];mRNA splicing, via spliceosome [GO:0000398];negative regulation of mRNA splicing, via spliceosome [GO:0048025];-;cellular response to leukemia inhibitory factor [GO:1990830];zinc ion binding [GO:0008270];-;protein domain specific bin…
Q8NFW8	N-acylneuraminate cytidylyltransferase	55907	CMAS	-;N-acetylneuraminate metabolic process [GO:0006054]	N-acylneuraminate cytidylyltransferase activity [GO:0008781];-	membrane [GO:0016020];nucleoplasm [GO:0005654];nucleus [GO:0005634];-	-;N-acetylneuraminate metabolic process [GO:0006054];N-acylneuraminate cytidylyltransferase activity [GO:0008781];-;membrane [GO:0016020];nucleoplasm [GO:0005654];nucleus [GO:0005634];-
Q5QTS3	60S ribosomal protein L13a			regulation of translation [GO:0006417];translation [GO:0006412];-	structural constituent of ribosome [GO:0003735];-	large ribosomal subunit [GO:0015934];-	regulation of translation [GO:0006417];translation [GO:0006412];-;structural constituent of ribosome [GO:0003735];-;large ribosomal subunit [GO:0015934];-
A0A0A0MT16	ATP-binding cassette sub-family A member 13	154664	ABCA13	positive regulation of synaptic vesicle endocytosis [GO:1900244];positive regulation of cholesterol transport [GO:0032376];-;ceramide transport [GO:0035627]	ATPase-coupled transmembrane transporter activity [GO:0042626];-;ATP binding [GO:0005524]	intracellular vesicle [GO:0097708];integral component of membrane [GO:0016021];-	positive regulation of synaptic vesicle endocytosis [GO:1900244];positive regulation of cholesterol transport [GO:0032376];-;ceramide transport [GO:0035627];ATPase-coupled transmembrane transporter activity [GO:0042626];-;ATP binding [GO:0005524];intracellular vesicle [GO:0097708];integral component of membrane [GO:0016021];-
H3BN98	40S ribosomal protein S15a			cotranslational protein targeting to membrane [GO:0006613];-;translation [GO:0006412]	structural constituent of ribosome [GO:0003735];-	ribosome [GO:0005840];integral component of membrane [GO:0016021];Sec61 translocon complex [GO:0005784];-	cotranslational protein targeting to membrane [GO:0006613];-;translation [GO:0006412];structural constituent of ribosome [GO:0003735];-;ribosome [GO:0005840];integral component of membrane [GO:0016021];Sec61 translocon complex [GO:0005784];-
P07305	Histone H1.0	3005	H1-0	chromatin silencing [GO:0006342];negative regulation of chromatin silencing [GO:0031936];positive regulation of transcription regulatory region DNA binding [GO:2000679];apoptotic DNA fragmentation [GO:0006309];nucleosome positioning [GO:0016584];nucleosome assembly [GO:0006334];negative regulation of DNA recombination [GO:0045910];chromosome condensation [GO:0030261];negative regulation of transc…	minor groove of adenine-thymine-rich DNA binding [GO:0003680];chromatin DNA binding [GO:0031490];RNA binding [GO:0003723];double-stranded DNA binding [GO:0003690];-;nucleosomal DNA binding [GO:0031492]	actin cytoskeleton [GO:0015629];nuclear body [GO:0016604];chromatin [GO:0000785];Golgi apparatus [GO:0005794];-;nucleoplasm [GO:0005654];nucleosome [GO:0000786];nucleus [GO:0005634];euchromatin [GO:0000791];transcription repressor complex [GO:0017053]	chromatin silencing [GO:0006342];negative regulation of chromatin silencing [GO:0031936];positive regulation of transcription regulatory region DNA binding [GO:2000679];apoptotic DNA fragmentation [GO:0006309];nucleosome positioning [GO:0016584];nucleosome assembly [GO:0006334];negative regulation of DNA recombination [GO:0045910];chromosome condensation [GO:0030261];negative regulation of transc…
B2RE59	CCR4-NOT transcription complex subunit 9			-;mRNA catabolic process [GO:0006402]	-	-;P-body [GO:0000932];CCR4-NOT complex [GO:0030014]	-;mRNA catabolic process [GO:0006402];-;-;P-body [GO:0000932];CCR4-NOT complex [GO:0030014]
Q9BXW7	Haloacid dehalogenase-like hydrolase domain-containing 5	27440	HDHD5	glycerophospholipid biosynthetic process [GO:0046474];-	-	mitochondrion [GO:0005739];-	glycerophospholipid biosynthetic process [GO:0046474];-;-;mitochondrion [GO:0005739];-
A0A5C2GDT6	IGH + IGL c79_heavy_IGHV2-5_IGHD4-17_IGHJ2			-	-	-	-
Q8TBR3	Fusion (Involved in t(1216) in malignant liposarcoma)		FUS	regulation of transcription, DNA-templated [GO:0006355];-	metal ion binding [GO:0046872];-;RNA binding [GO:0003723]	nucleus [GO:0005634];-	regulation of transcription, DNA-templated [GO:0006355];-;metal ion binding [GO:0046872];-;RNA binding [GO:0003723];nucleus [GO:0005634];-
A0A024R8D4	Mitochondrial ribosomal protein S2, isoform CRA_a		MRPS2	translation [GO:0006412];-	structural constituent of ribosome [GO:0003735];-	small ribosomal subunit [GO:0015935];-	translation [GO:0006412];-;structural constituent of ribosome [GO:0003735];-;small ribosomal subunit [GO:0015935];-
Q4ZG57	-	-	-	-	-	-	-
P83369	U7 snRNA-associated Sm-like protein LSm11	134353	LSM11	histone mRNA metabolic process [GO:0008334];termination of RNA polymerase II transcription [GO:0006369];mRNA 3'-end processing by stem-loop binding and cleavage [GO:0006398];positive regulation of G1/S transition of mitotic cell cycle [GO:1900087];-	U7 snRNA binding [GO:0071209];-	nuclear body [GO:0016604];telomerase holoenzyme complex [GO:0005697];U7 snRNP [GO:0005683];histone pre-mRNA 3'end processing complex [GO:0071204];nucleoplasm [GO:0005654];nucleus [GO:0005634];-	histone mRNA metabolic process [GO:0008334];termination of RNA polymerase II transcription [GO:0006369];mRNA 3'-end processing by stem-loop binding and cleavage [GO:0006398];positive regulation of G1/S transition of mitotic cell cycle [GO:1900087];-;U7 snRNA binding [GO:0071209];-;nuclear body [GO:0016604];telomerase holoenzyme complex [GO:0005697];U7 snRNP [GO:0005683];histone pre-mRNA 3'end pro…
A0A5C2GUL0	IG c197_heavy_IGHV4-34_IGHD3-3_IGHJ6			-	-	-	-
E9PC15	Acylglycerol kinase, mitochondrial		AGK	-	NAD+ kinase activity [GO:0003951];-	mitochondrion [GO:0005739];intracellular membrane-bounded organelle [GO:0043231];-	-;NAD+ kinase activity [GO:0003951];-;mitochondrion [GO:0005739];intracellular membrane-bounded organelle [GO:0043231];-
B5BUB1	RuvB-like helicase		RUVBL1	DNA recombination [GO:0006310];DNA repair [GO:0006281];-	5'-3' DNA helicase activity [GO:0043139];hydrolase activity [GO:0016787];-;ATP binding [GO:0005524]	-;NuA4 histone acetyltransferase complex [GO:0035267];R2TP complex [GO:0097255];Ino80 complex [GO:0031011]	DNA recombination [GO:0006310];DNA repair [GO:0006281];-;5'-3' DNA helicase activity [GO:0043139];hydrolase activity [GO:0016787];-;ATP binding [GO:0005524];-;NuA4 histone acetyltransferase complex [GO:0035267];R2TP complex [GO:0097255];Ino80 complex [GO:0031011]
O95816	BAG family molecular chaperone regulator 2	9532	BAG2	negative regulation of ubiquitin protein ligase activity [GO:1904667];positive regulation of protein processing [GO:0010954];protein metabolic process [GO:0019538];protein folding [GO:0006457];regulation of cellular response to heat [GO:1900034];negative regulation of protein binding [GO:0032091];positive regulation of proteasomal protein catabolic process [GO:1901800];protein stabilization [GO:0…	ion channel binding [GO:0044325];heat shock protein binding [GO:0031072];tau protein binding [GO:0048156];chaperone binding [GO:0051087];ubiquitin protein ligase binding [GO:0031625];-;identical protein binding [GO:0042802];adenyl-nucleotide exchange factor activity [GO:0000774]	dendrite [GO:0030425];dendritic microtubule [GO:1901588];cytosol [GO:0005829];axon [GO:0030424];chaperone complex [GO:0101031];-	negative regulation of ubiquitin protein ligase activity [GO:1904667];positive regulation of protein processing [GO:0010954];protein metabolic process [GO:0019538];protein folding [GO:0006457];regulation of cellular response to heat [GO:1900034];negative regulation of protein binding [GO:0032091];positive regulation of proteasomal protein catabolic process [GO:1901800];protein stabilization [GO:0…
H7C2W9	60S ribosomal protein L31		RPL31	translation [GO:0006412];-	structural constituent of ribosome [GO:0003735];-	ribosome [GO:0005840];-	translation [GO:0006412];-;structural constituent of ribosome [GO:0003735];-;ribosome [GO:0005840];-
Q32P42	RAD50 protein		RAD50	DNA repair [GO:0006281];-;telomere maintenance [GO:0000723]	ATPase activity [GO:0016887];metal ion binding [GO:0046872];-;ATP binding [GO:0005524]	Mre11 complex [GO:0030870];-	DNA repair [GO:0006281];-;telomere maintenance [GO:0000723];ATPase activity [GO:0016887];metal ion binding [GO:0046872];-;ATP binding [GO:0005524];Mre11 complex [GO:0030870];-
B7Z629	cDNA FLJ61371, highly similar to Phosphatidylinositol 3-kinase regulatory subunit alpha			protein transport [GO:0015031];-;signal transduction [GO:0007165]	-;kinase activity [GO:0016301]	-	protein transport [GO:0015031];-;signal transduction [GO:0007165];-;kinase activity [GO:0016301];-
J3KR24	Isoleucyl-tRNA synthetase		IARS1	-;isoleucyl-tRNA aminoacylation [GO:0006428]	tRNA binding [GO:0000049];isoleucine-tRNA ligase activity [GO:0004822];aminoacyl-tRNA editing activity [GO:0002161];-;ATP binding [GO:0005524]	nucleoplasm [GO:0005654];-;cytosol [GO:0005829]	-;isoleucyl-tRNA aminoacylation [GO:0006428];tRNA binding [GO:0000049];isoleucine-tRNA ligase activity [GO:0004822];aminoacyl-tRNA editing activity [GO:0002161];-;ATP binding [GO:0005524];nucleoplasm [GO:0005654];-;cytosol [GO:0005829]
A0A5C2GQY9	IG c1134_heavy_IGHV3-64_IGHD3-3_IGHJ4			-	-	-	-
C9J3L8	Signal sequence receptor subunit alpha		SSR1	-	-	endoplasmic reticulum membrane [GO:0005789];integral component of membrane [GO:0016021]	-;-;endoplasmic reticulum membrane [GO:0005789];integral component of membrane [GO:0016021]
A0A5C2GQ18	IG c29_heavy_IGHV3-23_IGHD5-12_IGHJ4			-	-	-	-
E7ERF2	CCT-alpha		TCP1	protein folding [GO:0006457];-	ATPase activity [GO:0016887];unfolded protein binding [GO:0051082];-;ATP binding [GO:0005524]	-	protein folding [GO:0006457];-;ATPase activity [GO:0016887];unfolded protein binding [GO:0051082];-;ATP binding [GO:0005524];-
Q15645	Pachytene checkpoint protein 2 homolog	9319	TRIP13	double-strand break repair [GO:0006302];female meiosis I [GO:0007144];mitotic spindle assembly checkpoint [GO:0007094];spermatogenesis [GO:0007283];male meiosis I [GO:0007141];meiotic recombination checkpoint [GO:0051598];transcription by RNA polymerase II [GO:0006366];spermatid development [GO:0007286];oocyte maturation [GO:0001556];oogenesis [GO:0048477];synaptonemal complex assembly [GO:000713…	transcription coregulator activity [GO:0003712];ATPase activity [GO:0016887];-;identical protein binding [GO:0042802];ATP binding [GO:0005524]	chromosome [GO:0005694];nucleus [GO:0005634];-;male germ cell nucleus [GO:0001673]	double-strand break repair [GO:0006302];female meiosis I [GO:0007144];mitotic spindle assembly checkpoint [GO:0007094];spermatogenesis [GO:0007283];male meiosis I [GO:0007141];meiotic recombination checkpoint [GO:0051598];transcription by RNA polymerase II [GO:0006366];spermatid development [GO:0007286];oocyte maturation [GO:0001556];oogenesis [GO:0048477];synaptonemal complex assembly [GO:000713…
Q53GL5	IDP			isocitrate metabolic process [GO:0006102];tricarboxylic acid cycle [GO:0006099];glyoxylate cycle [GO:0006097];-	NAD binding [GO:0051287];magnesium ion binding [GO:0000287];isocitrate dehydrogenase (NADP+) activity [GO:0004450];-	-	isocitrate metabolic process [GO:0006102];tricarboxylic acid cycle [GO:0006099];glyoxylate cycle [GO:0006097];-;NAD binding [GO:0051287];magnesium ion binding [GO:0000287];isocitrate dehydrogenase (NADP+) activity [GO:0004450];-;-
B4DX93	cDNA FLJ55471, highly similar to Cytoplasmic dynein 1 intermediate chain 2			-	-	-	-
O95926	-	-	-	-	-	-	-
E4W6B6	60S ribosomal protein L27		RPL27	translation [GO:0006412];-	structural constituent of ribosome [GO:0003735];-	ribosome [GO:0005840];-;rough endoplasmic reticulum [GO:0005791]	translation [GO:0006412];-;structural constituent of ribosome [GO:0003735];-;ribosome [GO:0005840];-;rough endoplasmic reticulum [GO:0005791]
Q9NVP1	ATP-dependent RNA helicase DDX18	8886	DDX18	cellular response to estradiol stimulus [GO:0071392];-;maturation of LSU-rRNA from tricistronic rRNA transcript (SSU-rRNA, 5.8S rRNA, LSU-rRNA) [GO:0000463]	RNA helicase activity [GO:0003724];RNA binding [GO:0003723];-;ATP binding [GO:0005524]	membrane [GO:0016020];chromosome [GO:0005694];-;nucleolus [GO:0005730]	cellular response to estradiol stimulus [GO:0071392];-;maturation of LSU-rRNA from tricistronic rRNA transcript (SSU-rRNA, 5.8S rRNA, LSU-rRNA) [GO:0000463];RNA helicase activity [GO:0003724];RNA binding [GO:0003723];-;ATP binding [GO:0005524];membrane [GO:0016020];chromosome [GO:0005694];-;nucleolus [GO:0005730]
Q6P151	SNW domain-containing protein 1		SNW1	-;mRNA splicing, via spliceosome [GO:0000398]	-	-;spliceosomal complex [GO:0005681]	-;mRNA splicing, via spliceosome [GO:0000398];-;-;spliceosomal complex [GO:0005681]
A0A6Q8KRG2	Golgin subfamily A member 2		GOLGA2	-	-	cis-Golgi network [GO:0005801]	-;-;cis-Golgi network [GO:0005801]
Q96GA3	Protein LTV1 homolog	84946	LTV1	ribosomal small subunit biogenesis [GO:0042274];-;ribosomal small subunit export from nucleus [GO:0000056]	-	cytosol [GO:0005829];nucleoplasm [GO:0005654];nucleus [GO:0005634];-;preribosome, small subunit precursor [GO:0030688]	ribosomal small subunit biogenesis [GO:0042274];-;ribosomal small subunit export from nucleus [GO:0000056];-;cytosol [GO:0005829];nucleoplasm [GO:0005654];nucleus [GO:0005634];-;preribosome, small subunit precursor [GO:0030688]
A0A5C2G3E4	IGL c2465_light_IGKV2D-29_IGKJ2			-	-	-	-
O15226	NF-kappa-B-repressing factor	55922	NKRF	negative regulation of transcription, DNA-templated [GO:0045892];positive regulation of transcription by RNA polymerase II [GO:0045944];-	DNA-binding transcription activator activity, RNA polymerase II-specific [GO:0001228];RNA polymerase II cis-regulatory region sequence-specific DNA binding [GO:0000978];-;RNA binding [GO:0003723]	nucleoplasm [GO:0005654];nucleus [GO:0005634];-;nucleolus [GO:0005730]	negative regulation of transcription, DNA-templated [GO:0045892];positive regulation of transcription by RNA polymerase II [GO:0045944];-;DNA-binding transcription activator activity, RNA polymerase II-specific [GO:0001228];RNA polymerase II cis-regulatory region sequence-specific DNA binding [GO:0000978];-;RNA binding [GO:0003723];nucleoplasm [GO:0005654];nucleus [GO:0005634];-;nucleolus [GO:000…
A0A5C2GRR1	IG c1394_heavy_IGHV4-39_IGHD6-13_IGHJ4			-	-	-	-
Q5T750	Skin-specific protein 32	100129271	XP32	epidermis development [GO:0008544]	-	-	epidermis development [GO:0008544];-;-
Q5J8M4	Rae1 protein homolog			mRNA export from nucleus [GO:0006406];-	-	spindle pole [GO:0000922];-	mRNA export from nucleus [GO:0006406];-;-;spindle pole [GO:0000922];-
A0A5C2GPA3	IG c650_heavy_IGHV4-34_IGHD6-13_IGHJ4			-	-	-	-
C9J2Q4	Septin-2		SEPTIN2	cell division [GO:0051301];-	GTP binding [GO:0005525];-	-;midbody [GO:0030496];cleavage furrow [GO:0032154];spindle [GO:0005819];ciliary membrane [GO:0060170];motile cilium [GO:0031514]	cell division [GO:0051301];-;GTP binding [GO:0005525];-;-;midbody [GO:0030496];cleavage furrow [GO:0032154];spindle [GO:0005819];ciliary membrane [GO:0060170];motile cilium [GO:0031514]
B7Z792	Complex I-49kD	4720		-	NADH dehydrogenase (ubiquinone) activity [GO:0008137];4 iron, 4 sulfur cluster binding [GO:0051539];NAD binding [GO:0051287];quinone binding [GO:0048038];-	respirasome [GO:0070469];-;mitochondrial inner membrane [GO:0005743]	-;NADH dehydrogenase (ubiquinone) activity [GO:0008137];4 iron, 4 sulfur cluster binding [GO:0051539];NAD binding [GO:0051287];quinone binding [GO:0048038];-;respirasome [GO:0070469];-;mitochondrial inner membrane [GO:0005743]
A0A5C2GBX8	IGH + IGL c572_heavy_IGHV1-69_IGHD6-13_IGHJ6			-	-	-	-
B7ZB41	cDNA, FLJ79405, highly similar to Homo sapiens solute carrier family 25, member 24, transcript variant 1, mRNA			transmembrane transport [GO:0055085];-	calcium ion binding [GO:0005509];-	integral component of membrane [GO:0016021];-;mitochondrial inner membrane [GO:0005743]	transmembrane transport [GO:0055085];-;calcium ion binding [GO:0005509];-;integral component of membrane [GO:0016021];-;mitochondrial inner membrane [GO:0005743]
A0A5C2GWE2	IG c1911_heavy_IGHV1-18_IGHD3-9_IGHJ4			-	-	-	-
A0A5C2GNA0	IG c796_heavy_IGHV3-33_IGHD4-17_IGHJ4			-	-	-	-
A5PKX9	INADL protein		INADL	-	-	bicellular tight junction [GO:0005923]	-;-;bicellular tight junction [GO:0005923]
A2IDC7	39S ribosomal protein L28, mitochondrial		MRPL28	-	structural constituent of ribosome [GO:0003735];-	ribosome [GO:0005840];-	-;structural constituent of ribosome [GO:0003735];-;ribosome [GO:0005840];-
B0QZK4	Heterochromatin protein 1-binding protein 3		HP1BP3	regulation of transcription, DNA-templated [GO:0006355];nucleosome assembly [GO:0006334];-;heterochromatin organization [GO:0070828]	DNA binding [GO:0003677];chromatin binding [GO:0003682];-	nucleosome [GO:0000786];nuclear speck [GO:0016607];-	regulation of transcription, DNA-templated [GO:0006355];nucleosome assembly [GO:0006334];-;heterochromatin organization [GO:0070828];DNA binding [GO:0003677];chromatin binding [GO:0003682];-;nucleosome [GO:0000786];nuclear speck [GO:0016607];-
E9PBS1	AIR carboxylase		PAICS	'de novo' IMP biosynthetic process [GO:0006189];-	5-amino-4-imidazole carboxylate lyase activity [GO:0043727];ATP binding [GO:0005524];phosphoribosylaminoimidazole carboxylase activity [GO:0004638];-;phosphoribosylaminoimidazolesuccinocarboxamide synthase activity [GO:0004639]	-	'de novo' IMP biosynthetic process [GO:0006189];-;5-amino-4-imidazole carboxylate lyase activity [GO:0043727];ATP binding [GO:0005524];phosphoribosylaminoimidazole carboxylase activity [GO:0004638];-;phosphoribosylaminoimidazolesuccinocarboxamide synthase activity [GO:0004639];-
V9GZ56	U6 snRNA-associated Sm-like protein LSm4		LSM4	nuclear-transcribed mRNA catabolic process [GO:0000956];-;mRNA splicing, via spliceosome [GO:0000398]	-;RNA binding [GO:0003723]	-;spliceosomal complex [GO:0005681]	nuclear-transcribed mRNA catabolic process [GO:0000956];-;mRNA splicing, via spliceosome [GO:0000398];-;RNA binding [GO:0003723];-;spliceosomal complex [GO:0005681]
A0A2U8J8X1	Ig heavy chain variable region		IgH	-	-	-	-
B3KX15	cDNA FLJ44468 fis, clone UTERU2026025, moderately similar to SPLICING FACTOR, ARGININE/SERINE-RICH 2			regulation of alternative mRNA splicing, via spliceosome [GO:0000381];-	-;RNA binding [GO:0003723]	nucleus [GO:0005634];-	regulation of alternative mRNA splicing, via spliceosome [GO:0000381];-;-;RNA binding [GO:0003723];nucleus [GO:0005634];-
C9JXM3	Rab-like protein 3		RABL3	-	-	-	-
Q96AG4	Leucine-rich repeat-containing protein 59	55379	LRRC59	-;positive regulation of Ras protein signal transduction [GO:0046579];signal transduction [GO:0007165]	cadherin binding [GO:0045296];-;RNA binding [GO:0003723]	integral component of membrane [GO:0016021];mitochondrial nucleoid [GO:0042645];endoplasmic reticulum [GO:0005783];membrane [GO:0016020];nuclear envelope [GO:0005635];endoplasmic reticulum membrane [GO:0005789];-	-;positive regulation of Ras protein signal transduction [GO:0046579];signal transduction [GO:0007165];cadherin binding [GO:0045296];-;RNA binding [GO:0003723];integral component of membrane [GO:0016021];mitochondrial nucleoid [GO:0042645];endoplasmic reticulum [GO:0005783];membrane [GO:0016020];nuclear envelope [GO:0005635];endoplasmic reticulum membrane [GO:0005789];-
Q9Y2W1	-	-	-	-	-	-	-
H3BND3	Cleavage and polyadenylation specificity factor subunit 5		NUDT21	mRNA polyadenylation [GO:0006378];-	hydrolase activity [GO:0016787];mRNA binding [GO:0003729];-	cytoplasm [GO:0005737];-;mRNA cleavage factor complex [GO:0005849]	mRNA polyadenylation [GO:0006378];-;hydrolase activity [GO:0016787];mRNA binding [GO:0003729];-;cytoplasm [GO:0005737];-;mRNA cleavage factor complex [GO:0005849]
H7C2Y5	DnaJ_C domain-containing protein			protein folding [GO:0006457];-	unfolded protein binding [GO:0051082];-	-;endoplasmic reticulum [GO:0005783]	protein folding [GO:0006457];-;unfolded protein binding [GO:0051082];-;-;endoplasmic reticulum [GO:0005783]
A8K6Y1	cDNA FLJ75526, highly similar to Homo sapiens proliferation-associated 2G4, 38kDa (PA2G4), mRNA			-	-	-	-
Q5T4U5	Medium-chain specific acyl-CoA dehydrogenase, mitochondrial	34	ACADM	post-embryonic development [GO:0009791];response to starvation [GO:0042594];liver development [GO:0001889];cardiac muscle cell differentiation [GO:0055007];fatty acid beta-oxidation using acyl-CoA dehydrogenase [GO:0033539];glycogen biosynthetic process [GO:0005978];medium-chain fatty acid metabolic process [GO:0051791];regulation of gluconeogenesis [GO:0006111];-;response to cold [GO:0009409];ca…	medium-chain-acyl-CoA dehydrogenase activity [GO:0070991];-;flavin adenine dinucleotide binding [GO:0050660]	mitochondrion [GO:0005739];mitochondrial matrix [GO:0005759];-	post-embryonic development [GO:0009791];response to starvation [GO:0042594];liver development [GO:0001889];cardiac muscle cell differentiation [GO:0055007];fatty acid beta-oxidation using acyl-CoA dehydrogenase [GO:0033539];glycogen biosynthetic process [GO:0005978];medium-chain fatty acid metabolic process [GO:0051791];regulation of gluconeogenesis [GO:0006111];-;response to cold [GO:0009409];ca…
Q6PKG0	La-related protein 1	23367	LARP1	positive regulation of translational initiation [GO:0045948];mRNA stabilization [GO:0048255];translational initiation [GO:0006413];negative regulation of translation [GO:0017148];cell population proliferation [GO:0008283];negative regulation of translational initiation [GO:0045947];TOR signaling [GO:0031929];positive regulation of viral genome replication [GO:0045070];posttranscriptional regulati…	translation initiation factor binding [GO:0031369];ribosomal small subunit binding [GO:0043024];mRNA 5'-UTR binding [GO:0048027];RNA 7-methylguanosine cap binding [GO:0000340];mRNA 3'-UTR binding [GO:0003730];RNA cap binding [GO:0000339];cadherin binding [GO:0045296];eukaryotic initiation factor 4E binding [GO:0008190];RNA binding [GO:0003723];-;translation activator activity [GO:0008494]	cytoplasmic stress granule [GO:0010494];cytoplasm [GO:0005737];membrane [GO:0016020];-	positive regulation of translational initiation [GO:0045948];mRNA stabilization [GO:0048255];translational initiation [GO:0006413];negative regulation of translation [GO:0017148];cell population proliferation [GO:0008283];negative regulation of translational initiation [GO:0045947];TOR signaling [GO:0031929];positive regulation of viral genome replication [GO:0045070];posttranscriptional regulati…
Q9NY12	H/ACA ribonucleoprotein complex subunit 1	54433	GAR1	rRNA pseudouridine synthesis [GO:0031118];-;telomere maintenance via telomerase [GO:0007004];snoRNA guided rRNA pseudouridine synthesis [GO:0000454]	telomerase RNA binding [GO:0070034];-;box H/ACA snoRNA binding [GO:0034513];RNA binding [GO:0003723]	telomerase holoenzyme complex [GO:0005697];fibrillar center [GO:0001650];chromosome, telomeric region [GO:0000781];box H/ACA snoRNP complex [GO:0031429];box H/ACA telomerase RNP complex [GO:0090661];nucleoplasm [GO:0005654];box H/ACA scaRNP complex [GO:0072589];-	rRNA pseudouridine synthesis [GO:0031118];-;telomere maintenance via telomerase [GO:0007004];snoRNA guided rRNA pseudouridine synthesis [GO:0000454];telomerase RNA binding [GO:0070034];-;box H/ACA snoRNA binding [GO:0034513];RNA binding [GO:0003723];telomerase holoenzyme complex [GO:0005697];fibrillar center [GO:0001650];chromosome, telomeric region [GO:0000781];box H/ACA snoRNP complex [GO:00314…
A0A087X2D5	39S ribosomal protein L45, mitochondrial	84311	MRPL45	-	-	mitochondrion [GO:0005739]	-;-;mitochondrion [GO:0005739]
A0A5C2GIB7	-	-	-	-	-	-	-
O43615	Mitochondrial import inner membrane translocase subunit TIM44	10469	TIMM44	protein import into mitochondrial matrix [GO:0030150];protein targeting to mitochondrion [GO:0006626];-	chaperone binding [GO:0051087];-;ATP binding [GO:0005524]	mitochondrial matrix [GO:0005759];fibrillar center [GO:0001650];mitochondrial inner membrane [GO:0005743];mitochondrion [GO:0005739];-	protein import into mitochondrial matrix [GO:0030150];protein targeting to mitochondrion [GO:0006626];-;chaperone binding [GO:0051087];-;ATP binding [GO:0005524];mitochondrial matrix [GO:0005759];fibrillar center [GO:0001650];mitochondrial inner membrane [GO:0005743];mitochondrion [GO:0005739];-
Q01991	Dihydrolipoamide S-acetyltransferase			-	dihydrolipoyllysine-residue acetyltransferase activity [GO:0004742];-	mitochondrial matrix [GO:0005759];-	-;dihydrolipoyllysine-residue acetyltransferase activity [GO:0004742];-;mitochondrial matrix [GO:0005759];-
A0A1B0GU92	Peptidase A1 domain-containing protein			-	-;aspartic-type endopeptidase activity [GO:0004190]	integral component of membrane [GO:0016021];-	-;-;aspartic-type endopeptidase activity [GO:0004190];integral component of membrane [GO:0016021];-
A0A386NG45	Cellular tumor antigen p53		TP53	rhythmic process [GO:0048511];protein tetramerization [GO:0051262];apoptotic process [GO:0006915];cell cycle [GO:0007049];-	metal ion binding [GO:0046872];DNA-binding transcription factor activity [GO:0003700];transcription regulatory region sequence-specific DNA binding [GO:0000976];-	mitochondrial matrix [GO:0005759];endoplasmic reticulum [GO:0005783];microtubule organizing center [GO:0005815];PML body [GO:0016605];-	rhythmic process [GO:0048511];protein tetramerization [GO:0051262];apoptotic process [GO:0006915];cell cycle [GO:0007049];-;metal ion binding [GO:0046872];DNA-binding transcription factor activity [GO:0003700];transcription regulatory region sequence-specific DNA binding [GO:0000976];-;mitochondrial matrix [GO:0005759];endoplasmic reticulum [GO:0005783];microtubule organizing center [GO:0005815];…
A0A6Q8PHK9	Ribose-phosphate pyrophosphokinase 1		PRPS1	nucleotide biosynthetic process [GO:0009165];-	magnesium ion binding [GO:0000287];-;ribose phosphate diphosphokinase activity [GO:0004749]	-	nucleotide biosynthetic process [GO:0009165];-;magnesium ion binding [GO:0000287];-;ribose phosphate diphosphokinase activity [GO:0004749];-
H7C123	-	-	-	-	-	-	-
Q9Y266	Nuclear migration protein nudC	10726	NUDC	protein folding [GO:0006457];cell division [GO:0051301];mitotic spindle organization [GO:0007052];mitotic metaphase plate congression [GO:0007080];-	cadherin binding [GO:0045296];unfolded protein binding [GO:0051082];-	microtubule [GO:0005874];cytosol [GO:0005829];cytoplasm [GO:0005737];nucleoplasm [GO:0005654];midbody [GO:0030496];spindle [GO:0005819];mitotic spindle [GO:0072686];-	protein folding [GO:0006457];cell division [GO:0051301];mitotic spindle organization [GO:0007052];mitotic metaphase plate congression [GO:0007080];-;cadherin binding [GO:0045296];unfolded protein binding [GO:0051082];-;microtubule [GO:0005874];cytosol [GO:0005829];cytoplasm [GO:0005737];nucleoplasm [GO:0005654];midbody [GO:0030496];spindle [GO:0005819];mitotic spindle [GO:0072686];-
Q29RX4	Band 4.1	2035	EPB41	cell cycle [GO:0007049];cell division [GO:0051301];-;cortical actin cytoskeleton organization [GO:0030866]	structural molecule activity [GO:0005198];calmodulin binding [GO:0005516];-;actin binding [GO:0003779]	nucleus [GO:0005634];cytoskeleton [GO:0005856];-;cell cortex [GO:0005938]	cell cycle [GO:0007049];cell division [GO:0051301];-;cortical actin cytoskeleton organization [GO:0030866];structural molecule activity [GO:0005198];calmodulin binding [GO:0005516];-;actin binding [GO:0003779];nucleus [GO:0005634];cytoskeleton [GO:0005856];-;cell cortex [GO:0005938]
A0A0J9YWK2	U3 small nucleolar RNA-associated protein 4 homolog		UTP4	-	-	-	-
Q59EM6	-	-	-	-	-	-	-
P11586	-	-	-	-	-	-	-
H7C5E8	-	-	-	-	-	-	-
O75695	-	-	-	-	-	-	-
A0A5C2GWE0	IG c1547_light_IGLV1-40_IGLJ3			-	-	-	-
Q13601	-	-	-	-	-	-	-
O60264	SWI/SNF-related matrix-associated actin-dependent regulator of chromatin subfamily A member 5	8467	SMARCA5	double-strand break repair [GO:0006302];positive regulation of gene expression, epigenetic [GO:0045815];chromatin remodeling [GO:0006338];positive regulation of transcription by RNA polymerase II [GO:0045944];regulation of transcription by RNA polymerase II [GO:0006357];CENP-A containing nucleosome assembly [GO:0034080];rDNA heterochromatin assembly [GO:0000183];nucleosome positioning [GO:0016584…	ATPase activity, acting on DNA [GO:0008094];nucleosome-dependent ATPase activity [GO:0070615];DNA binding [GO:0003677];ATPase activity [GO:0016887];helicase activity [GO:0004386];-;nucleosome binding [GO:0031491];ATP binding [GO:0005524]	NURF complex [GO:0016589];intracellular membrane-bounded organelle [GO:0043231];RSF complex [GO:0031213];cytosol [GO:0005829];chromatin silencing complex [GO:0005677];condensed chromosome [GO:0000793];fibrillar center [GO:0001650];nucleoplasm [GO:0005654];nucleus [GO:0005634];-	double-strand break repair [GO:0006302];positive regulation of gene expression, epigenetic [GO:0045815];chromatin remodeling [GO:0006338];positive regulation of transcription by RNA polymerase II [GO:0045944];regulation of transcription by RNA polymerase II [GO:0006357];CENP-A containing nucleosome assembly [GO:0034080];rDNA heterochromatin assembly [GO:0000183];nucleosome positioning [GO:0016584…
A0A286YFA2	D-3-phosphoglycerate dehydrogenase		PHGDH	-	NAD binding [GO:0051287];oxidoreductase activity, acting on the CH-OH group of donors, NAD or NADP as acceptor [GO:0016616]	-	-;NAD binding [GO:0051287];oxidoreductase activity, acting on the CH-OH group of donors, NAD or NADP as acceptor [GO:0016616];-
B4DT23	-	-	-	-	-	-	-
A0A5C2GQX1	-	-	-	-	-	-	-
Q9HB71	-	-	-	-	-	-	-

## Sheet: PEDV-infected
ProteinID	ProteinName	GeneID	GeneName	BP	MF	CC	GO_Term
A0A0U4BW16	Non-muscle myosin heavy chain 9		MYH9	-	motor activity [GO:0003774];-;ATP binding [GO:0005524];actin filament binding [GO:0051015]	-;myosin complex [GO:0016459]	-;motor activity [GO:0003774];-;ATP binding [GO:0005524];actin filament binding [GO:0051015];-;myosin complex [GO:0016459]
P35580	Myosin-10	4628	MYH10	actomyosin structure organization [GO:0031032];actin filament-based movement [GO:0030048];-;regulation of cell shape [GO:0008360];mitotic cytokinesis [GO:0000281];cell adhesion [GO:0007155];positive regulation of protein secretion [GO:0050714];modification of postsynaptic actin cytoskeleton [GO:0098885]	ATPase activity [GO:0016887];actin-dependent ATPase activity [GO:0030898];ATP binding [GO:0005524];calmodulin binding [GO:0005516];-;RNA stem-loop binding [GO:0035613];actin filament binding [GO:0051015];ADP binding [GO:0043531];mRNA 5'-UTR binding [GO:0048027];microfilament motor activity [GO:0000146];actin binding [GO:0003779]	extracellular exosome [GO:0070062];myosin complex [GO:0016459];lamellipodium [GO:0030027];-;cytoplasm [GO:0005737];cleavage furrow [GO:0032154];midbody [GO:0030496];nucleus [GO:0005634];stress fiber [GO:0001725];cytosol [GO:0005829];cell cortex [GO:0005938];actomyosin [GO:0042641];myosin II filament [GO:0097513];myosin II complex [GO:0016460];polysome [GO:0005844]	actomyosin structure organization [GO:0031032];actin filament-based movement [GO:0030048];-;regulation of cell shape [GO:0008360];mitotic cytokinesis [GO:0000281];cell adhesion [GO:0007155];positive regulation of protein secretion [GO:0050714];modification of postsynaptic actin cytoskeleton [GO:0098885];ATPase activity [GO:0016887];actin-dependent ATPase activity [GO:0030898];ATP binding [GO:0005…
H6VRF8	Cytokeratin-1		KRT1	-	-	keratin filament [GO:0045095];plasma membrane [GO:0005886]	-;-;keratin filament [GO:0045095];plasma membrane [GO:0005886]
Q53G99	Beta actin variant			-	-	focal adhesion [GO:0005925];dense body [GO:0097433];cytoskeleton [GO:0005856];plasma membrane [GO:0005886]	-;-;focal adhesion [GO:0005925];dense body [GO:0097433];cytoskeleton [GO:0005856];plasma membrane [GO:0005886]
B4E3S1	cDNA FLJ57040, highly similar to Myosin-9			-	motor activity [GO:0003774];-;ATP binding [GO:0005524];actin filament binding [GO:0051015]	-;myosin complex [GO:0016459]	-;motor activity [GO:0003774];-;ATP binding [GO:0005524];actin filament binding [GO:0051015];-;myosin complex [GO:0016459]
Q9NR30	Nucleolar RNA helicase 2	9188	DDX21	positive regulation of myeloid dendritic cell cytokine production [GO:0002735];R-loop disassembly [GO:0062176];positive regulation of gene expression, epigenetic [GO:0045815];positive regulation of I-kappaB kinase/NF-kappaB signaling [GO:0043123];-;response to exogenous dsRNA [GO:0043330];transcription by RNA polymerase II [GO:0006366];rRNA processing [GO:0006364];innate immune response [GO:00450…	RNA binding [GO:0003723];ATP binding [GO:0005524];-;miRNA binding [GO:0035198];rRNA binding [GO:0019843];double-stranded RNA binding [GO:0003725];RNA helicase activity [GO:0003724];identical protein binding [GO:0042802];snoRNA binding [GO:0030515];7SK snRNA binding [GO:0097322]	chromosome [GO:0005694];-;mitochondrion [GO:0005739];nucleolus [GO:0005730];membrane [GO:0016020];cytosol [GO:0005829];nucleoplasm [GO:0005654]	positive regulation of myeloid dendritic cell cytokine production [GO:0002735];R-loop disassembly [GO:0062176];positive regulation of gene expression, epigenetic [GO:0045815];positive regulation of I-kappaB kinase/NF-kappaB signaling [GO:0043123];-;response to exogenous dsRNA [GO:0043330];transcription by RNA polymerase II [GO:0006366];rRNA processing [GO:0006364];innate immune response [GO:00450…
P35527	Keratin, type I cytoskeletal 9	3857	KRT9	epidermis development [GO:0008544];spermatogenesis [GO:0007283];-;keratinization [GO:0031424];intermediate filament organization [GO:0045109];skin development [GO:0043588];cornification [GO:0070268]	-;structural constituent of cytoskeleton [GO:0005200]	extracellular exosome [GO:0070062];extracellular space [GO:0005615];-;nucleus [GO:0005634];membrane [GO:0016020];intermediate filament [GO:0005882];cytosol [GO:0005829]	epidermis development [GO:0008544];spermatogenesis [GO:0007283];-;keratinization [GO:0031424];intermediate filament organization [GO:0045109];skin development [GO:0043588];cornification [GO:0070268];-;structural constituent of cytoskeleton [GO:0005200];extracellular exosome [GO:0070062];extracellular space [GO:0005615];-;nucleus [GO:0005634];membrane [GO:0016020];intermediate filament [GO:0005882…
P13645	Keratin, type I cytoskeletal 10	3858	KRT10	-;positive regulation of epidermis development [GO:0045684];keratinization [GO:0031424];protein heterotetramerization [GO:0051290];keratinocyte differentiation [GO:0030216];peptide cross-linking [GO:0018149];cornification [GO:0070268]	structural constituent of skin epidermis [GO:0030280];-;protein heterodimerization activity [GO:0046982]	extracellular exosome [GO:0070062];extracellular space [GO:0005615];cornified envelope [GO:0001533];-;cytoplasm [GO:0005737];cell surface [GO:0009986];nucleus [GO:0005634];membrane [GO:0016020];intermediate filament [GO:0005882];cytosol [GO:0005829]	-;positive regulation of epidermis development [GO:0045684];keratinization [GO:0031424];protein heterotetramerization [GO:0051290];keratinocyte differentiation [GO:0030216];peptide cross-linking [GO:0018149];cornification [GO:0070268];structural constituent of skin epidermis [GO:0030280];-;protein heterodimerization activity [GO:0046982];extracellular exosome [GO:0070062];extracellular space [GO:…
B3KS36	cDNA FLJ35376 fis, clone SKMUS2004044, highly similar to Homo sapiens ribosomal protein L3 (RPL3), transcript variant 2, mRNA	6122		translation [GO:0006412];-	-;structural constituent of ribosome [GO:0003735]	-;ribosome [GO:0005840]	translation [GO:0006412];-;-;structural constituent of ribosome [GO:0003735];-;ribosome [GO:0005840]
P39023	60S ribosomal protein L3	6122	RPL3	cytoplasmic translation [GO:0002181];ribosomal large subunit assembly [GO:0000027];-;translation [GO:0006412];rRNA processing [GO:0006364];nuclear-transcribed mRNA catabolic process, nonsense-mediated decay [GO:0000184];SRP-dependent cotranslational protein targeting to membrane [GO:0006614];cellular response to interleukin-4 [GO:0071353];translational initiation [GO:0006413];viral transcription …	-;structural constituent of ribosome [GO:0003735];RNA binding [GO:0003723];5S rRNA binding [GO:0008097]	extracellular exosome [GO:0070062];synapse [GO:0045202];cytosolic large ribosomal subunit [GO:0022625];protein-containing complex [GO:0032991];-;cytoplasm [GO:0005737];nucleolus [GO:0005730];nucleus [GO:0005634];cytosol [GO:0005829];cytosolic ribosome [GO:0022626];focal adhesion [GO:0005925]	cytoplasmic translation [GO:0002181];ribosomal large subunit assembly [GO:0000027];-;translation [GO:0006412];rRNA processing [GO:0006364];nuclear-transcribed mRNA catabolic process, nonsense-mediated decay [GO:0000184];SRP-dependent cotranslational protein targeting to membrane [GO:0006614];cellular response to interleukin-4 [GO:0071353];translational initiation [GO:0006413];viral transcription …
P35908	Keratin, type II cytoskeletal 2 epidermal	3849	KRT2	epidermis development [GO:0008544];keratinocyte proliferation [GO:0043616];keratinocyte migration [GO:0051546];-;positive regulation of epidermis development [GO:0045684];keratinocyte development [GO:0003334];keratinization [GO:0031424];intermediate filament organization [GO:0045109];peptide cross-linking [GO:0018149];cornification [GO:0070268];keratinocyte activation [GO:0032980]	structural constituent of cytoskeleton [GO:0005200];-;structural constituent of skin epidermis [GO:0030280];cytoskeletal protein binding [GO:0008092]	extracellular exosome [GO:0070062];extracellular space [GO:0005615];cornified envelope [GO:0001533];-;keratin filament [GO:0045095];nucleus [GO:0005634];membrane [GO:0016020];intermediate filament [GO:0005882];cytosol [GO:0005829]	epidermis development [GO:0008544];keratinocyte proliferation [GO:0043616];keratinocyte migration [GO:0051546];-;positive regulation of epidermis development [GO:0045684];keratinocyte development [GO:0003334];keratinization [GO:0031424];intermediate filament organization [GO:0045109];peptide cross-linking [GO:0018149];cornification [GO:0070268];keratinocyte activation [GO:0032980];structural cons…
Q08211	ATP-dependent RNA helicase A	1660	DHX9	positive regulation of polysome binding [GO:1905698];DNA replication [GO:0006260];regulation of defense response to virus by host [GO:0050691];rhythmic process [GO:0048511];inflammatory response [GO:0006954];regulation of transcription by RNA polymerase II [GO:0006357];RNA secondary structure unwinding [GO:0010501];pyroptosis [GO:0070269];CRD-mediated mRNA stabilization [GO:0070934];positive regu…	3'-5' RNA helicase activity [GO:0034458];ATPase activity [GO:0016887];promoter-specific chromatin binding [GO:1990841];RNA polymerase II complex binding [GO:0000993];triplex DNA binding [GO:0045142];RNA polymerase II transcription factor binding [GO:0001085];double-stranded RNA binding [GO:0003725];transcription coregulator activity [GO:0003712];double-stranded DNA binding [GO:0003690];nucleoside…	cytoplasm [GO:0005737];membrane [GO:0016020];perichromatin fibrils [GO:0005726];ribonucleoprotein complex [GO:1990904];RISC-loading complex [GO:0070578];cytoplasmic ribonucleoprotein granule [GO:0036464];-;cytosol [GO:0005829];centrosome [GO:0005813];nucleoplasm [GO:0005654];polysome [GO:0005844];nuclear body [GO:0016604];polysomal ribosome [GO:0042788];CRD-mediated mRNA stability complex [GO:007…	positive regulation of polysome binding [GO:1905698];DNA replication [GO:0006260];regulation of defense response to virus by host [GO:0050691];rhythmic process [GO:0048511];inflammatory response [GO:0006954];regulation of transcription by RNA polymerase II [GO:0006357];RNA secondary structure unwinding [GO:0010501];pyroptosis [GO:0070269];CRD-mediated mRNA stabilization [GO:0070934];positive regu…
F4ZW66	NF110b			-;defense response to virus [GO:0051607]	-;double-stranded RNA binding [GO:0003725];DNA binding [GO:0003677]	nucleus [GO:0005634];-;cytoplasm [GO:0005737]	-;defense response to virus [GO:0051607];-;double-stranded RNA binding [GO:0003725];DNA binding [GO:0003677];nucleus [GO:0005634];-;cytoplasm [GO:0005737]
P22626	Heterogeneous nuclear ribonucleoproteins A2/B1	3181	HNRNPA2B1	RNA transport [GO:0050658];RNA metabolic process [GO:0016070];negative regulation of transcription by RNA polymerase II [GO:0000122];-;positive regulation of telomerase RNA reverse transcriptase activity [GO:1905663];mRNA splicing, via spliceosome [GO:0000398];miRNA transport [GO:1990428];G-quadruplex DNA unwinding [GO:0044806];interleukin-12-mediated signaling pathway [GO:0035722];mRNA processin…	mRNA 3'-UTR binding [GO:0003730];RNA binding [GO:0003723];-;single-stranded telomeric DNA binding [GO:0043047];miRNA binding [GO:0035198];pre-mRNA intronic binding [GO:0097157];N6-methyladenosine-containing RNA binding [GO:1990247];identical protein binding [GO:0042802];G-rich strand telomeric DNA binding [GO:0098505]	catalytic step 2 spliceosome [GO:0071013];extracellular exosome [GO:0070062];nuclear matrix [GO:0016363];Cajal body [GO:0015030];chromosome, telomeric region [GO:0000781];cytoplasm [GO:0005737];-;nucleus [GO:0005634];membrane [GO:0016020];spliceosomal complex [GO:0005681];ribonucleoprotein complex [GO:1990904];nucleoplasm [GO:0005654]	RNA transport [GO:0050658];RNA metabolic process [GO:0016070];negative regulation of transcription by RNA polymerase II [GO:0000122];-;positive regulation of telomerase RNA reverse transcriptase activity [GO:1905663];mRNA splicing, via spliceosome [GO:0000398];miRNA transport [GO:1990428];G-quadruplex DNA unwinding [GO:0044806];interleukin-12-mediated signaling pathway [GO:0035722];mRNA processin…
Q00839	Heterogeneous nuclear ribonucleoprotein U	3192	HNRNPU	cellular response to glucocorticoid stimulus [GO:0071385];chromatin organization [GO:0006325];negative regulation of transcription by RNA polymerase II [GO:0000122];maintenance of protein location in nucleus [GO:0051457];dendritic transport of messenger ribonucleoprotein complex [GO:0098963];dosage compensation by inactivation of X chromosome [GO:0009048];cell cycle [GO:0007049];CRD-mediated mRNA…	promoter-specific chromatin binding [GO:1990841];RNA polymerase II complex binding [GO:0000993];poly(G) binding [GO:0034046];double-stranded RNA binding [GO:0003725];double-stranded DNA binding [GO:0003690];sequence-specific double-stranded DNA binding [GO:1990837];pre-mRNA binding [GO:0036002];chromatin binding [GO:0003682];telomerase RNA binding [GO:0070034];-;single-stranded RNA binding [GO:00…	mitotic spindle midzone [GO:1990023];nuclear matrix [GO:0016363];inactive sex chromosome [GO:0098577];mitotic spindle [GO:0072686];dendrite cytoplasm [GO:0032839];membrane [GO:0016020];ribonucleoprotein complex [GO:1990904];cytoplasmic ribonucleoprotein granule [GO:0036464];mitotic spindle microtubule [GO:1990498];-;condensed chromosome kinetochore [GO:0000777];nuclear speck [GO:0016607];centroso…	cellular response to glucocorticoid stimulus [GO:0071385];chromatin organization [GO:0006325];negative regulation of transcription by RNA polymerase II [GO:0000122];maintenance of protein location in nucleus [GO:0051457];dendritic transport of messenger ribonucleoprotein complex [GO:0098963];dosage compensation by inactivation of X chromosome [GO:0009048];cell cycle [GO:0007049];CRD-mediated mRNA…
Q12906	Interleukin enhancer-binding factor 3	3609	ILF3	negative regulation of translation [GO:0017148];-;negative regulation of viral genome replication [GO:0045071];defense response to virus [GO:0051607];negative regulation of transcription, DNA-templated [GO:0045892];positive regulation of transcription, DNA-templated [GO:0045893];protein phosphorylation [GO:0006468]	RNA binding [GO:0003723];mRNA 3'-UTR AU-rich region binding [GO:0035925];-;single-stranded RNA binding [GO:0003727];double-stranded RNA binding [GO:0003725];DNA binding [GO:0003677]	extracellular region [GO:0005576];-;cytoplasm [GO:0005737];mitochondrion [GO:0005739];nucleolus [GO:0005730];nucleus [GO:0005634];membrane [GO:0016020];ribonucleoprotein complex [GO:1990904];nucleoplasm [GO:0005654]	negative regulation of translation [GO:0017148];-;negative regulation of viral genome replication [GO:0045071];defense response to virus [GO:0051607];negative regulation of transcription, DNA-templated [GO:0045892];positive regulation of transcription, DNA-templated [GO:0045893];protein phosphorylation [GO:0006468];RNA binding [GO:0003723];mRNA 3'-UTR AU-rich region binding [GO:0035925];-;single-…
P11940	Polyadenylate-binding protein 1	26986	PABPC1	regulation of mRNA stability [GO:0043488];positive regulation of nuclear-transcribed mRNA catabolic process, deadenylation-dependent decay [GO:1900153];-;negative regulation of nuclear-transcribed mRNA catabolic process, nonsense-mediated decay [GO:2000623];mRNA stabilization [GO:0048255];positive regulation of viral genome replication [GO:0045070];nuclear-transcribed mRNA catabolic process, nons…	mRNA 3'-UTR binding [GO:0003730];RNA binding [GO:0003723];-;protein C-terminus binding [GO:0008022];poly(A) binding [GO:0008143];poly(U) RNA binding [GO:0008266];translation activator activity [GO:0008494]	catalytic step 2 spliceosome [GO:0071013];extracellular exosome [GO:0070062];lamellipodium [GO:0030027];-;cell leading edge [GO:0031252];cytoplasm [GO:0005737];nucleus [GO:0005634];membrane [GO:0016020];cytosol [GO:0005829];ribonucleoprotein complex [GO:1990904];focal adhesion [GO:0005925];cytoplasmic stress granule [GO:0010494];cytoplasmic ribonucleoprotein granule [GO:0036464]	regulation of mRNA stability [GO:0043488];positive regulation of nuclear-transcribed mRNA catabolic process, deadenylation-dependent decay [GO:1900153];-;negative regulation of nuclear-transcribed mRNA catabolic process, nonsense-mediated decay [GO:2000623];mRNA stabilization [GO:0048255];positive regulation of viral genome replication [GO:0045070];nuclear-transcribed mRNA catabolic process, nons…
O94832	Unconventional myosin-Id	4642	MYO1D	vesicle transport along actin filament [GO:0030050];-;forebrain development [GO:0030900];negative regulation of phosphatase activity [GO:0010923];protein transport [GO:0015031];cellular localization [GO:0051641];actin filament organization [GO:0007015];early endosome to recycling endosome transport [GO:0061502]	actin-dependent ATPase activity [GO:0030898];ATP binding [GO:0005524];calmodulin binding [GO:0005516];-;actin filament binding [GO:0051015];calcium-dependent protein binding [GO:0048306];protein domain specific binding [GO:0019904];microfilament motor activity [GO:0000146]	cytoplasmic vesicle [GO:0031410];extracellular exosome [GO:0070062];plasma membrane raft [GO:0044853];apical dendrite [GO:0097440];brush border [GO:0005903];neuronal cell body [GO:0043025];cytoplasm [GO:0005737];perikaryon [GO:0043204];axon [GO:0030424];vesicle [GO:0031982];plasma membrane [GO:0005886];neuron projection [GO:0043005];-;cytosol [GO:0005829];cell cortex [GO:0005938];smooth endoplasm…	vesicle transport along actin filament [GO:0030050];-;forebrain development [GO:0030900];negative regulation of phosphatase activity [GO:0010923];protein transport [GO:0015031];cellular localization [GO:0051641];actin filament organization [GO:0007015];early endosome to recycling endosome transport [GO:0061502];actin-dependent ATPase activity [GO:0030898];ATP binding [GO:0005524];calmodulin bindi…
P67809	Y-box-binding protein 1	4904	YBX1	protein localization to cytoplasmic stress granule [GO:1903608];RNA transport [GO:0050658];epidermis development [GO:0008544];negative regulation of translation [GO:0017148];regulation of transcription, DNA-templated [GO:0006355];regulation of gene expression [GO:0010468];-;Notch signaling pathway [GO:0007219];mRNA stabilization [GO:0048255];negative regulation of cellular senescence [GO:2000773]…	RNA binding [GO:0003723];nucleic acid binding [GO:0003676];-;miRNA binding [GO:0035198];C5-methylcytidine-containing RNA binding [GO:0062153];DNA binding [GO:0003677];GTPase binding [GO:0051020];double-stranded DNA binding [GO:0003690];sequence-specific double-stranded DNA binding [GO:1990837]	extracellular exosome [GO:0070062];extracellular region [GO:0005576];histone pre-mRNA 3'end processing complex [GO:0071204];U12-type spliceosomal complex [GO:0005689];-;cytoplasm [GO:0005737];CRD-mediated mRNA stability complex [GO:0070937];nucleus [GO:0005634];nuclear membrane [GO:0031965];intracellular membrane-bounded organelle [GO:0043231];cytosol [GO:0005829];ribonucleoprotein complex [GO:19…	protein localization to cytoplasmic stress granule [GO:1903608];RNA transport [GO:0050658];epidermis development [GO:0008544];negative regulation of translation [GO:0017148];regulation of transcription, DNA-templated [GO:0006355];regulation of gene expression [GO:0010468];-;Notch signaling pathway [GO:0007219];mRNA stabilization [GO:0048255];negative regulation of cellular senescence [GO:2000773]…
A0A024RB53	Helix-destabilizing protein	3178	HNRPA1	mRNA processing [GO:0006397];-;RNA splicing [GO:0008380];mRNA transport [GO:0051028]	-;RNA binding [GO:0003723]	-;cytoplasm [GO:0005737];nucleoplasm [GO:0005654]	mRNA processing [GO:0006397];-;RNA splicing [GO:0008380];mRNA transport [GO:0051028];-;RNA binding [GO:0003723];-;cytoplasm [GO:0005737];nucleoplasm [GO:0005654]
A0A2Z6ATB6	Drebrin A		DBN1	-;actin filament organization [GO:0007015]	-;actin binding [GO:0003779]	-	-;actin filament organization [GO:0007015];-;actin binding [GO:0003779];-
P31943	Heterogeneous nuclear ribonucleoprotein H	3187	HNRNPH1	fibroblast growth factor receptor signaling pathway [GO:0008543];RNA metabolic process [GO:0016070];-;regulation of RNA splicing [GO:0043484];RNA processing [GO:0006396];mRNA splicing, via spliceosome [GO:0000398]	poly(U) RNA binding [GO:0008266];-;identical protein binding [GO:0042802];RNA binding [GO:0003723]	catalytic step 2 spliceosome [GO:0071013];-;nucleus [GO:0005634];membrane [GO:0016020];cytosol [GO:0005829];ribonucleoprotein complex [GO:1990904];nucleoplasm [GO:0005654]	fibroblast growth factor receptor signaling pathway [GO:0008543];RNA metabolic process [GO:0016070];-;regulation of RNA splicing [GO:0043484];RNA processing [GO:0006396];mRNA splicing, via spliceosome [GO:0000398];poly(U) RNA binding [GO:0008266];-;identical protein binding [GO:0042802];RNA binding [GO:0003723];catalytic step 2 spliceosome [GO:0071013];-;nucleus [GO:0005634];membrane [GO:0016020]…
H7BXY3	RNA helicase	22907	DHX30	-	ATP binding [GO:0005524];nucleic acid binding [GO:0003676];-;hydrolase activity [GO:0016787];RNA helicase activity [GO:0003724]	-;cytosol [GO:0005829];mitochondrion [GO:0005739]	-;ATP binding [GO:0005524];nucleic acid binding [GO:0003676];-;hydrolase activity [GO:0016787];RNA helicase activity [GO:0003724];-;cytosol [GO:0005829];mitochondrion [GO:0005739]
Q6MZS5	Uncharacterized protein DKFZp686A13234	10236	DKFZp686A13234	-	RNA binding [GO:0003723]	-	-;RNA binding [GO:0003723];-
P19338	Nucleolin	4691	NCL	angiogenesis [GO:0001525];negative regulation of translation [GO:0017148];-;positive regulation of transcription of nucleolar large rRNA by RNA polymerase I [GO:1901838];positive regulation of mRNA splicing, via spliceosome [GO:0048026]	RNA binding [GO:0003723];DNA topoisomerase binding [GO:0044547];-;protein C-terminus binding [GO:0008022];mRNA 5'-UTR binding [GO:0048027];identical protein binding [GO:0042802];telomeric DNA binding [GO:0042162]	extracellular exosome [GO:0070062];chromosome [GO:0005694];-;nucleolus [GO:0005730];nucleus [GO:0005634];membrane [GO:0016020];spliceosomal complex [GO:0005681];ribonucleoprotein complex [GO:1990904];cell cortex [GO:0005938];nucleoplasm [GO:0005654];cytoplasmic ribonucleoprotein granule [GO:0036464]	angiogenesis [GO:0001525];negative regulation of translation [GO:0017148];-;positive regulation of transcription of nucleolar large rRNA by RNA polymerase I [GO:1901838];positive regulation of mRNA splicing, via spliceosome [GO:0048026];RNA binding [GO:0003723];DNA topoisomerase binding [GO:0044547];-;protein C-terminus binding [GO:0008022];mRNA 5'-UTR binding [GO:0048027];identical protein bindi…
O43390	Heterogeneous nuclear ribonucleoprotein R	10236	HNRNPR	RNA metabolic process [GO:0016070];-;circadian rhythm [GO:0007623];mRNA destabilization [GO:0061157];negative regulation of catalytic activity [GO:0043086];mRNA processing [GO:0006397];mRNA splicing, via spliceosome [GO:0000398]	mRNA 3'-UTR binding [GO:0003730];-;mRNA binding [GO:0003729];RNA binding [GO:0003723]	catalytic step 2 spliceosome [GO:0071013];growth cone [GO:0030426];-;nucleus [GO:0005634];axon terminus [GO:0043679];spliceosomal complex [GO:0005681];endoplasmic reticulum [GO:0005783];ribonucleoprotein complex [GO:1990904];dendrite [GO:0030425];nucleoplasm [GO:0005654]	RNA metabolic process [GO:0016070];-;circadian rhythm [GO:0007623];mRNA destabilization [GO:0061157];negative regulation of catalytic activity [GO:0043086];mRNA processing [GO:0006397];mRNA splicing, via spliceosome [GO:0000398];mRNA 3'-UTR binding [GO:0003730];-;mRNA binding [GO:0003729];RNA binding [GO:0003723];catalytic step 2 spliceosome [GO:0071013];growth cone [GO:0030426];-;nucleus [GO:000…
Q9NZI8	Insulin-like growth factor 2 mRNA-binding protein 1	10642	IGF2BP1	regulation of mRNA stability [GO:0043488];mRNA transport [GO:0051028];negative regulation of translation [GO:0017148];pallium cell proliferation in forebrain [GO:0022013];neuronal stem cell population maintenance [GO:0097150];-;regulation of cytokine production [GO:0001817];regulation of gene expression [GO:0010468];regulation of mRNA stability involved in response to stress [GO:0010610];CRD-medi…	mRNA 3'-UTR binding [GO:0003730];RNA binding [GO:0003723];translation regulator activity [GO:0045182];-;mRNA binding [GO:0003729];mRNA 5'-UTR binding [GO:0048027]	growth cone [GO:0030426];lamellipodium [GO:0030027];filopodium [GO:0030175];neuronal cell body [GO:0043025];cytoplasm [GO:0005737];perinuclear region of cytoplasm [GO:0048471];CRD-mediated mRNA stability complex [GO:0070937];-;nucleus [GO:0005634];dendritic spine [GO:0043197];cytosol [GO:0005829];ribonucleoprotein complex [GO:1990904];cytoplasmic stress granule [GO:0010494];nucleoplasm [GO:000565…	regulation of mRNA stability [GO:0043488];mRNA transport [GO:0051028];negative regulation of translation [GO:0017148];pallium cell proliferation in forebrain [GO:0022013];neuronal stem cell population maintenance [GO:0097150];-;regulation of cytokine production [GO:0001817];regulation of gene expression [GO:0010468];regulation of mRNA stability involved in response to stress [GO:0010610];CRD-medi…
O60506	Heterogeneous nuclear ribonucleoprotein Q	10492	SYNCRIP	RNA splicing [GO:0008380];negative regulation of translation [GO:0017148];-;cellular response to interferon-gamma [GO:0071346];RNA processing [GO:0006396];CRD-mediated mRNA stabilization [GO:0070934];osteoblast differentiation [GO:0001649];viral process [GO:0016032];mRNA splicing, via spliceosome [GO:0000398]	mRNA 5'-UTR binding [GO:0048027];-;mRNA binding [GO:0003729];RNA binding [GO:0003723]	catalytic step 2 spliceosome [GO:0071013];histone pre-mRNA 3'end processing complex [GO:0071204];-;CRD-mediated mRNA stability complex [GO:0070937];nucleus [GO:0005634];membrane [GO:0016020];endoplasmic reticulum [GO:0005783];ribonucleoprotein complex [GO:1990904];GAIT complex [GO:0097452];nucleoplasm [GO:0005654]	RNA splicing [GO:0008380];negative regulation of translation [GO:0017148];-;cellular response to interferon-gamma [GO:0071346];RNA processing [GO:0006396];CRD-mediated mRNA stabilization [GO:0070934];osteoblast differentiation [GO:0001649];viral process [GO:0016032];mRNA splicing, via spliceosome [GO:0000398];mRNA 5'-UTR binding [GO:0048027];-;mRNA binding [GO:0003729];RNA binding [GO:0003723];ca…
Q6IQ30	Polyadenylate-binding protein		PABPC4	-	-;RNA binding [GO:0003723]	-;cytoplasm [GO:0005737]	-;-;RNA binding [GO:0003723];-;cytoplasm [GO:0005737]
Q6PKG0	La-related protein 1	23367	LARP1	cell population proliferation [GO:0008283];TOR signaling [GO:0031929];TORC1 signaling [GO:0038202];response to amino acid starvation [GO:1990928];positive regulation of translational initiation [GO:0045948];negative regulation of translation [GO:0017148];posttranscriptional regulation of gene expression [GO:0010608];-;cellular response to rapamycin [GO:0072752];mRNA stabilization [GO:0048255];pos…	mRNA 3'-UTR binding [GO:0003730];RNA binding [GO:0003723];eukaryotic initiation factor 4E binding [GO:0008190];RNA cap binding [GO:0000339];-;RNA 7-methylguanosine cap binding [GO:0000340];translation initiation factor binding [GO:0031369];cadherin binding [GO:0045296];mRNA 5'-UTR binding [GO:0048027];ribosomal small subunit binding [GO:0043024];translation activator activity [GO:0008494]	membrane [GO:0016020];-;cytoplasm [GO:0005737];cytoplasmic stress granule [GO:0010494]	cell population proliferation [GO:0008283];TOR signaling [GO:0031929];TORC1 signaling [GO:0038202];response to amino acid starvation [GO:1990928];positive regulation of translational initiation [GO:0045948];negative regulation of translation [GO:0017148];posttranscriptional regulation of gene expression [GO:0010608];-;cellular response to rapamycin [GO:0072752];mRNA stabilization [GO:0048255];pos…
H3BNC9	40S ribosomal protein S17			mRNA processing [GO:0006397];-;translation [GO:0006412]	mRNA 3'-UTR binding [GO:0003730];metal ion binding [GO:0046872];translation regulator activity [GO:0045182];-;structural constituent of ribosome [GO:0003735]	-;cytoplasm [GO:0005737];ribosome [GO:0005840]	mRNA processing [GO:0006397];-;translation [GO:0006412];mRNA 3'-UTR binding [GO:0003730];metal ion binding [GO:0046872];translation regulator activity [GO:0045182];-;structural constituent of ribosome [GO:0003735];-;cytoplasm [GO:0005737];ribosome [GO:0005840]
B4DY09	Interleukin enhancer-binding factor 2	3608	ILF2	-	-	nucleoplasm [GO:0005654]	-;-;nucleoplasm [GO:0005654]
Q9UHB6	LIM domain and actin-binding protein 1	51474	LIMA1	intestinal cholesterol absorption [GO:0030299];-;cell migration [GO:0016477];negative regulation of actin filament depolymerization [GO:0030835];cholesterol metabolic process [GO:0008203];ruffle organization [GO:0031529];cholesterol homeostasis [GO:0042632];actin filament bundle assembly [GO:0051017]	-;actin filament binding [GO:0051015];cadherin binding [GO:0045296];actin monomer binding [GO:0003785];metal ion binding [GO:0046872]	-;cleavage furrow [GO:0032154];actin cytoskeleton [GO:0015629];brush border membrane [GO:0031526];stress fiber [GO:0001725];cytosol [GO:0005829];plasma membrane [GO:0005886];focal adhesion [GO:0005925];ruffle [GO:0001726]	intestinal cholesterol absorption [GO:0030299];-;cell migration [GO:0016477];negative regulation of actin filament depolymerization [GO:0030835];cholesterol metabolic process [GO:0008203];ruffle organization [GO:0031529];cholesterol homeostasis [GO:0042632];actin filament bundle assembly [GO:0051017];-;actin filament binding [GO:0051015];cadherin binding [GO:0045296];actin monomer binding [GO:000…
P11142	Heat shock cognate 71 kDa protein	3312	HSPA8	regulation of protein complex stability [GO:0061635];regulation of postsynapse organization [GO:0099175];ATP metabolic process [GO:0046034];cytokine-mediated signaling pathway [GO:0019221];late endosomal microautophagy [GO:0061738];positive regulation of mRNA splicing, via spliceosome [GO:0048026];cellular response to starvation [GO:0009267];neutrophil degranulation [GO:0043312];negative regulati…	protein folding chaperone [GO:0044183];ATPase activity [GO:0016887];protein-macromolecule adaptor activity [GO:0030674];RNA binding [GO:0003723];ATP binding [GO:0005524];G protein-coupled receptor binding [GO:0001664];ubiquitin protein ligase binding [GO:0031625];chaperone binding [GO:0051087];-;heat shock protein binding [GO:0031072];MHC class II protein complex binding [GO:0023026];unfolded pro…	extracellular exosome [GO:0070062];extracellular region [GO:0005576];Prp19 complex [GO:0000974];cytoplasm [GO:0005737];lysosomal lumen [GO:0043202];membrane [GO:0016020];spliceosomal complex [GO:0005681];plasma membrane [GO:0005886];ribonucleoprotein complex [GO:1990904];melanosome [GO:0042470];blood microparticle [GO:0072562];autophagosome [GO:0005776];extracellular space [GO:0005615];lysosomal …	regulation of protein complex stability [GO:0061635];regulation of postsynapse organization [GO:0099175];ATP metabolic process [GO:0046034];cytokine-mediated signaling pathway [GO:0019221];late endosomal microautophagy [GO:0061738];positive regulation of mRNA splicing, via spliceosome [GO:0048026];cellular response to starvation [GO:0009267];neutrophil degranulation [GO:0043312];negative regulati…
A0A087X0X3	Heterogeneous nuclear ribonucleoprotein M		HNRNPM	-;mRNA splicing, via spliceosome [GO:0000398]	-;RNA binding [GO:0003723]	-;nucleoplasm [GO:0005654]	-;mRNA splicing, via spliceosome [GO:0000398];-;RNA binding [GO:0003723];-;nucleoplasm [GO:0005654]
B4DUQ1	Heterogeneous nuclear ribonucleoprotein K	3190		-;regulation of transcription by RNA polymerase II [GO:0006357];RNA processing [GO:0006396]	-;DNA binding [GO:0003677];RNA binding [GO:0003723]	-;cytoplasm [GO:0005737];spliceosomal complex [GO:0005681];podosome [GO:0002102];nucleoplasm [GO:0005654]	-;regulation of transcription by RNA polymerase II [GO:0006357];RNA processing [GO:0006396];-;DNA binding [GO:0003677];RNA binding [GO:0003723];-;cytoplasm [GO:0005737];spliceosomal complex [GO:0005681];podosome [GO:0002102];nucleoplasm [GO:0005654]
Q92499	ATP-dependent RNA helicase DDX1	1653	DDX1	protein localization to cytoplasmic stress granule [GO:1903608];nucleic acid phosphodiester bond hydrolysis [GO:0090305];positive regulation of I-kappaB kinase/NF-kappaB signaling [GO:0043123];-;DNA duplex unwinding [GO:0032508];multicellular organism development [GO:0007275];innate immune response [GO:0045087];regulation of translational initiation [GO:0006446];defense response to virus [GO:0051…	chromatin binding [GO:0003682];helicase activity [GO:0004386];ATP binding [GO:0005524];exonuclease activity [GO:0004527];nuclease activity [GO:0004518];RNA binding [GO:0003723];-;DNA/RNA helicase activity [GO:0033677];transcription coregulator activity [GO:0003712];DNA binding [GO:0003677];poly(A) binding [GO:0008143];RNA helicase activity [GO:0003724]	nucleoplasm [GO:0005654];-;cytoplasm [GO:0005737];mitochondrion [GO:0005739];nucleus [GO:0005634];membrane [GO:0016020];cytosol [GO:0005829];ribonucleoprotein complex [GO:1990904];tRNA-splicing ligase complex [GO:0072669];cytoplasmic stress granule [GO:0010494];cleavage body [GO:0071920]	protein localization to cytoplasmic stress granule [GO:1903608];nucleic acid phosphodiester bond hydrolysis [GO:0090305];positive regulation of I-kappaB kinase/NF-kappaB signaling [GO:0043123];-;DNA duplex unwinding [GO:0032508];multicellular organism development [GO:0007275];innate immune response [GO:0045087];regulation of translational initiation [GO:0006446];defense response to virus [GO:0051…
A6NLN1	Polypyrimidine tract-binding protein 1		PTBP1	mRNA processing [GO:0006397];-;RNA splicing [GO:0008380]	-;RNA binding [GO:0003723]	nucleus [GO:0005634];-	mRNA processing [GO:0006397];-;RNA splicing [GO:0008380];-;RNA binding [GO:0003723];nucleus [GO:0005634];-
A0A024R2Z6	Guanine nucleotide-binding protein-like 3		GNL3	-	GTP binding [GO:0005525]	-	-;GTP binding [GO:0005525];-
B4E0E1	Poly [ADP-ribose] polymerase			-;protein ADP-ribosylation [GO:0006471];DNA repair [GO:0006281]	-;NAD binding [GO:0051287];NAD+ ADP-ribosyltransferase activity [GO:0003950];DNA binding [GO:0003677];zinc ion binding [GO:0008270]	nucleus [GO:0005634];-;chromosome [GO:0005694]	-;protein ADP-ribosylation [GO:0006471];DNA repair [GO:0006281];-;NAD binding [GO:0051287];NAD+ ADP-ribosyltransferase activity [GO:0003950];DNA binding [GO:0003677];zinc ion binding [GO:0008270];nucleus [GO:0005634];-;chromosome [GO:0005694]
P13647	Keratin, type II cytoskeletal 5	3852	KRT5	epidermis development [GO:0008544];-;keratinization [GO:0031424];cornification [GO:0070268];hemidesmosome assembly [GO:0031581]	scaffold protein binding [GO:0097110];-;structural constituent of cytoskeleton [GO:0005200]	extracellular exosome [GO:0070062];-;cytoplasm [GO:0005737];keratin filament [GO:0045095];nucleus [GO:0005634];membrane [GO:0016020];intermediate filament [GO:0005882];cytosol [GO:0005829]	epidermis development [GO:0008544];-;keratinization [GO:0031424];cornification [GO:0070268];hemidesmosome assembly [GO:0031581];scaffold protein binding [GO:0097110];-;structural constituent of cytoskeleton [GO:0005200];extracellular exosome [GO:0070062];-;cytoplasm [GO:0005737];keratin filament [GO:0045095];nucleus [GO:0005634];membrane [GO:0016020];intermediate filament [GO:0005882];cytosol [GO…
P61247	40S ribosomal protein S3a	6189	RPS3A	cytoplasmic translation [GO:0002181];cell differentiation [GO:0030154];-;negative regulation of apoptotic process [GO:0043066];translation [GO:0006412];nuclear-transcribed mRNA catabolic process, nonsense-mediated decay [GO:0000184];SRP-dependent cotranslational protein targeting to membrane [GO:0006614];translational initiation [GO:0006413];viral transcription [GO:0019083]	mRNA 5'-UTR binding [GO:0048027];-;structural constituent of ribosome [GO:0003735];RNA binding [GO:0003723]	extracellular exosome [GO:0070062];cytosolic small ribosomal subunit [GO:0022627];ribonucleoprotein complex [GO:1990904];-;cytoplasm [GO:0005737];nucleolus [GO:0005730];nucleus [GO:0005634];cytosol [GO:0005829];endoplasmic reticulum [GO:0005783];cytosolic ribosome [GO:0022626];focal adhesion [GO:0005925];nucleoplasm [GO:0005654]	cytoplasmic translation [GO:0002181];cell differentiation [GO:0030154];-;negative regulation of apoptotic process [GO:0043066];translation [GO:0006412];nuclear-transcribed mRNA catabolic process, nonsense-mediated decay [GO:0000184];SRP-dependent cotranslational protein targeting to membrane [GO:0006614];translational initiation [GO:0006413];viral transcription [GO:0019083];mRNA 5'-UTR binding [G…
P51991	Heterogeneous nuclear ribonucleoprotein A3	220988	HNRNPA3	-;RNA metabolic process [GO:0016070];mRNA splicing, via spliceosome [GO:0000398]	-;RNA binding [GO:0003723]	catalytic step 2 spliceosome [GO:0071013];-;nucleus [GO:0005634];ribonucleoprotein complex [GO:1990904];nucleoplasm [GO:0005654]	-;RNA metabolic process [GO:0016070];mRNA splicing, via spliceosome [GO:0000398];-;RNA binding [GO:0003723];catalytic step 2 spliceosome [GO:0071013];-;nucleus [GO:0005634];ribonucleoprotein complex [GO:1990904];nucleoplasm [GO:0005654]
O76021	Ribosomal L1 domain-containing protein 1	26156	RSL1D1	regulation of protein localization [GO:0032880];-;regulation of cellular senescence [GO:2000772];maturation of LSU-rRNA [GO:0000470];osteoblast differentiation [GO:0001649];regulation of apoptotic process [GO:0042981]	mRNA 3'-UTR binding [GO:0003730];RNA binding [GO:0003723];-;cadherin binding [GO:0045296];mRNA 5'-UTR binding [GO:0048027]	chromosome [GO:0005694];90S preribosome [GO:0030686];-;nucleolus [GO:0005730];membrane [GO:0016020]	regulation of protein localization [GO:0032880];-;regulation of cellular senescence [GO:2000772];maturation of LSU-rRNA [GO:0000470];osteoblast differentiation [GO:0001649];regulation of apoptotic process [GO:0042981];mRNA 3'-UTR binding [GO:0003730];RNA binding [GO:0003723];-;cadherin binding [GO:0045296];mRNA 5'-UTR binding [GO:0048027];chromosome [GO:0005694];90S preribosome [GO:0030686];-;nuc…
B4DDB6	Heterogeneous nuclear ribonucleoprotein A3, isoform CRA_a	220988	HNRPA3	-	-;RNA binding [GO:0003723]	-;nucleoplasm [GO:0005654]	-;-;RNA binding [GO:0003723];-;nucleoplasm [GO:0005654]
Q96IR1	RPS4X protein		RPS4X	translation [GO:0006412];-	rRNA binding [GO:0019843];-;structural constituent of ribosome [GO:0003735]	-;ribosome [GO:0005840]	translation [GO:0006412];-;rRNA binding [GO:0019843];-;structural constituent of ribosome [GO:0003735];-;ribosome [GO:0005840]
P02533	Keratin, type I cytoskeletal 14	3861	KRT14	response to zinc ion [GO:0010043];response to ionizing radiation [GO:0010212];aging [GO:0007568];epidermis development [GO:0008544];-;keratinization [GO:0031424];hair cycle [GO:0042633];intermediate filament bundle assembly [GO:0045110];cornification [GO:0070268];hemidesmosome assembly [GO:0031581]	-;keratin filament binding [GO:1990254];structural constituent of cytoskeleton [GO:0005200]	cell periphery [GO:0071944];extracellular exosome [GO:0070062];-;cytoplasm [GO:0005737];keratin filament [GO:0045095];nucleus [GO:0005634];intermediate filament [GO:0005882];cytosol [GO:0005829];basal part of cell [GO:0045178]	response to zinc ion [GO:0010043];response to ionizing radiation [GO:0010212];aging [GO:0007568];epidermis development [GO:0008544];-;keratinization [GO:0031424];hair cycle [GO:0042633];intermediate filament bundle assembly [GO:0045110];cornification [GO:0070268];hemidesmosome assembly [GO:0031581];-;keratin filament binding [GO:1990254];structural constituent of cytoskeleton [GO:0005200];cell pe…
J3KRX5	60S ribosomal protein L17		RPL17	translation [GO:0006412];-	-;structural constituent of ribosome [GO:0003735]	-;large ribosomal subunit [GO:0015934]	translation [GO:0006412];-;-;structural constituent of ribosome [GO:0003735];-;large ribosomal subunit [GO:0015934]
[truncated: 881 more rows]

## Sheet: The Top 20 GO annotation
Term	Type	Seqs_Num
cellular nitrogen compound metabolic process	Biological Process	221
gene expression	Biological Process	214
organonitrogen compound biosynthetic process	Biological Process	96
cellular amide metabolic process	Biological Process	85
peptide metabolic process	Biological Process	84
ribonucleoprotein complex biogenesis	Biological Process	72
ribosome biogenesis	Biological Process	56
ribonucleoprotein complex subunit organization	Biological Process	30
ribonucleoprotein complex assembly	Biological Process	30
aromatic compound catabolic process	Biological Process	26
cellular nitrogen compound catabolic process	Biological Process	26
heterocycle catabolic process	Biological Process	26
organic cyclic compound catabolic process	Biological Process	26
nucleobase-containing compound catabolic process	Biological Process	26
ribosomal large subunit biogenesis	Biological Process	19
regulation of cellular amide metabolic process	Biological Process	17
ribosomal small subunit biogenesis	Biological Process	16
viral process	Biological Process	14
RNA localization	Biological Process	14
positive regulation of cellular amide metabolic process	Biological Process	11
intracellular organelle part	Cellular Component	247
intracellular non-membrane-bounded organelle	Cellular Component	213
organelle lumen	Cellular Component	188
intracellular organelle lumen	Cellular Component	188
nuclear part	Cellular Component	163
nuclear lumen	Cellular Component	153
nucleolus	Cellular Component	90
ribosome	Cellular Component	68
mitochondrion	Cellular Component	63
[truncated: 31 more rows]
