# Supplementary material for: The Network of Interactions between the Porcine Epidemic Diarrhea Virus Nucleocapsid and Host Cellular Proteins
Source: Viruses. 2022 Oct 16;14(10):2269. doi: 10.3390/v14102269 (PMC9611260; doi:10.3390/v14102269)
Supplement: Supplementary file 1 [file viruses-14-02269-s001.zip › Supplementary Table S4-The KEGG enrichment analyses of PEDV N-interacting host proteins..xls]

## Sheet: The Top 20 KEGG pathways
ID	Term	Ontology Source	Term PValue	Term PValue Corrected with Bonferroni step down	Group PValue	Group PValue Corrected with Bonferroni step down	GOLevels	GOGroups	% Associated Genes	Nr. Genes	Associated Genes Found
KEGG:03010	Ribosome	KEGG_30.03.2022	0	0	7.42504e-36	1.18801e-34	[-1]	Group10	31.7881	48	[FAU, MRPL10, MRPL11, MRPL13, MRPL14, MRPL15, MRPL16, MRPL17, MRPL18, MRPL20, MRPL22, MRPL24, MRPL27, MRPL30, MRPL32, MRPL35, MRPL9, MRPS14, MRPS15, MRPS16, MRPS17, MRPS18A, MRPS6, MRPS7, RPL12, RPL14, RPL18A, RPL22L1, RPL23, RPL26L1, RPL30, RPL32, RPL34, RPL35A, RPL36, RPL36A, RPL37A, RPL9, RPLP1, RPLP2, RPS11, RPS15, RPS15A, RPS20, RPS23, RPS24, RPS26, RPS5]
KEGG:05171	Coronavirus disease	KEGG_30.03.2022	3.89984e-14	1.16995e-12	7.42504e-36	1.18801e-34	[-1]	Group10	10.8	27	[EIF2AK2, FAU, JUN, RPL12, RPL14, RPL18A, RPL22L1, RPL23, RPL26L1, RPL30, RPL32, RPL34, RPL35A, RPL36, RPL36A, RPL37A, RPL9, RPLP1, RPLP2, RPS11, RPS15, RPS15A, RPS20, RPS23, RPS24, RPS26, RPS5]
KEGG:03008	Ribosome biogenesis in eukaryotes	KEGG_30.03.2022	6.98716e-17	2.16602e-15	6.98716e-17	1.04807e-15	[-1]	Group01	24.359	19	[BMS1, DKC1, EIF6, GNL2, IMP3, NAT10, NHP2, NOB1, POP1, POP4, RBM28, RCL1, RPP30, RPP38, SNU13, TCOF1, UTP15, UTP18, WDR3]
KEGG:03040	Spliceosome	KEGG_30.03.2022	4.86532e-08	1.41094e-06	4.86532e-08	6.81145e-07	[-1]	Group04	11.2	14	[DDX5, HNRNPA1, NCBP2, RBM17, RBM8A, SMNDC1, SNRPA1, SNRPC, SNRPD1, SNRPD2, SNRPD3, SNU13, SRSF1, TRA2A]
KEGG:03018	RNA degradation	KEGG_30.03.2022	8.40061e-05	0.00235217	8.40061e-05	0.00109208	[-1]	Group03	10.1266	8	[DDX6, DHX36, EXOSC2, EXOSC4, EXOSC6, EXOSC9, HSPA9, PARN]
KEGG:03013	Nucleocytoplasmic transport	KEGG_30.03.2022	0.000684997	0.0178099	0.294298	1	[-1]	Group13	7.47664	8	[KPNA1, KPNA2, KPNA4, NCBP2, PHAX, PYM1, RBM8A, RNPS1]
KEGG:03015	mRNA surveillance pathway	KEGG_30.03.2022	0.000227872	0.00615256	0.294298	1	[-1]	Group13	8.79121	8	[MSI1, MSI2, NCBP2, PABPN1, PPP1CB, PYM1, RBM8A, RNPS1]
KEGG:05203	Viral carcinogenesis	KEGG_30.03.2022	0.163435	1	0.267668	1	[-1]	Group11	3.125	6	[EIF2AK2, JUN, MAPKAPK2, MRPS18B, RANBP1, YWHAE]
KEGG:05014	Amyotrophic lateral sclerosis	KEGG_30.03.2022	1	1	0.175209	1	[-1]	Group15	1.64835	6	[ATP5F1B, ATP5PB, ATXN2, ATXN2L, HNRNPA1, PSMA4]
KEGG:04141	Protein processing in endoplasmic reticulum	KEGG_30.03.2022	0.230882	1	0.230882	1	[-1]	Group06	2.99401	5	[DNAJA2, EIF2AK2, RRBP1, STT3B, TRAM1]
KEGG:05168	Herpes simplex virus 1 infection	KEGG_30.03.2022	0.836695	1	0.836695	0.836695	[-1]	Group09	1.42045	5	[EIF2AK2, PPP1CB, SRPK1, SRSF1, ZNF768]
KEGG:04810	Regulation of actin cytoskeleton	KEGG_30.03.2022	0.599031	1	0.33218	1	[-1]	Group12	2.30415	5	[ARPC4, ARPC5, CFL1, PIP5K1A, PPP1CB]
KEGG:05132	Salmonella infection	KEGG_30.03.2022	0.808231	1	0.294298	1	[-1]	Group13	1.97628	5	[ARPC4, ARPC5, JUN, KPNA1, KPNA4]
KEGG:04530	Tight junction	KEGG_30.03.2022	0.226502	1	0.131967	1	[-1]	Group14	3.0303	5	[ARPC4, ARPC5, CGN, EPB41L4B, JUN]
KEGG:05132	Salmonella infection	KEGG_30.03.2022	0.808231	1	0.131967	1	[-1]	Group14	1.97628	5	[ARPC4, ARPC5, JUN, KPNA1, KPNA4]
KEGG:05022	Pathways of neurodegeneration	KEGG_30.03.2022	0.284445	1	0.175209	1	[-1]	Group15	1.05485	5	[ATP5F1B, ATP5PB, ATXN2, ATXN2L, PSMA4]
KEGG:05135	Yersinia infection	KEGG_30.03.2022	0.331166	1	0.33218	1	[-1]	Group12	2.7972	4	[ARPC4, ARPC5, JUN, PIP5K1A]
KEGG:05164	Influenza A	KEGG_30.03.2022	0.542259	1	0.294298	1	[-1]	Group13	2.45399	4	[EIF2AK2, KPNA1, KPNA2, PABPN1]
KEGG:05207	Chemical carcinogenesis	KEGG_30.03.2022	0.786317	1	0.294298	1	[-1]	Group13	1.9802	4	[JUN, KPNA1, KPNA2, KPNA4]
KEGG:04144	Endocytosis	KEGG_30.03.2022	1	1	0.131967	1	[-1]	Group14	1.65975	4	[ARPC4, ARPC5, PIP5K1A, RAB35]
KEGG:04666	Fc gamma R-mediated phagocytosis	KEGG_30.03.2022	0.0875467	1	0.131967	1	[-1]	Group14	4.30108	4	[ARPC4, ARPC5, CFL1, PIP5K1A]
KEGG:05135	Yersinia infection	KEGG_30.03.2022	0.331166	1	0.131967	1	[-1]	Group14	2.7972	4	[ARPC4, ARPC5, JUN, PIP5K1A]
KEGG:05207	Chemical carcinogenesis	KEGG_30.03.2022	0.786317	1	0.131967	1	[-1]	Group14	1.9802	4	[JUN, KPNA1, KPNA2, KPNA4]
KEGG:05010	Alzheimer disease	KEGG_30.03.2022	0.326955	1	0.175209	1	[-1]	Group15	1.04167	4	[ATP5F1B, ATP5PB, EIF2AK2, PSMA4]
KEGG:05016	Huntington disease	KEGG_30.03.2022	0.663343	1	0.175209	1	[-1]	Group15	1.2987	4	[ATP5F1B, ATP5PB, POLR2H, PSMA4]
KEGG:00970	Aminoacyl-tRNA biosynthesis	KEGG_30.03.2022	0.120655	1	0.120655	1	[-1]	Group00	4.47761	3	[FARS2, FARSA, SARS2]
KEGG:05322	Systemic lupus erythematosus	KEGG_30.03.2022	0.471481	1	0.471481	1	[-1]	Group02	2.5641	3	[SNRPD1, SNRPD3, SSB]
KEGG:04114	Oocyte meiosis	KEGG_30.03.2022	0.480029	1	0.480029	1	[-1]	Group05	2.5	3	[PLK1, PPP1CB, YWHAE]
KEGG:04217	Necroptosis	KEGG_30.03.2022	0.762286	1	0.762286	1	[-1]	Group07	1.91083	3	[EIF2AK2, HMGB1, PPIA]
KEGG:04915	Estrogen signaling pathway	KEGG_30.03.2022	0.519836	1	0.519836	1	[-1]	Group08	2.25564	3	[JUN, KRT31, KRT36]
KEGG:04010	MAPK signaling pathway	KEGG_30.03.2022	0.495798	1	0.267668	1	[-1]	Group11	1.03806	3	[JUN, MAP4K4, MAPKAPK2]
KEGG:04722	Neurotrophin signaling pathway	KEGG_30.03.2022	0.480029	1	0.267668	1	[-1]	Group11	2.5	3	[JUN, MAPKAPK2, YWHAE]
KEGG:05167	Kaposi sarcoma-associated herpesvirus infection	KEGG_30.03.2022	1	1	0.267668	1	[-1]	Group11	1.53061	3	[EIF2AK2, JUN, MAPKAPK2]
KEGG:04024	cAMP signaling pathway	KEGG_30.03.2022	0.800334	1	0.33218	1	[-1]	Group12	1.35747	3	[ATP1A1, JUN, PPP1CB]
KEGG:04510	Focal adhesion	KEGG_30.03.2022	1	1	0.33218	1	[-1]	Group12	1.5	3	[JUN, PIP5K1A, PPP1CB]
KEGG:04510	Focal adhesion	KEGG_30.03.2022	1	1	0.131967	1	[-1]	Group14	1.5	3	[JUN, PIP5K1A, PPP1CB]
KEGG:05012	Parkinson disease	KEGG_30.03.2022	0.636837	1	0.175209	1	[-1]	Group15	1.1194	3	[ATP5F1B, ATP5PB, PSMA4]
KEGG:05017	Spinocerebellar ataxia	KEGG_30.03.2022	0.74864	1	0.175209	1	[-1]	Group15	2.05479	3	[ATXN2, ATXN2L, PSMA4]
KEGG:05020	Prion disease	KEGG_30.03.2022	0.491856	1	0.175209	1	[-1]	Group15	1.0989	3	[ATP5F1B, ATP5PB, PSMA4]
KEGG:05208	Chemical carcinogenesis	KEGG_30.03.2022	0.800652	1	0.175209	1	[-1]	Group15	1.32159	3	[ATP5F1B, ATP5PB, JUN]
KEGG:05415	Diabetic cardiomyopathy	KEGG_30.03.2022	1	1	0.175209	1	[-1]	Group15	1.46341	3	[ATP5F1B, ATP5PB, PPP1CB]
Term	count
Ribosome	48
Coronavirus disease	27
Ribosome biogenesis in eukaryotes	19
Spliceosome	14
RNA degradation	8
Nucleocytoplasmic transport	8
mRNA surveillance pathway	8
Viral carcinogenesis	6
Amyotrophic lateral sclerosis	6
Protein processing in endoplasmic reticulum	5
Herpes simplex virus 1 infection	5
Regulation of actin cytoskeleton	5
Salmonella infection	5
Tight junction	5
Pathways of neurodegeneration	5
Yersinia infection	4
Influenza A	4
Chemical carcinogenesis	4
Endocytosis	4
Fc gamma R-mediated phagocytosis	4

## Sheet: ClueGO Results
ID	Term	Ontology Source	Term PValue	Term PValue Corrected with Bonferroni step down	Group PValue	Group PValue Corrected with Bonferroni step down	GOLevels	GOGroups	% Associated Genes	Nr. Genes	Associated Genes Found
GO:0003676	nucleic acid binding	GO_MolecularFunction-EBI-UniProt-GOA_15.01.2019_00h00	2.94273e-44	9.48679e-43	2.94273e-44	4.7504e-43	[3]	Group06	6.12315	178	[ABT1, AKAP1, AKAP8, ASCC3, BBX, BLM, BMS1, CBX8, CEBPZ, CIRBP, CSDE1, CTCF, DDX10, DDX24, DDX31, DDX47, DDX5, DDX50, DDX54, DDX6, DHX36, DHX37, DHX57, DKC1, EIF2AK2, EIF2S2, EIF2S3, EIF3G, EIF4E, EIF4G1, EIF5A, EIF6, ELAVL4, ESF1, EXOSC2, EXOSC4, EXOSC9, EZH2, FARS2, FARSA, FXR2, GPATCH4, GRSF1, GRWD1, GTF3C2, GTPBP1, HDLBP, HMGB1, HNRNPA1, HNRNPH2, HNRNPL, JUN, LARP1B, LARP4, LARP4B, LARP7, LIN…
GO:0003723	RNA binding	GO_MolecularFunction-EBI-UniProt-GOA_15.01.2019_00h00	0	0	2.94273e-44	4.7504e-43	[4]	Group06	14.4175	125	[AKAP1, BMS1, CBX8, CIRBP, DDX10, DDX31, DDX5, DDX50, DDX54, DHX36, DHX37, DHX57, DKC1, EIF2AK2, EIF2S2, EIF2S3, EIF3G, EIF4E, EIF4G1, EIF5A, EIF6, ELAVL4, ESF1, EXOSC2, EXOSC4, EXOSC9, EZH2, FARS2, FARSA, FXR2, GRSF1, GTPBP1, HDLBP, HNRNPA1, HNRNPH2, HNRNPL, LARP1B, LARP4, LARP4B, LARP7, LIN28B, LOC100151816, LRPPRC, LRRC47, MBNL2, MEPCE, MRM1, MRM3, MRPL11, MRPL16, MRPL18, MRPL20, MRPL21, MRPL5…
GO:0016741	transferase activity, transferring one-carbon groups	GO_MolecularFunction-EBI-UniProt-GOA_15.01.2019_00h00	0.00123005	0.0319812	0.00173127	0.0190439	[3]	Group14	6.34921	12	[EZH2, FAM98A, GART, MEPCE, MRM1, MRM3, NSUN5, PRMT5, RRP8, SUZ12, TRMT1L, TRMT2A]
GO:0008168	methyltransferase activity	GO_MolecularFunction-EBI-UniProt-GOA_15.01.2019_00h00	0.00229961	0.0551906	0.00173127	0.0190439	[4]	Group14	6.21469	11	[EZH2, FAM98A, MEPCE, MRM1, MRM3, NSUN5, PRMT5, RRP8, SUZ12, TRMT1L, TRMT2A]
GO:0043021	ribonucleoprotein complex binding	GO_MolecularFunction-EBI-UniProt-GOA_15.01.2019_00h00	0.000119486	0.00358457	0.000119486	0.0016728	[3]	Group08	9.61539	10	[BOP1, DDX5, EIF5A, EIF6, EZH2, PES1, PHF6, PRMT5, PYM1, RPLP1]
GO:0042393	histone binding	GO_MolecularFunction-EBI-UniProt-GOA_15.01.2019_00h00	0.00972287	0.194457	0.00972287	0.0972287	[3]	Group11	5.6962	9	[CBX8, DEK, GRWD1, HJURP, PHF6, PWP1, RRP8, SUPT16H, SUZ12]
GO:0140101	catalytic activity, acting on a tRNA	GO_MolecularFunction-EBI-UniProt-GOA_15.01.2019_00h00	0.000803334	0.0224934	0.00137909	0.016549	[3]	Group15	8.25688	9	[FARS2, FARSA, LRRC47, MRPL58, POP1, POP4, RPP30, SARS2, TRMT1L]
GO:0004518	nuclease activity	GO_MolecularFunction-EBI-UniProt-GOA_15.01.2019_00h00	0.0191535	0.32561	0.00137909	0.016549	[4]	Group15	5.40541	8	[NOB1, PARN, POP1, POP4, RCL1, REXO4, RPP30, TRIR]
GO:0003724	RNA helicase activity	GO_MolecularFunction-EBI-UniProt-GOA_15.01.2019_00h00	9.96685e-05	0.00308972	9.96685e-05	0.00149503	[3, 8]	Group13	17.6471	6	[DDX5, DDX54, DHX36, DHX37, DHX57, YTHDC2]
GO:0004540	ribonuclease activity	GO_MolecularFunction-EBI-UniProt-GOA_15.01.2019_00h00	0.0099408	0.188875	0.00137909	0.016549	[3, 5]	Group15	7.40741	6	[NOB1, PARN, POP1, POP4, RCL1, RPP30]
GO:0016779	nucleotidyltransferase activity	GO_MolecularFunction-EBI-UniProt-GOA_15.01.2019_00h00	0.0947729	0.66341	0.0947729	0.379092	[4]	Group10	4.6729	5	[DKC1, POLR1E, POLR2H, POLRMT, TERF2]
GO:0004004	ATP-dependent RNA helicase activity	GO_MolecularFunction-EBI-UniProt-GOA_15.01.2019_00h00	0.000802555	0.0232741	9.96685e-05	0.00149503	[4, 9, 10]	Group13	15.1515	5	[DDX54, DHX36, DHX37, DHX57, YTHDC2]
GO:0008173	RNA methyltransferase activity	GO_MolecularFunction-EBI-UniProt-GOA_15.01.2019_00h00	0.00786119	0.165085	0.00173127	0.0190439	[3, 5]	Group14	9.09091	5	[MEPCE, MRM1, MRM3, TRMT1L, TRMT2A]
GO:0004521	endoribonuclease activity	GO_MolecularFunction-EBI-UniProt-GOA_15.01.2019_00h00	0.00365057	0.083963	0.00137909	0.016549	[4, 6]	Group15	10.8696	5	[NOB1, POP1, POP4, RCL1, RPP30]
GO:0042826	histone deacetylase binding	GO_MolecularFunction-EBI-UniProt-GOA_15.01.2019_00h00	0.154461	0.308923	0.154461	0.154461	[4]	Group04	4.34783	4	[AKAP8, DHX36, PHF6, TOP2B]
GO:0070063	RNA polymerase binding	GO_MolecularFunction-EBI-UniProt-GOA_15.01.2019_00h00	0.021235	0.339759	0.0165425	0.148882	[4]	Group09	8.51064	4	[LOC100737600, SCAF1, TCOF1, YTHDC2]
GO:0140034	methylation-dependent protein binding	GO_MolecularFunction-EBI-UniProt-GOA_15.01.2019_00h00	0.0374083	0.486308	0.00972287	0.0972287	[4]	Group11	7.14286	4	[CBX8, PWP1, RRP8, SUZ12]
GO:0035064	methylated histone binding	GO_MolecularFunction-EBI-UniProt-GOA_15.01.2019_00h00	0.0374083	0.486308	0.00972287	0.0972287	[4, 5]	Group11	7.14286	4	[CBX8, PWP1, RRP8, SUZ12]
GO:0031072	heat shock protein binding	GO_MolecularFunction-EBI-UniProt-GOA_15.01.2019_00h00	0.133769	0.535076	0.133845	0.401535	[3]	Group12	4.5977	4	[AHSA1, DNAJA2, DNAJC9, HSPA9]
GO:0051082	unfolded protein binding	GO_MolecularFunction-EBI-UniProt-GOA_15.01.2019_00h00	0.0997447	0.498723	0.133845	0.401535	[3]	Group12	5.12821	4	[DNAJA2, HSPA9, PPIA, TOMM20]
GO:0008276	protein methyltransferase activity	GO_MolecularFunction-EBI-UniProt-GOA_15.01.2019_00h00	0.0997447	0.498723	0.00173127	0.0190439	[3, 5]	Group14	5.12821	4	[EZH2, FAM98A, PRMT5, SUZ12]
GO:0031490	chromatin DNA binding	GO_MolecularFunction-EBI-UniProt-GOA_15.01.2019_00h00	0.0646202	0.646202	0.00173127	0.0190439	[3, 5]	Group14	5.97015	4	[CTCF, EZH2, NKAP, SUZ12]
GO:0016875	ligase activity, forming carbon-oxygen bonds	GO_MolecularFunction-EBI-UniProt-GOA_15.01.2019_00h00	0.0170294	0.306529	0.00137909	0.016549	[3]	Group15	9.09091	4	[FARS2, FARSA, LRRC47, SARS2]
GO:0004812	aminoacyl-tRNA ligase activity	GO_MolecularFunction-EBI-UniProt-GOA_15.01.2019_00h00	0.0170294	0.306529	0.00137909	0.016549	[4]	Group15	9.09091	4	[FARS2, FARSA, LRRC47, SARS2]
GO:0005048	signal sequence binding	GO_MolecularFunction-EBI-UniProt-GOA_15.01.2019_00h00	0.0348923	0.488493	0.0348923	0.244246	[4]	Group00	9.375	3	[KPNA1, SRP14, TOMM20]
GO:0061608	nuclear import signal receptor activity	GO_MolecularFunction-EBI-UniProt-GOA_15.01.2019_00h00	0.000865526	0.0233692	0.000865526	0.0112518	[3]	Group01	33.3333	3	[KPNA1, KPNA2, KPNA4]
GO:0002039	p53 binding	GO_MolecularFunction-EBI-UniProt-GOA_15.01.2019_00h00	0.142872	0.428616	0.142872	0.285744	[3]	Group02	5.17241	3	[BLM, NOP53, USP10]
GO:0016866	intramolecular transferase activity	GO_MolecularFunction-EBI-UniProt-GOA_15.01.2019_00h00	0.0223367	0.33505	0.0223367	0.178693	[3]	Group03	11.1111	3	[DKC1, GPI, RPUSD3]
GO:0051018	protein kinase A binding	GO_MolecularFunction-EBI-UniProt-GOA_15.01.2019_00h00	0.0686403	0.617763	0.0686403	0.343201	[3]	Group05	7.14286	3	[AKAP1, AKAP17A, AKAP8]
GO:0003678	DNA helicase activity	GO_MolecularFunction-EBI-UniProt-GOA_15.01.2019_00h00	0.050379	0.604548	0.050379	0.302274	[3, 8]	Group07	8.10811	3	[ASCC3, BLM, DHX36]
GO:0004003	ATP-dependent DNA helicase activity	GO_MolecularFunction-EBI-UniProt-GOA_15.01.2019_00h00	0.0348923	0.488493	0.050379	0.302274	[4, 9, 10]	Group07	9.375	3	[ASCC3, BLM, DHX36]
GO:0043022	ribosome binding	GO_MolecularFunction-EBI-UniProt-GOA_15.01.2019_00h00	0.0894531	0.715625	0.000119486	0.0016728	[4]	Group08	6.38298	3	[EIF5A, EIF6, PYM1]
GO:0001098	basal transcription machinery binding	GO_MolecularFunction-EBI-UniProt-GOA_15.01.2019_00h00	0.0984339	0.590603	0.0165425	0.148882	[3]	Group09	6.12245	3	[LOC100737600, SCAF1, ZNHIT6]
GO:0001099	basal RNA polymerase II transcription machinery binding	GO_MolecularFunction-EBI-UniProt-GOA_15.01.2019_00h00	0.0984339	0.590603	0.0165425	0.148882	[4]	Group09	6.12245	3	[LOC100737600, SCAF1, ZNHIT6]
GO:0097747	RNA polymerase activity	GO_MolecularFunction-EBI-UniProt-GOA_15.01.2019_00h00	0.0538156	0.591972	0.0947729	0.379092	[3, 5]	Group10	7.89474	3	[POLR1E, POLR2H, POLRMT]
GO:0034062	5'-3' RNA polymerase activity	GO_MolecularFunction-EBI-UniProt-GOA_15.01.2019_00h00	0.0538156	0.591972	0.0947729	0.379092	[4, 6]	Group10	7.89474	3	[POLR1E, POLR2H, POLRMT]
GO:0051087	chaperone binding	GO_MolecularFunction-EBI-UniProt-GOA_15.01.2019_00h00	0.215921	0.215921	0.133845	0.401535	[3]	Group12	4.22535	3	[AHSA1, ATP1A1, DNAJA2]
GO:0034458	3'-5' RNA helicase activity	GO_MolecularFunction-EBI-UniProt-GOA_15.01.2019_00h00	0.00612836	0.134824	9.96685e-05	0.00149503	[4, 9]	Group13	17.6471	3	[DHX37, DHX57, YTHDC2]
GO:0042054	histone methyltransferase activity	GO_MolecularFunction-EBI-UniProt-GOA_15.01.2019_00h00	0.0984339	0.590603	0.00173127	0.0190439	[4, 6]	Group14	6.12245	3	[EZH2, PRMT5, SUZ12]
GO:0004549	tRNA-specific ribonuclease activity	GO_MolecularFunction-EBI-UniProt-GOA_15.01.2019_00h00	0.00215551	0.0538876	0.00137909	0.016549	[4, 6]	Group15	25	3	[POP1, POP4, RPP30]
