# Supplementary material for: The Network of Interactions between the Porcine Epidemic Diarrhea Virus Nucleocapsid and Host Cellular Proteins
Source: Viruses. 2022 Oct 16;14(10):2269. doi: 10.3390/v14102269 (PMC9611260; doi:10.3390/v14102269)
Supplement: Supplementary file 1 [file viruses-14-02269-s001.zip › Supplementary Table S5-The interactions network of the confirmed host protein-PEDV N interaction and the cellular binding partners of PEDV N-interacting host proteins..xlsx]

## Sheet: Interactions network
Interaction prediction method
#node1	node2
Vimentin	ACTN2
Vimentin	CASP6
Vimentin	CASP8
Vimentin	CDH1
Vimentin	DES
Vimentin	TCAP
Vimentin	TGFB1
Vimentin	TWIST1
G3BP1	USP10
G3BP1	ABCE1
G3BP1	CAPRIN1
G3BP1	ATXN2L
G3BP1	FBL
G3BP1	EIF4G1
G3BP1	TIA1
G3BP1	PABPC1
HSPA8	HSPCB
HSPA8	STUB1
HSPA8	TP53
HSPA8	BAG1
HSPA8	BAG3
HSPA8	DNAJA1
HSPA8	DNAJA2
HSPA8	DNAJA3
HSPA8	DNAJB1
HSPA8	HSP90AA1
TRIM21	UBE2N
TRIM21	USP4
TRIM21	UBA52
TRIM21	UBB
TRIM21	LOC780417
TRIM21	RPS27A
TRIM21	SQSTM1
TRIM21	SSB
DDX24	NOP2
DDX24	DHX15
DDX24	NOC3L
DDX24	DDX56
DDX24	DHX37
DDX24	EBNA1BP2
DDX24	DDX55
DDX24	DDX54
DDX24	BRIX1
DDX24	DDX18
NCL	NHP2L1
NCL	PDCD11
NCL	WDR75
NCL	NOP56
NCL	RPS2
NCL	NPM1
NCL	DDX47
NCL	DDX49
YTHDC1	ALKBH5
YTHDC1	CPSF1
YTHDC1	CPSF2
YTHDC1	CSTF3
YTHDC1	KHDRBS1
YTHDC1	METTL14
YTHDC1	METTL3
YTHDC1	NUDT21
YTHDC1	WTAP
KPNA1	NUP50
KPNA1	KPNA3
KPNA1	RELA
KPNA1	STAT1
KPNA1	KPNB1
KPNA1	KPNA4
KPNA1	RCC1
KPNA1	CSE1L
HNRNPA2B1	PTBP1
HNRNPA2B1	YTHDC2
HNRNPA2B1	MATR3
HNRNPA2B1	HNRNPC
HNRNPA2B1	ILF3
HNRNPA2B1	TRA2B
HNRNPA2B1	HNRNPL
HNRNPA2B1	SRSF1
YBX1	SRSF3
YBX1	SRSF7
YBX1	HNRNPD
YBX1	SRSF9
YBX1	HNRNPM
YBX1	SRSF10
YBX1	HNRNPUL1
YBX1	HNRNPR
YBX1	HNRNPK
HSP90AB1	PTGES3
HSP90AB1	PPP5C
HSP90AB1	CAV1
HSP90AB1	NOS3
HSP90AB1	AHR
HSP90AB1	AR
HSP90AB1	AKT2
HSP90AB1	AKT3
HSP90AB1	CDC37
HSP90AB1	SUGT1
Nucleocapsid	Vimentin
Nucleocapsid	G3BP1
Nucleocapsid	HSPA8
Nucleocapsid	TRIM21
Nucleocapsid	DDX24
Nucleocapsid	NCL
Nucleocapsid	YTHDC1
Nucleocapsid	KPNA1
Nucleocapsid	HNRNPA2B1
Nucleocapsid	YBX1
Nucleocapsid	HSP90AB1
